# Supplementary material for: Interplay between geometry, electron density, and polarizability of the controversial drug atoxyl in crystal and biological environments
Source: RSC Adv. 2025 Nov 27;15(54):46749–60. doi: 10.1039/d5ra05936d (PMC12658475; doi:10.1039/d5ra05936d)
Supplement: RA-015-D5RA05936D-s002 [file RA-015-D5RA05936D-s002.cif]

# Supplementary Information (SI) for RSC Advances.
# This journal is © The Royal Society of Chemistry 2025

####################################################################### 
# 
# This file contains crystal structure data downloaded from the 
# Cambridge Structural Database (CSD) hosted by the Cambridge 
# Crystallographic Data Centre (CCDC).
# 
# Full information about CCDC data access policies and citation 
# guidelines are available at http://www.ccdc.cam.ac.uk/access/V1 
# 
# Audit and citation data items may have been added by the CCDC. 
# Please retain this information to preserve the provenance of 
# this file and to allow appropriate attribution of the data. 
# 
#######################################################################

data_ArsenilinicAcid_Cryst2_Absorbtion
_database_code_depnum_ccdc_archive 'CCDC 2465705'
loop_
_audit_author_name
_audit_author_address
'Simon Grabowsky'
;University of Bern
Switzerland
;
_audit_update_record             
;
2025-10-02 deposited with the CCDC.	2025-10-22 downloaded from the CCDC.
;
_audit_creation_date             2024-12-13
_audit_creation_method           
;
Olex2 1.5
(compiled 2024.02.16 svn.r378c4104 for OlexSys, GUI svn.r6928)
;
_chemical_formula_moiety         'C6 H8 As N O3'
_chemical_formula_sum            'C6 H8 As N O3'
_chemical_formula_weight         217.057
_chemical_absolute_configuration unk
_chemical_oxdiff_formula         C6H8AsNO3
loop_
_atom_type_symbol
_atom_type_scat_dispersion_real
_atom_type_scat_dispersion_imag
_atom_type_scat_source
_atom_type_scat_dispersion_source
As 0.14120 0.29590 'NoSpherA2: Chem.Sci. 2021, DOI:10.1039/D0SC05526C'
'Brennan, Cowan, Rev. Sci. Instrum., 1992, 63, 850'
C -0.00130 0.00010 'NoSpherA2: Chem.Sci. 2021, DOI:10.1039/D0SC05526C'
'Brennan, Cowan, Rev. Sci. Instrum., 1992, 63, 850'
H 0.00000 0.00000 'NoSpherA2: Chem.Sci. 2021, DOI:10.1039/D0SC05526C'
'Brennan, Cowan, Rev. Sci. Instrum., 1992, 63, 850'
N -0.00160 0.00030 'NoSpherA2: Chem.Sci. 2021, DOI:10.1039/D0SC05526C'
'Brennan, Cowan, Rev. Sci. Instrum., 1992, 63, 850'
O -0.00170 0.00060 'NoSpherA2: Chem.Sci. 2021, DOI:10.1039/D0SC05526C'
'Brennan, Cowan, Rev. Sci. Instrum., 1992, 63, 850'

_space_group_crystal_system      monoclinic
_space_group_IT_number           4
_space_group_name_H-M_alt        'P 1 21 1'
_space_group_name_Hall           ' P 2yb'
loop_
_space_group_symop_id
_space_group_symop_operation_xyz
1 x,y,z
2 -x,y+1/2,-z

_symmetry_Int_Tables_number      4
_cell_length_a                   7.24314(5)
_cell_length_b                   6.13919(4)
_cell_length_c                   8.70641(6)
_cell_angle_alpha                90
_cell_angle_beta                 101.0748(5)
_cell_angle_gamma                90
_cell_volume                     379.938(4)
_cell_formula_units_Z            2
_cell_measurement_reflns_used    26297
_cell_measurement_temperature    100(2)
_cell_measurement_theta_max      21.5900
_cell_measurement_theta_min      1.5380
_exptl_absorpt_coefficient_mu    0.264
_exptl_absorpt_correction_T_max  0.85446
_exptl_absorpt_correction_T_min  0.85377
_exptl_absorpt_correction_type   sphere
_exptl_absorpt_process_details   
;
CrysAlisPro 1.171.43.122a (Rigaku Oxford Diffraction, 2024)
Spherical absorption correction
using equivalent radius and absorption coefficient.
Empirical absorption correction using spherical harmonics,
implemented in SCALE3 ABSPACK scaling algorithm.
;
_exptl_crystal_colour            colourless
_exptl_crystal_colour_primary    colourless
_exptl_crystal_density_diffrn    1.897
_exptl_crystal_description       sphere
_exptl_crystal_F_000             216.256
_exptl_crystal_size_max          0.06
_exptl_crystal_size_mid          0.05
_exptl_crystal_size_min          0.035
_exptl_crystal_size_rad          0.400
_diffrn_reflns_av_R_equivalents  0.0514
_diffrn_reflns_av_unetI/netI     0.0143
_diffrn_reflns_Laue_measured_fraction_full 0.9895
_diffrn_reflns_Laue_measured_fraction_max 0.9987
_diffrn_reflns_limit_h_max       17
_diffrn_reflns_limit_h_min       -17
_diffrn_reflns_limit_k_max       15
_diffrn_reflns_limit_k_min       0
_diffrn_reflns_limit_l_max       21
_diffrn_reflns_limit_l_min       0
_diffrn_reflns_number            116568
_diffrn_reflns_point_group_measured_fraction_full 0.9895
_diffrn_reflns_point_group_measured_fraction_max 0.9987
_diffrn_reflns_theta_full        8.5678
_diffrn_reflns_theta_max         17.71
_diffrn_reflns_theta_min         1.53
_diffrn_ambient_temperature      100.15
_diffrn_detector                 'Hybrid Pixel Array Detector'
_diffrn_detector_area_resol_mean 5.8140
_diffrn_measured_fraction_theta_full 0.9895
_diffrn_measured_fraction_theta_max 0.9987
_diffrn_measurement_details      
;
List of Runs (angles in degrees, time in seconds):

  # Type    Start    End  Width  t~exp~   \w     \q     \k     \f   Frames
#--------------------------------------------------------------------------
  1  \w      0.00 180.00   0.20    2.00    --    0.00   0.00   0.00  900
  2  \w      0.00 180.00   0.20    2.00    --    0.00  15.00 -90.00  900
  3  \w      0.00 180.00   0.20    2.00    --    0.00  30.00-180.00  900
  4  \w      0.00 180.00   0.20    2.00    --    0.00  45.00-270.00  900
  5  \w      0.00 180.00   0.20    2.00    --    0.00  30.00   0.00  900
  6  \w      0.00 180.00   0.20    2.00    --    0.00   0.00-180.00  900
;
_diffrn_measurement_device       'abstract diffractometer'
_diffrn_measurement_device_type  
'esperanto-CrysAlisPro-abstract goniometer imported esperanto images'
_diffrn_measurement_method       '\w scans'
_diffrn_orient_matrix_type       
'CrysAlisPro convention (1999,Acta A55,543-557)'
_diffrn_orient_matrix_UB_11      0.0263811000
_diffrn_orient_matrix_UB_12      0.0026801000
_diffrn_orient_matrix_UB_13      0.0228134000
_diffrn_orient_matrix_UB_21      0.0129223000
_diffrn_orient_matrix_UB_22      -0.0349588000
_diffrn_orient_matrix_UB_23      -0.0076498000
_diffrn_orient_matrix_UB_31      0.0189009000
_diffrn_orient_matrix_UB_32      0.0201620000
_diffrn_orient_matrix_UB_33      -0.0162953000
_diffrn_radiation_monochromator  synchrotron
_diffrn_radiation_probe          x-ray
_diffrn_radiation_type           synchrotron
_diffrn_radiation_wavelength     0.24830
_diffrn_source                   synchrotron
_reflns_Friedel_coverage         0.0
_reflns_limit_h_max              17
_reflns_limit_h_min              -17
_reflns_limit_k_max              15
_reflns_limit_k_min              0
_reflns_limit_l_max              21
_reflns_limit_l_min              0
_reflns_number_gt                6090
_reflns_number_total             11687
_reflns_threshold_expression     I>=2u(I)
_computing_cell_refinement       'CrysAlisPro 1.171.43.122a (Rigaku OD, 2024)'
_computing_data_collection       
'CrysAlisPro 1.171.43.122a (Rigaku OD, 2024) (IMPORT)'
_computing_data_reduction        'CrysAlisPro 1.171.43.122a (Rigaku OD, 2024)'
_computing_molecular_graphics    'Olex2 1.5 (Dolomanov et al., 2009)'
_computing_publication_material  'Olex2 1.5 (Dolomanov et al., 2009)'
_computing_structure_refinement  'olex2.refine 1.5 (Bourhis et al., 2015)'
_computing_structure_solution    'SHELXT 2018/2 (Sheldrick, 2018)'
_refine_diff_density_max         0.2057
_refine_diff_density_min         -0.2503
_refine_diff_density_rms         0.0578
_refine_ls_abs_structure_details 
;
 Flack x determined using 3720 quotients [(I+)-(I-)]/[(I+)+(I-)]
 (Parsons, Flack and Wagner, Acta Cryst. B69 (2013) 249-259).
;
_refine_ls_abs_structure_Flack   -0.013(8)
_refine_ls_d_res_high            0.4080
_refine_ls_d_res_low             4.6462
_refine_ls_goodness_of_fit_ref   1.3929
_refine_ls_hydrogen_treatment    refall
_refine_ls_matrix_type           full
_refine_ls_number_constraints    0
_refine_ls_number_parameters     197
_refine_ls_number_reflns         11687
_refine_ls_number_restraints     27
_refine_ls_R_factor_all          0.0088
_refine_ls_R_factor_gt           0.0087
_refine_ls_restrained_S_all      1.3898
_refine_ls_shift/su_max          -0.0018
_refine_ls_shift/su_mean         0.0001
_refine_ls_structure_factor_coef Fsqd
_refine_ls_weighting_details     
'w=1/[\s^2^(Fo^2^)+(0.0050P)^2^] where P=(Fo^2^+2Fc^2^)/3'
_refine_ls_weighting_scheme      calc
_refine_ls_wR_factor_gt          0.0205
_refine_ls_wR_factor_ref         0.0205
_olex2_refinement_description    
;
1. Rigid bond restraints
 C4, As1
 with sigma for 1-2 distances of 0.0001 and sigma for 1-3 distances of 0.0001
 As1, O1
 with sigma for 1-2 distances of 0.0001 and sigma for 1-3 distances of 0.0001
2. Uiso/Uaniso restraints and constraints
Uanis(H3a) \\sim Ueq, Uanis(H6) \\sim Ueq, Uanis(H5) \\sim Ueq, Uanis(H3) \\sim
Ueq: with sigma of 0.005 and sigma for terminal atoms of 0.002
;
_olex2_refine_details            
;
Refinement using NoSpherA2, an implementation of
NOn-SPHERical Atom-form-factors in Olex2.
Please cite:
F. Kleemiss et al. Chem. Sci. DOI 10.1039/D0SC05526C - 2021
NoSpherA2 implementation of HAR makes use of
tailor-made aspherical atomic form factors calculated
on-the-fly from a Hirshfeld-partitioned electron density (ED) - not from
spherical-atom form factors.

The ED is calculated from a gaussian basis set single determinant SCF
wavefunction - either Hartree-Fock or DFT using selected funtionals
 - for a fragment of the crystal.
This fragment can be embedded in an electrostatic crystal field by employing cluster charges
or modelled using implicit solvation models, depending on the software used.
The following options were used:
   SOFTWARE:       ORCA
   PARTITIONING:   NoSpherA2
   INT ACCURACY:   Normal
   METHOD:         B3LYP
   BASIS SET:      def2-TZVP
   CHARGE:         0
   MULTIPLICITY:   1
   DATE:           2024-11-30_14-43-46
;
loop_
_atom_site_label
_atom_site_type_symbol
_atom_site_fract_x
_atom_site_fract_y
_atom_site_fract_z
_atom_site_U_iso_or_equiv
_atom_site_adp_type
_atom_site_occupancy
_atom_site_refinement_flags_posn
_atom_site_refinement_flags_adp
As1 As 0.337462(7) 0.448369(7) 0.816093(6) 0.007972(19) Uani 1.000000 . U
O1 O 0.15884(3) 0.51326(4) 0.90269(3) 0.01277(3) Uani 1.000000 . U
O2 O 0.54468(3) 0.55122(4) 0.90516(2) 0.01182(2) Uani 1.000000 . .
O3 O 0.35641(4) 0.16926(4) 0.80407(3) 0.01366(3) Uani 1.000000 . .
N1 N 0.17026(3) 0.78830(4) 0.14187(2) 0.01020(2) Uani 1.000000 . .
C1 C 0.20767(3) 0.69888(4) 0.29912(3) 0.00918(2) Uani 1.000000 . .
C2 C 0.17117(4) 0.83027(4) 0.42052(3) 0.01091(3) Uani 1.000000 . .
C3 C 0.20872(4) 0.75189(4) 0.57359(3) 0.01101(3) Uani 1.000000 . .
C4 C 0.28360(3) 0.54260(4) 0.60318(2) 0.00920(2) Uani 1.000000 . U
C5 C 0.32126(4) 0.41178(4) 0.48134(3) 0.01058(3) Uani 1.000000 . .
C6 C 0.28228(4) 0.48982(4) 0.32755(3) 0.01095(3) Uani 1.000000 . .
H1a H 0.2763(18) 0.891(2) 0.1286(16) 0.024(3) Uani 1.000000 . .
H1b H 0.0469(19) 0.869(3) 0.1218(17) 0.026(3) Uani 1.000000 . .
H1c H 0.169(2) 0.676(3) 0.0596(15) 0.029(3) Uani 1.000000 . .
H2 H 0.117(2) 0.990(2) 0.4009(17) 0.031(3) Uani 1.000000 . .
H3 H 0.398(3) 0.111(3) 0.907(2) 0.039(4) Uani 1.000000 . U
H3a H 0.1828(18) 0.856(2) 0.6672(16) 0.024(2) Uani 1.000000 . U
H5 H 0.382(2) 0.253(2) 0.5037(17) 0.028(3) Uani 1.000000 . U
H6 H 0.3143(19) 0.389(2) 0.2356(16) 0.028(3) Uani 1.000000 . U

loop_
_atom_site_anharm_GC_C_label
_atom_site_anharm_GC_C_111
_atom_site_anharm_GC_C_112
_atom_site_anharm_GC_C_113
_atom_site_anharm_GC_C_122
_atom_site_anharm_GC_C_123
_atom_site_anharm_GC_C_133
_atom_site_anharm_GC_C_222
_atom_site_anharm_GC_C_223
_atom_site_anharm_GC_C_233
_atom_site_anharm_GC_C_333
As1 -0.000000037(7) 0.000000181(16) -0.000000005(3) -0.000000030(5)
0.000000001(9) 0.000000003(2) -0.00000033(4) 0.000000008(4) 0.000000079(10)
-0.000000006(4)

loop_
_atom_site_anharm_GC_D_label
_atom_site_anharm_GC_D_1111
_atom_site_anharm_GC_D_1112
_atom_site_anharm_GC_D_1113
_atom_site_anharm_GC_D_1122
_atom_site_anharm_GC_D_1123
_atom_site_anharm_GC_D_1133
_atom_site_anharm_GC_D_1222
_atom_site_anharm_GC_D_1223
_atom_site_anharm_GC_D_1233
_atom_site_anharm_GC_D_1333
_atom_site_anharm_GC_D_2222
_atom_site_anharm_GC_D_2223
_atom_site_anharm_GC_D_2233
_atom_site_anharm_GC_D_2333
_atom_site_anharm_GC_D_3333
As1 0.0000000051(6) 0.0000000004(5) 0.0000000003(2) 0.0000000016(3)
0.0000000001(2) 0.00000000005(14) 0.0000000014(7) 0.00000000156(14)
0.00000000008(16) 0.00000000013(15) 0.0000000064(12) 0.0000000007(5)
0.00000000115(18) 0.0000000002(2) 0.0000000007(3)

loop_
_atom_site_aniso_label
_atom_site_aniso_U_11
_atom_site_aniso_U_22
_atom_site_aniso_U_33
_atom_site_aniso_U_12
_atom_site_aniso_U_13
_atom_site_aniso_U_23
As1 0.00826(3) 0.01016(3) 0.00553(2) -0.00047(2) 0.001414(16) -0.000746(19)
O1 0.01047(5) 0.01809(7) 0.01063(5) -0.00201(5) 0.00420(4) -0.00370(5)
O2 0.00974(5) 0.01521(6) 0.01007(5) -0.00111(4) 0.00077(4) -0.00290(4)
O3 0.01985(7) 0.01074(5) 0.00978(5) -0.00011(5) 0.00130(5) -0.00049(4)
N1 0.01005(5) 0.01290(6) 0.00764(5) 0.00044(4) 0.00167(4) 0.00084(4)
C1 0.00959(6) 0.01068(6) 0.00734(5) 0.00048(4) 0.00182(4) -0.00003(4)
C2 0.01348(7) 0.01082(6) 0.00847(6) 0.00235(5) 0.00224(5) -0.00018(5)
C3 0.01407(7) 0.01135(6) 0.00779(6) 0.00207(5) 0.00253(5) -0.00097(5)
C4 0.01031(6) 0.01071(6) 0.00665(5) 0.00034(5) 0.00179(4) -0.00015(4)
C5 0.01364(7) 0.01039(6) 0.00791(5) 0.00192(5) 0.00259(5) -0.00003(4)
C6 0.01443(7) 0.01116(6) 0.00756(5) 0.00190(5) 0.00284(5) -0.00047(4)
H1a 0.019(5) 0.028(6) 0.025(6) -0.003(4) 0.004(5) 0.014(5)
H1b 0.019(5) 0.031(7) 0.028(7) -0.000(5) 0.005(5) 0.012(6)
H1c 0.035(7) 0.039(8) 0.016(5) 0.002(6) 0.011(5) 0.008(5)
H2 0.039(7) 0.021(7) 0.033(7) 0.003(6) 0.007(5) 0.004(5)
H3 0.039(4) 0.038(4) 0.040(4) -0.0005(10) 0.0075(10) -0.0006(10)
H3a 0.026(3) 0.024(3) 0.022(3) 0.0011(10) 0.0059(10) -0.0002(10)
H5 0.028(3) 0.027(3) 0.029(3) 0.0007(10) 0.0055(10) -0.0003(10)
H6 0.029(3) 0.029(3) 0.026(3) 0.0008(10) 0.0055(10) -0.0005(10)

loop_
_geom_bond_atom_site_label_1
_geom_bond_atom_site_label_2
_geom_bond_distance
_geom_bond_site_symmetry_2
_geom_bond_publ_flag
As1 O2 1.6750(2) . ?
As1 O1 1.6660(2) . ?
As1 O3 1.7238(3) . ?
As1 C4 1.9092(2) . ?
O3 H3 0.963(19) . ?
N1 C1 1.4514(3) . ?
N1 H1a 1.016(12) . ?
N1 H1b 1.008(14) . ?
N1 H1c 0.992(15) . ?
C4 C5 1.3985(3) . ?
C4 C3 1.3992(3) . ?
C5 C6 1.3989(3) . ?
C5 H5 1.069(14) . ?
C3 C2 1.3936(3) . ?
C3 H3a 1.079(14) . ?
C2 C1 1.3947(3) . ?
C2 H2 1.056(13) . ?
C1 C6 1.3961(3) . ?
C6 H6 1.072(14) . ?

loop_
_geom_angle_atom_site_label_1
_geom_angle_atom_site_label_2
_geom_angle_atom_site_label_3
_geom_angle
_geom_angle_site_symmetry_1
_geom_angle_site_symmetry_3
_geom_angle_publ_flag
O1 As1 O2 113.896(11) . . ?
O3 As1 O2 109.153(13) . . ?
O3 As1 O1 110.059(14) . . ?
C4 As1 O2 109.453(11) . . ?
C4 As1 O1 109.590(11) . . ?
C4 As1 O3 104.244(11) . . ?
H3 O3 As1 109.2(11) . . ?
H1a N1 C1 109.4(7) . . ?
H1b N1 C1 110.4(8) . . ?
H1b N1 H1a 109.8(11) . . ?
H1c N1 C1 113.1(8) . . ?
H1c N1 H1a 104.6(11) . . ?
H1c N1 H1b 109.3(13) . . ?
C5 C4 As1 121.948(18) . . ?
C3 C4 As1 117.174(17) . . ?
C3 C4 C5 120.86(2) . . ?
C6 C5 C4 119.76(2) . . ?
H5 C5 C4 121.2(8) . . ?
H5 C5 C6 119.1(8) . . ?
C2 C3 C4 119.38(2) . . ?
H3a C3 C4 121.4(7) . . ?
H3a C3 C2 119.2(7) . . ?
C1 C2 C3 119.63(2) . . ?
H2 C2 C3 118.2(8) . . ?
H2 C2 C1 122.1(8) . . ?
C2 C1 N1 117.90(2) . . ?
C6 C1 N1 120.71(2) . . ?
C6 C1 C2 121.38(2) . . ?
C1 C6 C5 118.99(2) . . ?
H6 C6 C5 118.9(7) . . ?
H6 C6 C1 122.1(7) . . ?

loop_
_geom_torsion_atom_site_label_1
_geom_torsion_atom_site_label_2
_geom_torsion_atom_site_label_3
_geom_torsion_atom_site_label_4
_geom_torsion
_geom_torsion_site_symmetry_1
_geom_torsion_site_symmetry_2
_geom_torsion_site_symmetry_3
_geom_torsion_site_symmetry_4
_geom_torsion_publ_flag
As1 C4 C5 C6 -178.88(2) . . . . ?
As1 C4 C3 C2 178.480(19) . . . . ?
N1 C1 C2 C3 -178.75(2) . . . . ?
N1 C1 C6 C5 178.23(2) . . . . ?
C4 C5 C6 C1 0.57(3) . . . . ?
C4 C3 C2 C1 0.36(3) . . . . ?
C5 C6 C1 C2 -0.14(3) . . . . ?
C3 C2 C1 C6 -0.33(3) . . . . ?

loop_
_diffrn_refln_index_h
_diffrn_refln_index_k
_diffrn_refln_index_l
_diffrn_refln_intensity_net
_diffrn_refln_intensity_u
_diffrn_refln_scale_group_code
2 0 0 5299.04 64.5 1
3 0 0 964.74 24.87 1
4 0 0 914.5 27.92 1
5 0 0 99.28 1.65 1
6 0 0 2432.14 38.54 1
7 0 0 243.88 3.46 1
8 0 0 292.4 7.73 1
9 0 0 303.56 4.83 1
10 0 0 201.58 4.08 1
11 0 0 4.14 0.18 1
12 0 0 112.86 1.42 1
13 0 0 45.07 0.75 1
14 0 0 0.45 0.13 1
15 0 0 44.4 0.74 1
16 0 0 68.14 1.51 1
17 0 0 0.32 0.16 1
1 1 0 5106.95 96.99 1
2 1 0 5082.74 65.82 1
3 1 0 652.23 7.64 1
4 1 0 3277.75 66.79 1
5 1 0 1518.45 20.61 1
6 1 0 19.45 0.25 1
7 1 0 425.93 4.35 1
8 1 0 325.27 3.45 1
9 1 0 49.67 0.68 1
10 1 0 177.19 1.66 1
11 1 0 206.09 1.79 1
12 1 0 6.72 0.17 1
13 1 0 40.34 0.5 1
14 1 0 96.04 1.03 1
15 1 0 31.65 0.47 1
16 1 0 15.5 0.3 1
17 1 0 36.85 0.52 1
0 2 0 3201.97 90.92 1
1 2 0 1244.82 12.42 1
2 2 0 558.42 8.64 1
3 2 0 2456.99 32.6 1
4 2 0 416.23 5.61 1
5 2 0 933.9 15.3 1
6 2 0 1014.02 13.27 1
7 2 0 68.43 0.89 1
8 2 0 85.03 0.78 1
9 2 0 255.38 2.27 1
10 2 0 203.21 2.23 1
11 2 0 17.39 0.28 1
12 2 0 204.37 2.18 1
13 2 0 39.49 0.46 1
14 2 0 12.02 0.28 1
15 2 0 44.88 0.51 1
16 2 0 33.65 0.44 1
17 2 0 0.22 0.12 1
1 3 0 4965.24 55.67 1
2 3 0 1340.6 15.21 1
3 3 0 7.55 0.16 1
4 3 0 624.84 10.21 1
5 3 0 1515.81 20.72 1
6 3 0 33.82 0.45 1
7 3 0 761.04 10.55 1
8 3 0 563.86 6.52 1
9 3 0 17.92 0.25 1
10 3 0 123.75 1.22 1
11 3 0 236.59 2.31 1
12 3 0 20 0.31 1
13 3 0 59.44 0.66 1
14 3 0 53.08 0.71 1
15 3 0 12.04 0.24 1
16 3 0 19.24 0.31 1
17 3 0 44.38 0.6 1
0 4 0 1752.81 50.98 1
1 4 0 531.47 6.37 1
2 4 0 633.96 7.7 1
3 4 0 2450.5 24.33 1
4 4 0 450.87 5.72 1
5 4 0 127.29 1.68 1
6 4 0 657.51 5.8 1
7 4 0 543.13 5.48 1
8 4 0 26.51 0.4 1
9 4 0 475.59 4.13 1
10 4 0 56.49 0.57 1
11 4 0 48.24 0.63 1
12 4 0 86.27 0.93 1
13 4 0 85.35 0.94 1
14 4 0 2.16 0.14 1
15 4 0 61.24 0.65 1
16 4 0 24.74 0.36 1
1 5 0 546.74 5.41 1
2 5 0 940.32 11.17 1
3 5 0 59.56 0.76 1
4 5 0 431.81 5.11 1
5 5 0 425.73 6.82 1
6 5 0 5.25 0.14 1
7 5 0 357.45 3.96 1
8 5 0 337.89 3.61 1
9 5 0 16.67 0.26 1
10 5 0 96.07 1.15 1
11 5 0 166.32 1.5 1
12 5 0 8.38 0.19 1
13 5 0 64.73 0.71 1
14 5 0 46.31 0.7 1
15 5 0 3.33 0.15 1
16 5 0 18.04 0.33 1
0 6 0 468.77 5.45 1
1 6 0 156.86 2.03 1
2 6 0 144.54 1.58 1
3 6 0 715.07 7.5 1
4 6 0 269.93 2.91 1
5 6 0 62.18 1.02 1
6 6 0 431.34 4.57 1
7 6 0 170.27 1.63 1
8 6 0 20.99 0.3 1
9 6 0 202.15 2.17 1
10 6 0 72.34 0.77 1
11 6 0 20.87 0.33 1
12 6 0 140.23 1.62 1
13 6 0 41.13 0.54 1
14 6 0 6.87 0.2 1
15 6 0 27.51 0.38 1
1 7 0 323.26 2.55 1
2 7 0 697.05 7.03 1
3 7 0 18.19 0.24 1
4 7 0 332.68 2.83 1
5 7 0 245.92 2.88 1
6 7 0 51.74 0.57 1
7 7 0 88.97 0.83 1
8 7 0 377.85 3.55 1
9 7 0 19.9 0.3 1
10 7 0 106.94 1.04 1
11 7 0 57.7 0.74 1
12 7 0 12.01 0.23 1
13 7 0 9.12 0.23 1
14 7 0 57.46 0.66 1
15 7 0 3.36 0.16 1
0 8 0 402.04 4.3 1
1 8 0 130.33 1.82 1
2 8 0 45.13 0.54 1
3 8 0 273.83 3.71 1
4 8 0 96.38 1.1 1
5 8 0 20.78 0.27 1
6 8 0 198.85 1.74 1
7 8 0 102.5 1.2 1
8 8 0 17.92 0.31 1
9 8 0 126.29 1.33 1
10 8 0 50.25 0.56 1
11 8 0 3.73 0.14 1
12 8 0 38.78 0.5 1
13 8 0 29.39 0.44 1
14 8 0 2.11 0.13 1
1 9 0 78.91 0.97 1
2 9 0 126.73 1.16 1
3 9 0 0.62 0.07 1
4 9 0 143.26 1.31 1
5 9 0 103.3 1.65 1
6 9 0 6.11 0.17 1
7 9 0 33.41 0.43 1
8 9 0 67.59 0.68 1
9 9 0 1.04 0.1 1
10 9 0 39.93 0.54 1
11 9 0 41.68 0.5 1
12 9 0 3.92 0.16 1
13 9 0 15.77 0.33 1
0 10 0 155.26 2.01 1
1 10 0 73.25 0.77 1
2 10 0 11.44 0.23 1
3 10 0 142.9 1.46 1
4 10 0 30.48 0.42 1
5 10 0 17.08 0.25 1
6 10 0 64.48 0.63 1
7 10 0 43.69 0.59 1
8 10 0 5.19 0.15 1
9 10 0 70.8 0.69 1
10 10 0 30.75 0.41 1
11 10 0 0.51 0.11 1
12 10 0 15.09 0.32 1
13 10 0 15.96 0.35 1
1 11 0 65.99 0.74 1
2 11 0 82.22 0.83 1
3 11 0 3.73 0.15 1
4 11 0 66.52 0.72 1
5 11 0 90.94 0.87 1
6 11 0 5.97 0.16 1
7 11 0 21.81 0.32 1
8 11 0 38.47 0.46 1
9 11 0 7.07 0.19 1
10 11 0 11.24 0.26 1
11 11 0 29.33 0.48 1
0 12 0 47.36 0.73 1
1 12 0 11.43 0.22 1
2 12 0 9.89 0.21 1
3 12 0 33.14 0.51 1
4 12 0 16.18 0.29 1
5 12 0 5.47 0.17 1
6 12 0 34.09 0.49 1
7 12 0 18.67 0.31 1
8 12 0 3.11 0.14 1
9 12 0 26.21 0.38 1
10 12 0 11.93 0.3 1
1 13 0 24.94 0.34 1
2 13 0 14.92 0.26 1
3 13 0 2.11 0.12 1
4 13 0 7.32 0.18 1
5 13 0 20.56 0.32 1
6 13 0 2.67 0.13 1
7 13 0 15.36 0.29 1
8 13 0 23.67 0.42 1
0 14 0 14.51 0.49 1
1 14 0 6.39 0.18 1
2 14 0 2.13 0.12 1
3 14 0 29.17 0.45 1
4 14 0 20.93 0.33 1
5 14 0 1.88 0.12 1
6 14 0 22.02 0.4 1
1 15 0 10.2 0.25 1
-17 0 1 27.35 0.61 1
-16 0 1 30.68 0.59 1
-15 0 1 6.69 0.26 1
-14 0 1 40.74 0.8 1
-13 0 1 45.57 0.69 1
-12 0 1 13.32 0.35 1
-11 0 1 258.63 3.57 1
-10 0 1 675.97 10.94 1
-9 0 1 0.03 0.09 1
-8 0 1 489.44 9.53 1
-7 0 1 483.08 9.71 1
-6 0 1 51.58 1.77 1
-5 0 1 1614.9 37.61 1
-4 0 1 3983.03 49.09 1
-3 0 1 40.32 1.08 1
-2 0 1 5609.42 111.19 1
2 0 1 1579.06 33.73 1
3 0 1 143.74 2.73 1
4 0 1 480.08 29.85 1
5 0 1 1872.26 44.77 1
6 0 1 548.3 10.84 1
7 0 1 99.49 2.34 1
8 0 1 514.5 11.38 1
9 0 1 242.22 2.81 1
10 0 1 0.23 0.1 1
11 0 1 190.7 2.33 1
12 0 1 89.94 1.14 1
13 0 1 24.74 0.53 1
14 0 1 112.31 1.53 1
15 0 1 33.38 0.69 1
16 0 1 0.35 0.15 1
17 0 1 17.14 0.45 1
-17 1 1 4.57 0.18 1
-16 1 1 26.03 0.39 1
-15 1 1 65.79 0.75 1
-14 1 1 33.62 0.47 1
-13 1 1 19.52 0.33 1
-12 1 1 183.93 1.67 1
-11 1 1 122.43 1.21 1
-10 1 1 92.59 0.94 1
-9 1 1 424.78 3.39 1
-8 1 1 310.37 3.53 1
-7 1 1 70.06 0.95 1
-6 1 1 2102.3 19.74 1
-5 1 1 1315.07 19.31 1
-4 1 1 768.1 8.63 1
-3 1 1 954.13 15.94 1
-2 1 1 511.24 5.67 1
-1 1 1 333.14 9.05 1
1 1 1 1268.33 18.07 1
2 1 1 714.03 14.86 1
3 1 1 664.15 11.23 1
4 1 1 854.03 11.48 1
5 1 1 141.36 1.51 1
6 1 1 593.77 8.12 1
7 1 1 457.8 5.29 1
8 1 1 15.21 0.24 1
9 1 1 193.82 1.78 1
10 1 1 337.28 3 1
11 1 1 40.26 0.5 1
12 1 1 131.15 1.2 1
13 1 1 93.78 0.98 1
14 1 1 2.01 0.13 1
15 1 1 14.14 0.27 1
16 1 1 36.28 0.48 1
17 1 1 3.68 0.17 1
-17 2 1 23.11 0.37 1
-16 2 1 45.29 0.52 1
-15 2 1 0.08 0.11 1
-14 2 1 72.88 0.75 1
-13 2 1 90.88 0.99 1
-12 2 1 2.24 0.1 1
-11 2 1 141.99 1.26 1
-10 2 1 307.32 2.82 1
-9 2 1 63.86 0.65 1
-8 2 1 369.5 3.38 1
-7 2 1 943.95 8.89 1
-6 2 1 37.86 0.68 1
-5 2 1 1394.4 31.56 1
-4 2 1 806.42 14.05 1
-3 2 1 130.3 2.15 1
-2 2 1 258.62 4.58 1
-1 2 1 2163.49 27.73 1
0 2 1 823.07 15.2 1
1 2 1 1081.34 18.76 1
2 2 1 778.87 13.17 1
3 2 1 208.04 4.15 1
4 2 1 176.2 3.42 1
5 2 1 827.24 13.66 1
6 2 1 330.23 4.43 1
7 2 1 132.18 1.7 1
8 2 1 471.06 7.06 1
9 2 1 135.01 1.24 1
10 2 1 68.71 0.75 1
11 2 1 208.65 2.08 1
12 2 1 31.19 0.42 1
13 2 1 35.58 0.51 1
14 2 1 54.63 0.68 1
15 2 1 35.56 0.44 1
16 2 1 3.39 0.16 1
17 2 1 37.56 0.56 1
-17 3 1 13.99 0.31 1
-16 3 1 14.79 0.29 1
-15 3 1 62.98 0.79 1
-14 3 1 7.71 0.2 1
-13 3 1 23.07 0.39 1
-12 3 1 162.37 1.44 1
-11 3 1 147.98 2.22 1
-10 3 1 81.46 0.73 1
-9 3 1 652.96 5.3 1
-8 3 1 125.03 1.46 1
-7 3 1 169.05 1.79 1
-6 3 1 789.29 10.22 1
-5 3 1 583.26 8.49 1
-4 3 1 234.6 2.48 1
-3 3 1 2583.34 35.08 1
-2 3 1 922.47 11.32 1
-1 3 1 135.62 1.87 1
0 3 1 1870.15 27.32 1
1 3 1 1435.84 19.03 1
2 3 1 71.28 2.04 1
3 3 1 1152.48 16.5 1
4 3 1 917.26 10.71 1
5 3 1 110.95 1.96 1
6 3 1 620.61 5.8 1
7 3 1 750.31 7.73 1
8 3 1 9.31 0.16 1
9 3 1 235.83 2.91 1
10 3 1 174.81 2.08 1
11 3 1 7.94 0.21 1
12 3 1 52.27 0.6 1
13 3 1 103.42 1.13 1
14 3 1 6.14 0.18 1
15 3 1 31.08 0.41 1
16 3 1 26.44 0.39 1
-16 4 1 19.92 0.33 1
-15 4 1 2.11 0.14 1
-14 4 1 47.18 0.57 1
-13 4 1 143.75 1.57 1
-12 4 1 29.89 0.38 1
-11 4 1 203.75 1.85 1
-10 4 1 173.99 2.07 1
-9 4 1 13.97 0.22 1
-8 4 1 354.56 4.06 1
-7 4 1 642.44 9.34 1
-6 4 1 82.85 1.34 1
-5 4 1 705.14 7.44 1
-4 4 1 1018.99 18.3 1
-3 4 1 56.54 0.83 1
-2 4 1 582.83 9.55 1
-1 4 1 1264.17 28.52 1
0 4 1 136.44 2.4 1
1 4 1 751.35 13.25 1
2 4 1 1924.66 29.37 1
3 4 1 736.71 10.54 1
4 4 1 157.42 3 1
5 4 1 1060.98 10.99 1
6 4 1 252.07 2.31 1
7 4 1 189.72 2.02 1
8 4 1 337.07 3.04 1
9 4 1 90.4 1.09 1
10 4 1 18.4 0.3 1
11 4 1 217.22 2.2 1
12 4 1 79.08 0.83 1
13 4 1 19.17 0.35 1
14 4 1 35.59 0.47 1
15 4 1 6.08 0.18 1
16 4 1 0.99 0.12 1
-16 5 1 1.26 0.12 1
-15 5 1 48.07 0.62 1
-14 5 1 31.64 0.42 1
-13 5 1 55.69 0.65 1
-12 5 1 161.67 1.75 1
-11 5 1 43.43 0.55 1
-10 5 1 11.85 0.26 1
-9 5 1 249.09 2.46 1
-8 5 1 209.01 2.08 1
-7 5 1 96.03 1.16 1
-6 5 1 390.26 5.34 1
-5 5 1 110.78 1.81 1
-4 5 1 73.99 0.91 1
-3 5 1 748.51 10.35 1
-2 5 1 646.7 8.14 1
-1 5 1 39.05 0.62 1
0 5 1 373.25 3.54 1
1 5 1 516.11 5.63 1
2 5 1 12.38 0.2 1
3 5 1 747.88 8.99 1
4 5 1 532.62 6.31 1
5 5 1 63.08 0.74 1
6 5 1 434.51 4.73 1
7 5 1 316.82 3.7 1
8 5 1 28.87 0.38 1
9 5 1 170.39 1.74 1
10 5 1 148.57 1.54 1
11 5 1 12.53 0.23 1
12 5 1 101.57 1.19 1
13 5 1 28.66 0.39 1
14 5 1 11.03 0.23 1
15 5 1 17.08 0.29 1
16 5 1 33.44 0.49 1
-16 6 1 33.97 0.55 1
-15 6 1 0.51 0.11 1
-14 6 1 48.12 0.57 1
-13 6 1 50.98 0.66 1
-12 6 1 3.7 0.14 1
-11 6 1 49.22 0.51 1
-10 6 1 138.48 1.34 1
-9 6 1 2.15 0.11 1
-8 6 1 262.87 3.28 1
-7 6 1 277.81 2.33 1
-6 6 1 9.72 0.2 1
-5 6 1 122.79 1.34 1
-4 6 1 417.06 4.7 1
-3 6 1 111.84 1.05 1
-2 6 1 211.77 2.21 1
-1 6 1 584.17 5.19 1
0 6 1 111.48 1.32 1
1 6 1 252.2 2.54 1
2 6 1 1016.44 8.76 1
3 6 1 225.26 2.63 1
4 6 1 113.18 1 1
5 6 1 315.16 3.09 1
6 6 1 171.51 1.76 1
7 6 1 67.38 0.89 1
8 6 1 426.28 5.12 1
9 6 1 31.23 0.49 1
10 6 1 90.78 0.96 1
11 6 1 62.46 0.73 1
12 6 1 34.74 0.45 1
13 6 1 0.24 0.1 1
14 6 1 49.61 0.58 1
15 6 1 11.69 0.24 1
-15 7 1 25.29 0.45 1
-14 7 1 15.69 0.3 1
-13 7 1 21.59 0.32 1
-12 7 1 85.85 0.9 1
-11 7 1 29.49 0.43 1
-10 7 1 18.85 0.32 1
-9 7 1 161.98 1.88 1
-8 7 1 87.38 1.2 1
-7 7 1 64.96 0.7 1
-6 7 1 293.06 2.95 1
-5 7 1 113.78 1.21 1
-4 7 1 17.49 0.25 1
-3 7 1 494.91 4.52 1
-2 7 1 557.26 4.57 1
-1 7 1 87.31 0.98 1
0 7 1 637.23 6.68 1
1 7 1 403.63 4.77 1
2 7 1 2.5 0.09 1
3 7 1 392.66 3.81 1
4 7 1 526.6 4.42 1
5 7 1 41.02 0.47 1
6 7 1 328.99 3.3 1
7 7 1 334.6 3.76 1
8 7 1 3.26 0.13 1
9 7 1 95.39 1.3 1
10 7 1 98.66 1.11 1
11 7 1 5.44 0.16 1
12 7 1 28.65 0.38 1
13 7 1 47.78 0.63 1
14 7 1 3.86 0.16 1
15 7 1 15.1 0.32 1
-14 8 1 25.76 0.4 1
-13 8 1 45.4 0.52 1
-12 8 1 4.99 0.15 1
-11 8 1 44.7 0.56 1
-10 8 1 52.39 0.65 1
-9 8 1 17.17 0.29 1
-8 8 1 58.75 0.64 1
-7 8 1 153.33 1.63 1
-6 8 1 11.36 0.21 1
-5 8 1 98.1 0.92 1
-4 8 1 361.26 4.19 1
-3 8 1 78.53 0.84 1
-2 8 1 265.81 2.8 1
-1 8 1 344.45 2.61 1
0 8 1 55.82 0.66 1
1 8 1 32.73 0.44 1
2 8 1 428.54 3.73 1
3 8 1 186.42 1.71 1
4 8 1 248.02 2.08 1
5 8 1 283.5 2.57 1
6 8 1 9.35 0.22 1
7 8 1 15.31 0.27 1
8 8 1 101.11 1.07 1
9 8 1 88.3 0.84 1
10 8 1 25.11 0.43 1
11 8 1 85.85 0.82 1
12 8 1 10.44 0.24 1
13 8 1 5.43 0.17 1
14 8 1 28.12 0.42 1
-14 9 1 10.78 0.44 1
-13 9 1 1.43 0.12 1
-12 9 1 27.31 0.39 1
-11 9 1 20.11 0.34 1
-10 9 1 3.48 0.13 1
-9 9 1 52.25 0.58 1
-8 9 1 41.78 0.48 1
-7 9 1 1.05 0.09 1
-6 9 1 109.12 1.7 1
-5 9 1 177.62 2.21 1
-4 9 1 1.11 0.09 1
-3 9 1 146.1 1.46 1
-2 9 1 93.15 0.98 1
-1 9 1 5.72 0.14 1
0 9 1 210.79 1.9 1
1 9 1 219.41 1.84 1
2 9 1 38.62 0.48 1
3 9 1 216.95 2.04 1
4 9 1 76.5 0.99 1
5 9 1 5.47 0.19 1
6 9 1 41 0.54 1
7 9 1 76.49 0.87 1
8 9 1 6.62 0.18 1
9 9 1 88.12 0.95 1
10 9 1 41.52 0.51 1
11 9 1 5.51 0.22 1
12 9 1 12.64 0.26 1
13 9 1 39.93 0.51 1
-13 10 1 8.9 0.29 1
-12 10 1 0.95 0.11 1
-11 10 1 10.3 0.22 1
-10 10 1 46.82 0.52 1
-9 10 1 25.02 0.35 1
-8 10 1 35.53 0.42 1
-7 10 1 79.69 1.03 1
-6 10 1 0.72 0.09 1
-5 10 1 30.26 0.4 1
-4 10 1 127.99 1.11 1
-3 10 1 88.53 1.2 1
-2 10 1 95.5 1.1 1
-1 10 1 363.05 3.05 1
0 10 1 24.74 0.45 1
1 10 1 78.55 0.81 1
2 10 1 98.75 1.13 1
3 10 1 23.4 0.35 1
4 10 1 38.19 0.49 1
5 10 1 157 1.53 1
6 10 1 45.65 0.5 1
7 10 1 15.14 0.26 1
8 10 1 71.22 0.75 1
9 10 1 27.58 0.4 1
10 10 1 3.14 0.15 1
11 10 1 26.63 0.45 1
12 10 1 12.61 0.28 1
-12 11 1 14.01 0.46 1
-11 11 1 3.27 0.15 1
-10 11 1 10.24 0.23 1
-9 11 1 30.07 0.4 1
-8 11 1 39.23 0.52 1
-7 11 1 8.16 0.19 1
-6 11 1 83.16 0.88 1
-5 11 1 78.56 0.77 1
-4 11 1 21.42 0.32 1
-3 11 1 114.74 1.35 1
-2 11 1 104.6 0.97 1
-1 11 1 12.53 0.24 1
0 11 1 153.58 2.29 1
1 11 1 120.48 1.67 1
2 11 1 2.49 0.12 1
3 11 1 127.95 1.2 1
4 11 1 86.77 0.9 1
5 11 1 0.19 0.09 1
6 11 1 32.44 0.42 1
7 11 1 35.4 0.49 1
8 11 1 4.11 0.16 1
9 11 1 27.27 0.39 1
10 11 1 46.72 0.54 1
11 11 1 3.9 0.17 1
-10 12 1 17.06 0.37 1
-9 12 1 5.93 0.19 1
-8 12 1 5.51 0.19 1
-7 12 1 24.54 0.35 1
-6 12 1 34.1 0.49 1
-5 12 1 18.34 0.33 1
-4 12 1 95.41 1.05 1
-3 12 1 4.58 0.16 1
-2 12 1 19.45 0.35 1
-1 12 1 50.94 0.65 1
0 12 1 32.19 0.43 1
1 12 1 22.8 0.33 1
2 12 1 95.61 0.89 1
3 12 1 9.51 0.21 1
4 12 1 27.97 0.38 1
5 12 1 36.91 0.45 1
6 12 1 8.29 0.21 1
7 12 1 7.87 0.19 1
8 12 1 28.27 0.39 1
9 12 1 10.41 0.23 1
10 12 1 1.74 0.15 1
-8 13 1 13.09 0.29 1
-7 13 1 0.9 0.11 1
-6 13 1 13.31 0.26 1
-5 13 1 23.61 0.39 1
-4 13 1 1.91 0.11 1
-3 13 1 38.71 0.47 1
-2 13 1 61.89 0.65 1
-1 13 1 3.77 0.14 1
0 13 1 45.61 0.57 1
1 13 1 19.03 0.3 1
2 13 1 0.11 0.09 1
3 13 1 25.77 0.37 1
4 13 1 38.83 0.46 1
5 13 1 0.75 0.1 1
6 13 1 35.06 0.54 1
7 13 1 14.61 0.28 1
8 13 1 0.48 0.13 1
-6 14 1 3.19 0.16 1
-5 14 1 11.5 0.26 1
-4 14 1 22.25 0.36 1
-3 14 1 10.08 0.23 1
-2 14 1 7.44 0.19 1
-1 14 1 52.95 0.63 1
0 14 1 17.75 0.3 1
1 14 1 25.63 0.47 1
2 14 1 52.98 0.61 1
3 14 1 8.72 0.21 1
4 14 1 3.23 0.14 1
5 14 1 28.72 0.46 1
6 14 1 13.96 0.34 1
-1 15 1 2.42 0.16 1
0 15 1 14.41 0.3 1
-17 0 2 14.03 0.39 1
-16 0 2 2.56 0.19 1
-15 0 2 81.29 1.31 1
-14 0 2 34.34 0.66 1
-13 0 2 2 0.15 1
-12 0 2 76.54 1.19 1
-11 0 2 229.28 2.6 1
-10 0 2 4.69 0.21 1
-9 0 2 361.39 7.32 1
-8 0 2 273.03 3.8 1
-7 0 2 4.7 0.18 1
-6 0 2 784.31 14.75 1
-5 0 2 2577.98 34.2 1
-4 0 2 221.54 4.51 1
-3 0 2 2116.31 48.81 1
-2 0 2 2640 163.64 1
-1 0 2 567.11 13.85 1
0 0 2 1058.76 25.79 1
1 0 2 4188.81 69.92 1
2 0 2 142.66 2.66 1
3 0 2 1402.53 27.77 1
4 0 2 1916.77 51.29 1
5 0 2 1006.89 15.5 1
6 0 2 112.9 1.68 1
7 0 2 894.23 25.21 1
8 0 2 161.36 3.35 1
9 0 2 65.96 1.19 1
10 0 2 266.37 3.29 1
11 0 2 133.22 1.8 1
12 0 2 20.91 0.55 1
13 0 2 171.47 2.17 1
14 0 2 58 0.9 1
15 0 2 1.46 0.17 1
16 0 2 33.6 0.62 1
17 0 2 11.63 0.39 1
-17 1 2 11.85 0.26 1
-16 1 2 60.29 0.69 1
-15 1 2 11.57 0.25 1
-14 1 2 21.54 0.32 1
-13 1 2 59.33 0.59 1
-12 1 2 27.25 0.39 1
-11 1 2 53.05 0.64 1
-10 1 2 390.02 3.65 1
-9 1 2 159.39 1.33 1
-8 1 2 58.76 0.75 1
-7 1 2 613.12 11.62 1
-6 1 2 664 9.55 1
-5 1 2 119.81 1.95 1
-4 1 2 1379.1 23.27 1
-3 1 2 402.11 5.06 1
-2 1 2 192.16 4.26 1
-1 1 2 2490.85 43.51 1
0 1 2 4482.11 52.21 1
1 1 2 69.77 1.01 1
2 1 2 2140.67 25.14 1
3 1 2 679.32 8.23 1
4 1 2 0.95 0.07 1
5 1 2 697.54 8.57 1
6 1 2 860.27 11.15 1
7 1 2 16.02 0.25 1
8 1 2 516.92 6.53 1
9 1 2 332.75 3.19 1
10 1 2 29.26 0.34 1
11 1 2 96.33 0.97 1
12 1 2 152.58 1.48 1
13 1 2 2.11 0.13 1
14 1 2 61.77 0.7 1
15 1 2 47.8 0.63 1
16 1 2 4.66 0.17 1
-17 2 2 21.26 0.36 1
-16 2 2 2.5 0.14 1
-15 2 2 55.8 0.76 1
-14 2 2 43.84 0.49 1
-13 2 2 1.35 0.11 1
-12 2 2 94.43 1 1
-11 2 2 212.92 2.33 1
-10 2 2 4.12 0.12 1
-9 2 2 188.81 2.55 1
-8 2 2 240.27 2.57 1
-7 2 2 94.95 1.41 1
-6 2 2 370.59 5.21 1
-5 2 2 1636.42 27.36 1
-4 2 2 104.65 1.81 1
-3 2 2 658.36 12.12 1
-2 2 2 774.71 11.03 1
-1 2 2 797.98 20.99 1
0 2 2 341.53 4.13 1
1 2 2 2717.57 46.48 1
2 2 2 429.37 4.83 1
3 2 2 799.19 21.21 1
4 2 2 856.71 12.99 1
5 2 2 376.41 5.56 1
6 2 2 194.58 2.5 1
7 2 2 645.54 6.39 1
8 2 2 71.53 0.85 1
9 2 2 66.81 0.73 1
10 2 2 197.7 1.61 1
11 2 2 89.3 1.15 1
12 2 2 30.73 0.45 1
13 2 2 143.19 1.68 1
14 2 2 22.33 0.34 1
15 2 2 5.88 0.18 1
16 2 2 31.41 0.46 1
-17 3 2 11.34 0.32 1
-16 3 2 37.9 0.51 1
-15 3 2 5.63 0.18 1
-14 3 2 39.36 0.47 1
-13 3 2 107.19 1 1
-12 3 2 24.85 0.35 1
-11 3 2 54.92 0.75 1
-10 3 2 262.83 2.6 1
-9 3 2 53.61 0.56 1
-8 3 2 96.26 1.38 1
-7 3 2 434.91 5.33 1
-6 3 2 397.81 5.3 1
-5 3 2 63.91 0.76 1
-4 3 2 1860.47 19.01 1
-3 3 2 1432.46 27.4 1
-2 3 2 416.15 4.63 1
-1 3 2 2053.15 20.9 1
0 3 2 1464.47 23.42 1
1 3 2 21.15 0.36 1
2 3 2 2138.75 38.99 1
3 3 2 1740.34 19.77 1
4 3 2 25.19 0.46 1
5 3 2 1099.33 11.21 1
6 3 2 541.79 5.95 1
7 3 2 6.22 0.13 1
8 3 2 235.59 2.33 1
9 3 2 229.64 2 1
10 3 2 22.38 0.31 1
11 3 2 120.68 1.32 1
12 3 2 137.8 1.39 1
13 3 2 10.75 0.24 1
14 3 2 31.74 0.45 1
15 3 2 51.02 0.57 1
16 3 2 4.36 0.18 1
-17 4 2 27.75 0.45 1
-16 4 2 1.38 0.12 1
-15 4 2 50.19 0.59 1
-14 4 2 31.92 0.4 1
-13 4 2 8.29 0.2 1
-12 4 2 87.88 0.92 1
-11 4 2 64.69 0.86 1
-10 4 2 4.55 0.14 1
-9 4 2 217.39 2.11 1
-8 4 2 415.1 3.9 1
-7 4 2 13.48 0.26 1
-6 4 2 323.75 4.56 1
-5 4 2 510.29 6.31 1
-4 4 2 72.04 1.2 1
-3 4 2 609.36 9.32 1
-2 4 2 2051.69 22.92 1
-1 4 2 353.34 4.06 1
0 4 2 1300.19 12.2 1
1 4 2 2498.9 49.81 1
2 4 2 312.51 4.83 1
3 4 2 377.01 3.99 1
4 4 2 965.13 12.89 1
5 4 2 136.23 1.37 1
6 4 2 302.84 3.61 1
7 4 2 649.51 8.33 1
8 4 2 136.97 1.34 1
9 4 2 51.87 0.58 1
10 4 2 164.16 2.17 1
11 4 2 56.74 0.75 1
12 4 2 9.35 0.23 1
13 4 2 55.24 0.67 1
14 4 2 35.05 0.45 1
15 4 2 4.65 0.17 1
16 4 2 46.19 0.6 1
-16 5 2 43.49 0.59 1
-15 5 2 2.87 0.13 1
-14 5 2 36.67 0.57 1
-13 5 2 96.39 0.88 1
-12 5 2 34.09 0.41 1
-11 5 2 20.08 0.32 1
-10 5 2 108.43 1.36 1
-9 5 2 46.62 0.51 1
-8 5 2 21.83 0.31 1
-7 5 2 309.65 3.16 1
-6 5 2 222.77 2.76 1
-5 5 2 44.01 0.53 1
-4 5 2 594.39 5.96 1
-3 5 2 633.26 9.29 1
-2 5 2 49.01 1 1
-1 5 2 612.37 6.8 1
0 5 2 678.86 9.51 1
1 5 2 158.9 2.2 1
2 5 2 1222.28 13.02 1
3 5 2 496.46 6.95 1
4 5 2 37.39 0.73 1
5 5 2 368.31 4.03 1
6 5 2 352.91 3.92 1
7 5 2 18.96 0.27 1
8 5 2 223.87 1.9 1
9 5 2 97.12 0.96 1
10 5 2 19.4 0.31 1
11 5 2 63.61 0.84 1
12 5 2 74.66 0.79 1
13 5 2 12.57 0.26 1
14 5 2 27.17 0.38 1
15 5 2 39.97 0.49 1
16 5 2 1.49 0.15 1
-16 6 2 0.11 0.14 1
-15 6 2 22 0.33 1
-14 6 2 56.99 0.66 1
-13 6 2 3.26 0.14 1
-12 6 2 99.92 0.98 1
-11 6 2 43.73 0.71 1
-10 6 2 5.64 0.17 1
-9 6 2 107.92 1.26 1
-8 6 2 237.95 2.13 1
-7 6 2 18 0.26 1
-6 6 2 105.95 1.03 1
-5 6 2 277.16 2.7 1
-4 6 2 114.61 1.74 1
-3 6 2 374.44 3.53 1
-2 6 2 1003.82 7.56 1
-1 6 2 38.39 0.65 1
0 6 2 372.08 4.17 1
1 6 2 739.03 10.35 1
2 6 2 367.03 4.85 1
3 6 2 233.66 2.02 1
4 6 2 833.93 7.7 1
5 6 2 6.19 0.14 1
6 6 2 264.25 3.5 1
7 6 2 133.55 1.52 1
8 6 2 64.65 0.7 1
9 6 2 15.02 0.27 1
10 6 2 179.02 1.89 1
11 6 2 27.87 0.36 1
12 6 2 18.65 0.34 1
13 6 2 29.63 0.39 1
14 6 2 13.9 0.26 1
15 6 2 3.21 0.15 1
-15 7 2 3.95 0.15 1
-14 7 2 11.23 0.24 1
-13 7 2 81.74 0.77 1
-12 7 2 16.05 0.27 1
-11 7 2 46.35 0.59 1
-10 7 2 101.99 1.04 1
-9 7 2 33.1 0.43 1
-8 7 2 39.63 0.66 1
-7 7 2 280.89 2.65 1
-6 7 2 100.98 1.17 1
-5 7 2 67.07 0.77 1
-4 7 2 490.76 4.42 1
-3 7 2 389.65 3.88 1
-2 7 2 59.13 0.72 1
-1 7 2 682.14 9.04 1
0 7 2 289.89 2.89 1
1 7 2 22.03 0.33 1
2 7 2 524.09 4.94 1
3 7 2 541.5 5.17 1
4 7 2 50.1 0.57 1
5 7 2 477.45 4.04 1
6 7 2 217.7 2.03 1
7 7 2 18.48 0.3 1
8 7 2 128.04 1.81 1
9 7 2 128.68 1.44 1
10 7 2 1.24 0.11 1
11 7 2 56.52 0.68 1
12 7 2 52.28 0.62 1
13 7 2 3.74 0.15 1
14 7 2 21.6 0.35 1
15 7 2 27.69 0.48 1
-14 8 2 23.13 0.39 1
-13 8 2 0.96 0.1 1
-12 8 2 38.13 0.44 1
-11 8 2 59.01 0.71 1
-10 8 2 11.54 0.25 1
-9 8 2 77.38 0.74 1
-8 8 2 175.77 1.58 1
-7 8 2 24.67 0.39 1
-6 8 2 264.08 2.68 1
-5 8 2 172.84 1.67 1
-4 8 2 3.68 0.1 1
-3 8 2 99.47 0.82 1
-2 8 2 321.21 3.11 1
-1 8 2 64.06 0.67 1
0 8 2 223.88 2.43 1
1 8 2 403.72 3.55 1
2 8 2 8.41 0.16 1
3 8 2 151.73 1.21 1
4 8 2 185.81 1.47 1
5 8 2 116.05 1.15 1
6 8 2 30.55 0.46 1
7 8 2 219.71 2.19 1
8 8 2 64.31 0.68 1
9 8 2 67.09 0.76 1
10 8 2 82.91 1 1
11 8 2 8.11 0.23 1
12 8 2 3.64 0.16 1
13 8 2 35.33 0.46 1
14 8 2 23.63 0.39 1
-14 9 2 7.22 0.24 1
-13 9 2 46.01 0.63 1
-12 9 2 6.37 0.17 1
-11 9 2 9.52 0.2 1
-10 9 2 65.18 0.64 1
-9 9 2 99.41 1.09 1
-8 9 2 18.9 0.28 1
-7 9 2 218.86 2.39 1
-6 9 2 25.64 0.38 1
-5 9 2 16.79 0.27 1
-4 9 2 80.95 0.83 1
-3 9 2 118.35 1.35 1
-2 9 2 59.25 0.65 1
-1 9 2 303.33 2.39 1
0 9 2 39.36 0.64 1
1 9 2 30.14 0.35 1
2 9 2 60.36 0.63 1
3 9 2 140.62 1.63 1
4 9 2 14.02 0.28 1
5 9 2 148.26 1.47 1
6 9 2 28.61 0.36 1
7 9 2 1.28 0.1 1
8 9 2 52.12 0.7 1
9 9 2 111.59 1.16 1
10 9 2 10.77 0.25 1
11 9 2 52.63 0.81 1
12 9 2 14.55 0.3 1
13 9 2 1.78 0.14 1
-13 10 2 5.83 0.22 1
-12 10 2 41.44 0.49 1
-11 10 2 67.87 0.71 1
-10 10 2 0.64 0.09 1
-9 10 2 48.59 0.52 1
-8 10 2 44.05 0.5 1
-7 10 2 4.86 0.16 1
-6 10 2 115.75 1.08 1
-5 10 2 216.26 1.89 1
-4 10 2 3.75 0.15 1
-3 10 2 178.04 1.74 1
-2 10 2 109.97 1.31 1
-1 10 2 3.96 0.15 1
0 10 2 51.74 0.55 1
1 10 2 78.24 0.77 1
2 10 2 24.19 0.34 1
3 10 2 62.13 0.69 1
4 10 2 197.52 2.08 1
5 10 2 36.93 0.43 1
6 10 2 24.91 0.36 1
7 10 2 64.82 0.89 1
8 10 2 17.62 0.32 1
9 10 2 8.74 0.21 1
10 10 2 56.77 0.67 1
11 10 2 17.93 0.31 1
12 10 2 12.33 0.3 1
-12 11 2 10.2 0.31 1
-11 11 2 11.27 0.23 1
-10 11 2 67.05 0.85 1
-9 11 2 29.99 0.39 1
-8 11 2 25.77 0.41 1
-7 11 2 115.73 1.08 1
-6 11 2 32.6 0.42 1
-5 11 2 40.13 0.5 1
-4 11 2 120.01 1.02 1
-3 11 2 21.07 0.28 1
-2 11 2 43.19 0.49 1
-1 11 2 125.52 1.23 1
0 11 2 54.71 0.7 1
1 11 2 9.22 0.3 1
2 11 2 75.97 1.02 1
3 11 2 42.41 0.52 1
4 11 2 4.9 0.17 1
5 11 2 44.59 0.54 1
6 11 2 70.6 0.73 1
7 11 2 3.11 0.15 1
8 11 2 55.45 0.59 1
9 11 2 53.8 0.61 1
10 11 2 0.62 0.11 1
11 11 2 20.44 0.4 1
-10 12 2 11.12 0.26 1
-9 12 2 26.41 0.4 1
-8 12 2 79.55 0.82 1
-7 12 2 2.93 0.13 1
-6 12 2 67.32 0.66 1
-5 12 2 23 0.34 1
-4 12 2 1.55 0.1 1
-3 12 2 24.06 0.35 1
-2 12 2 68.03 0.95 1
-1 12 2 1.77 0.12 1
0 12 2 46.14 0.58 1
1 12 2 32.5 0.41 1
2 12 2 2.98 0.13 1
3 12 2 8.58 0.19 1
4 12 2 39.54 0.49 1
5 12 2 10.19 0.22 1
6 12 2 10.21 0.23 1
7 12 2 38.43 0.49 1
8 12 2 11.21 0.24 1
9 12 2 11.16 0.25 1
10 12 2 33.02 0.57 1
-8 13 2 4.25 0.21 1
-7 13 2 28.3 0.44 1
-6 13 2 28.76 0.42 1
-5 13 2 10.82 0.23 1
-4 13 2 67.93 0.9 1
-3 13 2 5 0.18 1
-2 13 2 7.96 0.19 1
-1 13 2 19.26 0.3 1
0 13 2 16.79 0.27 1
1 13 2 2.83 0.13 1
2 13 2 39.3 0.53 1
3 13 2 11.23 0.22 1
4 13 2 0.71 0.1 1
5 13 2 17.97 0.29 1
6 13 2 25.66 0.38 1
7 13 2 1.09 0.11 1
8 13 2 22.35 0.44 1
-6 14 2 15.48 0.38 1
-5 14 2 28.58 0.46 1
-4 14 2 1.37 0.13 1
-3 14 2 37.26 0.53 1
-2 14 2 31.59 0.41 1
-1 14 2 0.56 0.1 1
0 14 2 18.67 0.31 1
1 14 2 33.34 0.44 1
2 14 2 6.78 0.19 1
3 14 2 9.45 0.26 1
4 14 2 30.79 0.43 1
5 14 2 3.74 0.18 1
-17 0 3 2.66 0.2 1
-16 0 3 30.74 0.56 1
-15 0 3 77 1.31 1
-14 0 3 8.99 0.28 1
-13 0 3 142.69 1.73 1
-12 0 3 189.06 2.3 1
-11 0 3 22.86 0.4 1
-10 0 3 392 5.98 1
-9 0 3 276.84 4.4 1
-8 0 3 4.56 0.26 1
-7 0 3 1109.41 22.15 1
-6 0 3 2044.32 58.47 1
-5 0 3 1.42 0.08 1
-4 0 3 2485.35 77.83 1
-3 0 3 749.67 18.2 1
-1 0 3 1567.94 27.43 1
0 0 3 4753.56 104.25 1
1 0 3 577.84 15 1
2 0 3 1933.11 34.98 1
3 0 3 3545.74 54.56 1
4 0 3 675.26 17.32 1
5 0 3 474.66 9.23 1
6 0 3 1303.65 19.95 1
7 0 3 51.36 0.67 1
8 0 3 321.72 5.89 1
9 0 3 540.27 5.56 1
10 0 3 167.74 2.17 1
11 0 3 108.48 1.72 1
12 0 3 267.76 3.58 1
13 0 3 0.75 0.15 1
14 0 3 25.91 0.54 1
15 0 3 6.7 0.34 1
16 0 3 10.82 0.34 1
-17 1 3 34.44 0.54 1
-16 1 3 20.59 0.33 1
-15 1 3 38.92 0.49 1
-14 1 3 85.9 0.99 1
-13 1 3 23.82 0.32 1
-12 1 3 39.07 0.47 1
-11 1 3 466.1 3.83 1
-10 1 3 277.44 2.92 1
-9 1 3 293.35 3.48 1
-8 1 3 720.22 8.45 1
-7 1 3 93.38 1.44 1
-6 1 3 159.52 2.73 1
-5 1 3 1836.2 23.07 1
-4 1 3 925.84 12.63 1
-3 1 3 1364.46 23.28 1
-2 1 3 2653.25 40.76 1
-1 1 3 707.87 13.7 1
0 1 3 767.23 12.52 1
1 1 3 2196.41 35.05 1
2 1 3 1411.91 30.1 1
3 1 3 380.68 6.8 1
4 1 3 1351.94 17.07 1
5 1 3 880.73 13 1
6 1 3 11.3 0.19 1
7 1 3 1003.06 13.31 1
8 1 3 535.52 5.25 1
9 1 3 52.82 0.62 1
10 1 3 220.54 2.41 1
11 1 3 73.03 0.94 1
12 1 3 28.33 0.41 1
13 1 3 137.42 1.28 1
14 1 3 67.37 0.72 1
15 1 3 1.83 0.12 1
16 1 3 21.28 0.34 1
-17 2 3 1.49 0.14 1
-16 2 3 63.91 0.82 1
-15 2 3 69.03 0.68 1
-14 2 3 4.98 0.15 1
-13 2 3 71.71 0.82 1
-12 2 3 117.02 1.29 1
-11 2 3 44.68 0.49 1
-10 2 3 348.44 3.1 1
-9 2 3 675.73 6.83 1
-8 2 3 177.06 2.2 1
-7 2 3 703.16 10.05 1
-6 2 3 681.19 6.2 1
-5 2 3 153 1.62 1
-4 2 3 709.91 8.29 1
-3 2 3 1488.73 19.95 1
-2 2 3 633.37 10.78 1
-1 2 3 1030.88 13.8 1
0 2 3 1600.86 23.12 1
1 2 3 319.37 4.59 1
2 2 3 895.11 45.34 1
3 2 3 1013.97 16.07 1
4 2 3 151.55 2.5 1
5 2 3 288.44 3.62 1
6 2 3 1026.05 8.76 1
7 2 3 116.95 1.46 1
8 2 3 475.72 5.2 1
9 2 3 374.89 3.66 1
10 2 3 9.98 0.19 1
11 2 3 58.33 0.69 1
12 2 3 120.98 1.41 1
13 2 3 28.32 0.37 1
14 2 3 31.52 0.42 1
15 2 3 53.81 0.71 1
16 2 3 7.19 0.2 1
-17 3 3 24.82 0.4 1
-16 3 3 4.39 0.17 1
-15 3 3 13.43 0.25 1
-14 3 3 89.37 0.86 1
-13 3 3 45.84 0.6 1
-12 3 3 66.22 0.71 1
-11 3 3 209.58 2.08 1
-10 3 3 47.38 0.52 1
-9 3 3 89.6 0.92 1
-8 3 3 663.56 5.26 1
-7 3 3 516 4.83 1
-6 3 3 410.01 6.15 1
-5 3 3 1732.38 19.12 1
-4 3 3 328.91 4.03 1
-3 3 3 411.61 5.11 1
-2 3 3 1563.1 17.73 1
-1 3 3 1127.15 25.74 1
0 3 3 380.11 8.27 1
1 3 3 2667.62 31.13 1
2 3 3 885.92 12.5 1
3 3 3 65.82 0.84 1
4 3 3 978.42 11.96 1
5 3 3 865.52 9.05 1
6 3 3 62.71 0.73 1
7 3 3 639.57 5.78 1
8 3 3 271.28 2.24 1
9 3 3 0.51 0.07 1
10 3 3 219.78 2.2 1
11 3 3 197.42 2.15 1
12 3 3 2.31 0.14 1
13 3 3 88.52 0.83 1
14 3 3 23.83 0.35 1
15 3 3 0.18 0.11 1
16 3 3 17.83 0.32 1
-17 4 3 0.66 0.12 1
-16 4 3 24.75 0.41 1
-15 4 3 19.67 0.31 1
-14 4 3 6.28 0.17 1
-13 4 3 74.57 0.73 1
-12 4 3 109.59 1.31 1
-11 4 3 0.27 0.08 1
-10 4 3 262.17 2.22 1
-9 4 3 253.14 2.47 1
-8 4 3 2.22 0.09 1
-7 4 3 264.01 2.67 1
-6 4 3 676.31 6.4 1
-5 4 3 13.26 0.26 1
-4 4 3 1744.37 16.76 1
-3 4 3 2155.19 20.29 1
-2 4 3 58.27 0.92 1
-1 4 3 1141.97 19.62 1
0 4 3 1148.62 13.6 1
1 4 3 259.3 3.37 1
2 4 3 857.5 10.74 1
3 4 3 1527.51 21.51 1
4 4 3 4.43 0.11 1
5 4 3 594.23 7.67 1
6 4 3 553.84 4.86 1
7 4 3 182.7 2.05 1
8 4 3 62.57 0.7 1
9 4 3 307.83 2.88 1
10 4 3 35.96 0.49 1
11 4 3 47.3 0.61 1
12 4 3 113.71 1.07 1
13 4 3 28.88 0.38 1
14 4 3 20 0.34 1
15 4 3 59.28 0.66 1
16 4 3 10.78 0.27 1
-16 5 3 2.51 0.13 1
-15 5 3 18.82 0.32 1
-14 5 3 60.32 0.63 1
-13 5 3 22.93 0.35 1
-12 5 3 18.52 0.3 1
-11 5 3 92 1 1
-10 5 3 54.74 0.75 1
-9 5 3 72.18 0.77 1
-8 5 3 517.87 4.49 1
-7 5 3 225.45 2.44 1
-6 5 3 117.77 1.54 1
-5 5 3 485.08 6.13 1
-4 5 3 450.23 5.31 1
-3 5 3 98.26 1.28 1
-2 5 3 1280.55 17.37 1
-1 5 3 505.41 7.84 1
0 5 3 594.04 7.67 1
1 5 3 934.05 10.55 1
2 5 3 354.83 4.82 1
3 5 3 0.89 0.06 1
4 5 3 502.08 4.52 1
5 5 3 266.52 3.04 1
6 5 3 65.27 0.74 1
7 5 3 226.41 2.14 1
8 5 3 93.5 0.85 1
9 5 3 4.47 0.17 1
10 5 3 143.8 1.52 1
11 5 3 106.55 1.4 1
12 5 3 1.56 0.12 1
13 5 3 34.93 0.44 1
14 5 3 38.11 0.5 1
15 5 3 2.03 0.14 1
-16 6 3 25.39 0.45 1
-15 6 3 11 0.22 1
-14 6 3 2.84 0.14 1
-13 6 3 64.5 0.76 1
-12 6 3 61.63 0.62 1
-11 6 3 1.62 0.1 1
-10 6 3 63.64 0.81 1
-9 6 3 157.79 1.48 1
-8 6 3 44.8 0.59 1
-7 6 3 259.55 3.14 1
-6 6 3 406.14 4.66 1
-5 6 3 44.42 0.58 1
-4 6 3 366.05 5.13 1
-3 6 3 575.21 7.7 1
-2 6 3 145.06 1.71 1
-1 6 3 534.27 5.23 1
0 6 3 868.8 9.84 1
1 6 3 22.22 0.29 1
2 6 3 354.96 3.4 1
3 6 3 302.42 4.29 1
4 6 3 34 0.41 1
5 6 3 194.37 2.31 1
6 6 3 373.38 3.26 1
7 6 3 46.06 0.59 1
8 6 3 50.05 0.64 1
9 6 3 117.82 1.29 1
10 6 3 22.08 0.34 1
11 6 3 26.8 0.41 1
12 6 3 65.44 0.7 1
13 6 3 15.53 0.27 1
14 6 3 9.56 0.22 1
15 6 3 46.49 0.64 1
-15 7 3 16.45 0.3 1
-14 7 3 41.09 0.52 1
-13 7 3 3.45 0.14 1
-12 7 3 37.47 0.46 1
-11 7 3 68.3 0.76 1
-10 7 3 11.85 0.22 1
-9 7 3 41.01 0.46 1
-8 7 3 205.91 2.37 1
-7 7 3 78.55 0.85 1
-6 7 3 80.57 0.77 1
-5 7 3 439.89 3.49 1
-4 7 3 183.05 2.02 1
-3 7 3 125.12 1.27 1
-2 7 3 713.09 5.74 1
-1 7 3 196.94 1.75 1
0 7 3 88.99 0.91 1
1 7 3 621.85 5.05 1
2 7 3 381.92 2.94 1
3 7 3 53.38 0.56 1
4 7 3 543.91 4.83 1
5 7 3 113.12 1.09 1
6 7 3 27.31 0.4 1
7 7 3 101.43 1.38 1
8 7 3 159.33 1.66 1
9 7 3 1.45 0.11 1
10 7 3 114.08 1.08 1
11 7 3 52.29 0.69 1
12 7 3 6.38 0.18 1
13 7 3 17.33 0.29 1
14 7 3 40.05 0.5 1
-15 8 3 12.35 0.33 1
-14 8 3 0.75 0.11 1
-13 8 3 47.02 0.56 1
-12 8 3 39.24 0.49 1
-11 8 3 11.03 0.24 1
-10 8 3 60.9 0.66 1
-9 8 3 57.94 0.62 1
-8 8 3 4.55 0.14 1
-7 8 3 147.73 1.64 1
-6 8 3 148.94 1.83 1
-5 8 3 2.34 0.09 1
-4 8 3 93.11 0.85 1
-3 8 3 306.5 2.74 1
-2 8 3 16.78 0.21 1
-1 8 3 379.48 3.89 1
0 8 3 293.42 2.96 1
1 8 3 2.93 0.1 1
2 8 3 85.21 0.9 1
3 8 3 352.34 3.36 1
4 8 3 85.92 0.76 1
5 8 3 169.5 2.1 1
6 8 3 152.7 1.83 1
7 8 3 4.34 0.14 1
8 8 3 32.03 0.45 1
9 8 3 91.22 0.89 1
10 8 3 34.82 0.48 1
11 8 3 19.3 0.31 1
12 8 3 43.62 0.55 1
13 8 3 7.22 0.2 1
14 8 3 3 0.18 1
-14 9 3 23.29 0.41 1
-13 9 3 8.29 0.2 1
-12 9 3 26.98 0.39 1
-11 9 3 72.63 0.7 1
-10 9 3 12.38 0.22 1
-9 9 3 8.99 0.2 1
-8 9 3 53.26 0.81 1
-7 9 3 33.31 0.45 1
-6 9 3 25.07 0.4 1
-5 9 3 116.59 1.25 1
-4 9 3 31.92 0.46 1
-3 9 3 7.91 0.2 1
-2 9 3 147.07 1.57 1
-1 9 3 149.89 1.56 1
0 9 3 19.94 0.28 1
1 9 3 132.63 1.19 1
2 9 3 49.43 0.52 1
3 9 3 24.05 0.44 1
4 9 3 133.75 1.37 1
5 9 3 82.4 0.98 1
6 9 3 7.8 0.18 1
7 9 3 85.84 0.87 1
8 9 3 40.11 0.63 1
9 9 3 3.06 0.15 1
10 9 3 29.68 0.4 1
11 9 3 21.68 0.35 1
12 9 3 1.35 0.12 1
13 9 3 23.72 0.43 1
-13 10 3 30.07 0.49 1
-12 10 3 7.75 0.19 1
-11 10 3 3.9 0.14 1
-10 10 3 28.46 0.38 1
-9 10 3 39.09 0.48 1
-8 10 3 2.5 0.12 1
-7 10 3 105.43 0.95 1
-6 10 3 55.43 0.77 1
-5 10 3 3.63 0.13 1
-4 10 3 31.82 0.51 1
-3 10 3 68.24 0.58 1
-2 10 3 8.2 0.18 1
-1 10 3 83.68 0.99 1
0 10 3 150.56 1.48 1
1 10 3 14.13 0.23 1
2 10 3 75.09 0.78 1
3 10 3 169.8 2.2 1
4 10 3 17.35 0.3 1
5 10 3 33.32 0.44 1
6 10 3 55.39 0.97 1
7 10 3 10.66 0.23 1
8 10 3 25.57 0.35 1
9 10 3 79.27 0.77 1
10 10 3 7.92 0.2 1
11 10 3 12.25 0.27 1
12 10 3 15.65 0.35 1
-12 11 3 19.83 0.45 1
-11 11 3 34.1 0.45 1
-10 11 3 3.89 0.14 1
-9 11 3 22.66 0.33 1
-8 11 3 38.18 0.56 1
-7 11 3 2.04 0.1 1
-6 11 3 30.23 0.4 1
-5 11 3 53.98 0.6 1
-4 11 3 19.84 0.33 1
-3 11 3 13.44 0.22 1
-2 11 3 113.38 1.15 1
-1 11 3 61.35 0.69 1
0 11 3 8.41 0.19 1
1 11 3 87.69 1.01 1
2 11 3 47.18 0.68 1
3 11 3 2.05 0.12 1
4 11 3 97.21 0.97 1
5 11 3 66.88 0.68 1
6 11 3 2.39 0.13 1
7 11 3 55.93 0.63 1
8 11 3 33.53 0.45 1
9 11 3 0.12 0.1 1
10 11 3 19 0.33 1
11 11 3 16.78 0.45 1
-10 12 3 26.76 0.44 1
-9 12 3 8.45 0.22 1
-8 12 3 0.73 0.1 1
-7 12 3 10.53 0.25 1
-6 12 3 26.34 0.38 1
-5 12 3 2.66 0.14 1
-4 12 3 33.15 0.43 1
-3 12 3 33.65 0.47 1
-2 12 3 1.11 0.1 1
-1 12 3 13.9 0.28 1
0 12 3 45.13 0.58 1
1 12 3 6.83 0.17 1
2 12 3 25.84 0.35 1
3 12 3 43.73 0.52 1
4 12 3 7.39 0.21 1
5 12 3 16.77 0.28 1
6 12 3 36.47 0.47 1
7 12 3 3.39 0.15 1
8 12 3 13.04 0.26 1
9 12 3 11.9 0.3 1
-8 13 3 20.2 0.42 1
-7 13 3 5.46 0.19 1
-6 13 3 3.89 0.17 1
-5 13 3 19.18 0.42 1
-4 13 3 11.5 0.33 1
-3 13 3 2.51 0.13 1
-2 13 3 23.25 0.34 1
-1 13 3 12.32 0.26 1
0 13 3 1.79 0.11 1
1 13 3 32.27 0.45 1
2 13 3 23.79 0.34 1
3 13 3 2.28 0.13 1
4 13 3 29.64 0.39 1
5 13 3 8.28 0.21 1
6 13 3 3.03 0.14 1
7 13 3 10.71 0.24 1
-6 14 3 9.13 0.29 1
-5 14 3 0.25 0.11 1
-4 14 3 21.26 0.35 1
-3 14 3 26.38 0.44 1
-2 14 3 1.42 0.13 1
-1 14 3 15.37 0.27 1
0 14 3 36.29 0.51 1
1 14 3 1.69 0.12 1
2 14 3 24.29 0.44 1
3 14 3 20.35 0.36 1
4 14 3 0.29 0.11 1
5 14 3 7.01 0.23 1
-17 0 4 57.1 0.9 1
-16 0 4 77.93 1.06 1
-15 0 4 39.21 0.69 1
-14 0 4 142.41 2.08 1
-13 0 4 0.2 0.1 1
-12 0 4 36.99 0.6 1
-11 0 4 183.59 2.58 1
-10 0 4 329.74 6.38 1
-9 0 4 102.09 1.91 1
-8 0 4 830.66 13.29 1
-7 0 4 142.05 3.2 1
-6 0 4 3.47 0.12 1
-5 0 4 519.1 6.79 1
-4 0 4 1438.28 69.52 1
-3 0 4 255.88 3.12 1
-2 0 4 3205.57 79.07 1
-1 0 4 2841.62 30.87 1
0 0 4 995.24 20.7 1
1 0 4 3138.59 54.24 1
2 0 4 4090.09 359.66 1
3 0 4 223.18 4.35 1
4 0 4 953.22 19.93 1
5 0 4 379.21 6.14 1
6 0 4 119.15 2.14 1
7 0 4 488.71 6.57 1
8 0 4 877.27 13.29 1
9 0 4 0.29 0.1 1
10 0 4 60.74 0.87 1
11 0 4 6.81 0.36 1
12 0 4 43.94 0.72 1
13 0 4 1.41 0.17 1
14 0 4 96.06 1.52 1
15 0 4 11.87 0.35 1
16 0 4 9.54 0.36 1
-17 1 4 4.4 0.16 1
-16 1 4 42.28 0.54 1
-15 1 4 108.99 1.17 1
-14 1 4 12.56 0.22 1
-13 1 4 145.55 1.8 1
-12 1 4 192.12 1.85 1
-11 1 4 29.89 0.33 1
-10 1 4 141.45 1.22 1
-9 1 4 298.92 3.03 1
-8 1 4 25.42 0.41 1
-7 1 4 337.04 4.13 1
-6 1 4 875.68 12.12 1
-5 1 4 429.73 5.16 1
-4 1 4 382.07 7.37 1
-3 1 4 1868.7 28.48 1
-2 1 4 843.6 15.82 1
-1 1 4 847.53 9.51 1
0 1 4 2135.2 42.62 1
1 1 4 459.05 7.07 1
2 1 4 934.34 12.07 1
3 1 4 2163.91 28.62 1
4 1 4 628.99 7.87 1
5 1 4 185.76 2.07 1
6 1 4 684.74 6.86 1
7 1 4 119.98 1.35 1
8 1 4 105.62 0.89 1
9 1 4 140.73 1.42 1
10 1 4 120.54 1.18 1
11 1 4 3.1 0.16 1
12 1 4 106.94 1.2 1
13 1 4 63.21 0.68 1
14 1 4 1.93 0.12 1
15 1 4 12.49 0.26 1
16 1 4 22.36 0.37 1
-17 2 4 36.79 0.55 1
-16 2 4 25.33 0.38 1
-15 2 4 7.17 0.18 1
-14 2 4 108.34 1.06 1
-13 2 4 74.84 0.78 1
-12 2 4 50.39 0.5 1
-11 2 4 276.83 2.41 1
-10 2 4 144.89 1.66 1
-9 2 4 35.87 0.48 1
-8 2 4 319.77 2.93 1
-7 2 4 306.97 4.13 1
-6 2 4 46.43 0.58 1
-5 2 4 612.97 7.66 1
-4 2 4 1474.59 22.24 1
-3 2 4 22.62 1.14 1
-2 2 4 1580.32 18.99 1
-1 2 4 1064.55 15.37 1
0 2 4 148.12 1.93 1
1 2 4 494.09 10.77 1
2 2 4 1593.44 37.29 1
3 2 4 31.94 0.71 1
4 2 4 946.11 11.38 1
5 2 4 513.52 8.89 1
6 2 4 56.13 0.86 1
7 2 4 293.32 3.05 1
8 2 4 165.56 1.54 1
9 2 4 21.13 0.29 1
10 2 4 54.11 0.63 1
11 2 4 120.94 1.53 1
12 2 4 11.13 0.24 1
13 2 4 37.23 0.51 1
14 2 4 37.81 0.48 1
15 2 4 5.41 0.17 1
16 2 4 3.53 0.16 1
-17 3 4 5.29 0.21 1
-16 3 4 40.56 0.48 1
-15 3 4 76.87 0.77 1
-14 3 4 2.41 0.11 1
-13 3 4 61.35 0.65 1
-12 3 4 81.98 0.87 1
-11 3 4 26.66 0.36 1
-10 3 4 172.74 1.8 1
-9 3 4 507.37 4.51 1
-8 3 4 123.38 1.61 1
-7 3 4 237.3 2.35 1
-6 3 4 675.66 9.3 1
-5 3 4 489.07 5.73 1
-4 3 4 572.43 8.9 1
-3 3 4 2176.02 26.07 1
-2 3 4 204.92 2.26 1
-1 3 4 360.84 4.8 1
0 3 4 1879.23 31.13 1
1 3 4 1375.98 14.89 1
2 3 4 471.75 6.19 1
3 3 4 2007.43 24.02 1
4 3 4 108.16 1.57 1
5 3 4 81.85 0.99 1
6 3 4 416.52 3.76 1
7 3 4 423.65 3.73 1
8 3 4 26.98 0.36 1
9 3 4 299.68 2.27 1
10 3 4 49.42 1.06 1
11 3 4 0.17 0.11 1
12 3 4 32.74 0.41 1
13 3 4 76.33 0.89 1
14 3 4 0.53 0.11 1
15 3 4 46.62 0.55 1
16 3 4 20.13 0.36 1
-17 4 4 25.83 0.61 1
-16 4 4 14.36 0.26 1
-15 4 4 10.36 0.21 1
-14 4 4 90.87 0.94 1
-13 4 4 67.5 0.68 1
-12 4 4 13.27 0.23 1
-11 4 4 119.31 1.05 1
-10 4 4 94.36 0.92 1
-9 4 4 2.21 0.1 1
-8 4 4 515.9 5.69 1
-7 4 4 495.07 4.99 1
-6 4 4 212.54 3.24 1
-5 4 4 1071.99 10.57 1
-4 4 4 534.16 7.19 1
-3 4 4 53.79 0.76 1
-2 4 4 852.3 11.42 1
-1 4 4 1585.82 28.01 1
0 4 4 291.49 5.45 1
1 4 4 1497.35 18.3 1
2 4 4 626.34 11.17 1
3 4 4 82.9 1.23 1
4 4 4 315.16 2.98 1
5 4 4 886.11 12.48 1
6 4 4 69.89 0.78 1
7 4 4 192.4 2.27 1
8 4 4 208.55 1.88 1
9 4 4 39.62 0.48 1
10 4 4 62.57 0.75 1
11 4 4 176.21 2.6 1
12 4 4 25.64 0.35 1
13 4 4 13.74 0.26 1
14 4 4 48.53 0.58 1
15 4 4 15.57 0.3 1
-16 5 4 15.66 0.29 1
-15 5 4 31.2 0.43 1
-14 5 4 7.64 0.19 1
-13 5 4 24.57 0.32 1
-12 5 4 122.19 1.25 1
-11 5 4 17.67 0.3 1
-10 5 4 132.87 1.32 1
-9 5 4 312.47 3.57 1
-8 5 4 104.09 0.96 1
-7 5 4 59.45 0.69 1
-6 5 4 427.96 5.65 1
-5 5 4 151.96 2.16 1
-4 5 4 308.15 3.94 1
-3 5 4 940.44 10.76 1
-2 5 4 222.68 2.4 1
-1 5 4 347.23 3.81 1
0 5 4 665.3 6.32 1
1 5 4 250.93 2.75 1
2 5 4 7.44 0.14 1
3 5 4 418.88 3.61 1
4 5 4 146.18 1.72 1
5 5 4 128.64 1.27 1
6 5 4 292.37 3.68 1
7 5 4 92.7 0.93 1
8 5 4 12.93 0.24 1
9 5 4 140.14 2.36 1
10 5 4 122.39 1.18 1
11 5 4 1.39 0.12 1
12 5 4 58.12 0.61 1
13 5 4 24.88 0.38 1
14 5 4 3.38 0.15 1
15 5 4 41.43 0.54 1
-16 6 4 5.95 0.21 1
-15 6 4 5.68 0.17 1
-14 6 4 39.03 0.44 1
-13 6 4 63.97 0.76 1
-12 6 4 4.17 0.12 1
-11 6 4 124.05 1.48 1
-10 6 4 83.7 1.04 1
-9 6 4 11.1 0.25 1
-8 6 4 162.92 1.1 1
-7 6 4 283.45 3.61 1
-6 6 4 21.84 0.27 1
-5 6 4 567.26 6.06 1
-4 6 4 610.65 8.17 1
-3 6 4 1.73 0.1 1
-2 6 4 357.27 3.71 1
-1 6 4 321.21 3.81 1
0 6 4 5.25 0.14 1
1 6 4 362.37 3.76 1
2 6 4 549.39 7.02 1
3 6 4 6.28 0.14 1
4 6 4 283.59 2.65 1
5 6 4 268.65 2.89 1
6 6 4 30.02 0.39 1
7 6 4 44.21 0.57 1
8 6 4 139.66 1.55 1
9 6 4 19.29 0.32 1
10 6 4 66.16 0.95 1
11 6 4 112.35 1.02 1
12 6 4 15.11 0.27 1
13 6 4 21.35 0.33 1
14 6 4 42.53 0.77 1
15 6 4 5.06 0.23 1
-15 7 4 17.83 0.33 1
-14 7 4 5.59 0.16 1
-13 7 4 29.95 0.44 1
-12 7 4 78.64 0.86 1
-11 7 4 0.68 0.08 1
-10 7 4 40.86 0.42 1
-9 7 4 133.01 1.53 1
-8 7 4 91.22 1.08 1
-7 7 4 175.59 1.81 1
-6 7 4 452.23 4.54 1
-5 7 4 7.27 0.17 1
-4 7 4 150.02 1.57 1
-3 7 4 344.33 3.41 1
-2 7 4 237.72 2.52 1
-1 7 4 188.86 2.63 1
0 7 4 809.25 7.28 1
1 7 4 104.49 1 1
2 7 4 57.27 0.61 1
3 7 4 264.42 2.58 1
4 7 4 257.22 2.54 1
5 7 4 21.74 0.34 1
6 7 4 277.31 3.39 1
7 7 4 100.85 1.42 1
8 7 4 0.44 0.09 1
9 7 4 110.5 1.32 1
10 7 4 116.3 1.18 1
11 7 4 3.57 0.15 1
12 7 4 54.38 0.6 1
13 7 4 18.46 0.31 1
14 7 4 2.99 0.17 1
-15 8 4 2.18 0.16 1
-14 8 4 21.77 0.34 1
-13 8 4 21.58 0.3 1
-12 8 4 4.51 0.14 1
-11 8 4 75.05 0.72 1
-10 8 4 62.72 0.73 1
-9 8 4 17.61 0.24 1
-8 8 4 135.29 1.56 1
-7 8 4 116.22 1.38 1
-6 8 4 2.71 0.12 1
-5 8 4 152.61 1.45 1
-4 8 4 170.92 1.92 1
-3 8 4 40.41 0.48 1
-2 8 4 293.62 2.79 1
-1 8 4 296.24 2.27 1
0 8 4 3.4 0.11 1
1 8 4 138.94 1.45 1
2 8 4 201.8 1.57 1
3 8 4 25.46 0.32 1
4 8 4 125.46 1.26 1
5 8 4 209.93 2.55 1
6 8 4 7.51 0.2 1
7 8 4 72.54 0.71 1
8 8 4 131.62 1.73 1
9 8 4 17.61 0.3 1
10 8 4 36.23 0.49 1
11 8 4 52.09 0.62 1
12 8 4 4.38 0.17 1
13 8 4 10.14 0.26 1
-14 9 4 3.99 0.18 1
-13 9 4 13.03 0.23 1
-12 9 4 61.72 0.67 1
-11 9 4 12.06 0.22 1
-10 9 4 19.34 0.31 1
-9 9 4 46.15 0.63 1
-8 9 4 18.37 0.27 1
-7 9 4 28.17 0.41 1
-6 9 4 170.87 2.07 1
-5 9 4 46.14 0.71 1
-4 9 4 23.06 0.37 1
-3 9 4 109.39 1.17 1
-2 9 4 83.67 0.81 1
-1 9 4 10.75 0.2 1
0 9 4 164.29 1.41 1
1 9 4 46.72 0.51 1
2 9 4 26.98 0.37 1
3 9 4 142.8 1.58 1
4 9 4 104.77 1.24 1
5 9 4 3.72 0.14 1
6 9 4 107.08 1.51 1
7 9 4 31.11 0.47 1
8 9 4 9.84 0.23 1
9 9 4 54.07 0.64 1
10 9 4 25.06 0.37 1
11 9 4 4.22 0.16 1
12 9 4 39.93 0.56 1
-13 10 4 13.82 0.32 1
-12 10 4 6.98 0.19 1
-11 10 4 43.1 0.56 1
-10 10 4 20.48 0.34 1
-9 10 4 0.18 0.08 1
-8 10 4 50.39 0.56 1
-7 10 4 78.12 0.79 1
-6 10 4 0.75 0.1 1
-5 10 4 75.5 0.9 1
-4 10 4 46.95 0.58 1
-3 10 4 0.48 0.09 1
-2 10 4 101.27 0.78 1
-1 10 4 193.57 1.81 1
0 10 4 9.05 0.23 1
1 10 4 81.2 0.89 1
2 10 4 132.94 1.32 1
3 10 4 16.47 0.32 1
4 10 4 76.19 0.9 1
5 10 4 123.02 1.82 1
6 10 4 0.72 0.1 1
7 10 4 46.38 0.56 1
8 10 4 74.76 0.77 1
9 10 4 20.24 0.33 1
10 10 4 19.09 0.41 1
11 10 4 36.48 0.49 1
-12 11 4 25.11 0.58 1
-11 11 4 2.36 0.14 1
-10 11 4 16.32 0.27 1
-9 11 4 33.09 0.42 1
-8 11 4 3.14 0.12 1
-7 11 4 25.9 0.38 1
-6 11 4 70.28 0.8 1
-5 11 4 21.03 0.39 1
-4 11 4 24.17 0.34 1
-3 11 4 106.37 1.17 1
-2 11 4 35.43 0.4 1
-1 11 4 15.87 0.33 1
0 11 4 91.22 1.03 1
1 11 4 48.98 0.62 1
2 11 4 9.81 0.22 1
3 11 4 141.02 1.29 1
4 11 4 77.95 0.87 1
5 11 4 6.92 0.18 1
6 11 4 80.84 0.85 1
7 11 4 38.48 0.52 1
8 11 4 2.81 0.14 1
9 11 4 37.17 0.48 1
10 11 4 20.79 0.39 1
-10 12 4 21.54 0.42 1
-9 12 4 0.44 0.1 1
-8 12 4 27.47 0.42 1
-7 12 4 25.36 0.4 1
-6 12 4 3.24 0.14 1
-5 12 4 28.67 0.39 1
-4 12 4 34.76 0.47 1
-3 12 4 1.55 0.12 1
-2 12 4 24.62 0.33 1
-1 12 4 56.1 0.69 1
0 12 4 5.06 0.18 1
1 12 4 35.45 0.47 1
2 12 4 43.65 0.64 1
3 12 4 3.86 0.14 1
4 12 4 13.78 0.27 1
5 12 4 50.5 0.61 1
6 12 4 10.5 0.24 1
7 12 4 32.39 0.47 1
8 12 4 33.91 0.45 1
9 12 4 0.76 0.14 1
-8 13 4 9.43 0.29 1
-7 13 4 9.31 0.22 1
-6 13 4 23.81 0.37 1
-5 13 4 6.81 0.19 1
-4 13 4 4.69 0.18 1
-3 13 4 32.27 0.63 1
-2 13 4 15.57 0.27 1
-1 13 4 3.73 0.15 1
0 13 4 35.1 0.43 1
1 13 4 19.58 0.3 1
2 13 4 3.37 0.14 1
3 13 4 28.07 0.4 1
4 13 4 13.38 0.26 1
5 13 4 1.28 0.11 1
6 13 4 25.32 0.45 1
7 13 4 20.75 0.38 1
-6 14 4 1.36 0.18 1
-5 14 4 32.56 0.55 1
-4 14 4 28.59 0.42 1
-3 14 4 0.6 0.11 1
-2 14 4 20.68 0.37 1
-1 14 4 16.41 0.31 1
0 14 4 0.35 0.1 1
1 14 4 17.35 0.29 1
2 14 4 33.1 0.47 1
3 14 4 2.85 0.15 1
4 14 4 14.13 0.3 1
-17 0 5 1.5 0.16 1
-16 0 5 3.41 0.22 1
-15 0 5 38.17 0.62 1
-14 0 5 16.94 0.36 1
-13 0 5 45.5 0.66 1
-12 0 5 145.92 2.24 1
-11 0 5 99.86 1.83 1
-10 0 5 0.61 0.1 1
-9 0 5 361.64 7.13 1
-8 0 5 240.17 4.25 1
-7 0 5 85.68 1.67 1
-6 0 5 708.95 13.74 1
-5 0 5 828.25 14.81 1
-4 0 5 15.65 0.44 1
-3 0 5 3083 40.74 1
-2 0 5 2304.61 41.64 1
-1 0 5 51.02 1.07 1
0 0 5 739.68 17.76 1
1 0 5 897.42 18.41 1
2 0 5 17.65 0.52 1
3 0 5 1402.84 36.99 1
4 0 5 1304.57 22.8 1
5 0 5 23.44 0.44 1
6 0 5 400.77 6.54 1
7 0 5 631.78 8.05 1
8 0 5 94.29 1.15 1
9 0 5 78.1 1.41 1
10 0 5 192.04 3.32 1
11 0 5 24.12 0.53 1
12 0 5 66.2 1.3 1
13 0 5 144.23 1.74 1
14 0 5 16.22 0.45 1
15 0 5 15.8 0.41 1
16 0 5 33.4 0.7 1
-17 1 5 24.03 0.35 1
-16 1 5 43.32 0.51 1
-15 1 5 5.81 0.17 1
-14 1 5 54.16 0.54 1
-13 1 5 60.3 0.69 1
-12 1 5 3.04 0.11 1
-11 1 5 47.88 0.56 1
-10 1 5 266.23 2.78 1
-9 1 5 47.35 0.58 1
-8 1 5 342.23 3.46 1
-7 1 5 726.77 8.15 1
-6 1 5 262.78 3.5 1
-5 1 5 233.62 3.01 1
-4 1 5 1591.35 22.13 1
-3 1 5 242.67 2.76 1
-2 1 5 1045.45 14.32 1
-1 1 5 1066.93 16.35 1
0 1 5 599.15 8.99 1
1 1 5 173.7 2.71 1
2 1 5 2230.87 28.69 1
3 1 5 545.39 6.46 1
4 1 5 145.44 2.01 1
5 1 5 374.29 4.06 1
6 1 5 287.21 3.05 1
7 1 5 20.45 0.28 1
8 1 5 494.42 5.22 1
9 1 5 185.78 1.91 1
10 1 5 13.18 0.32 1
11 1 5 116.76 1.45 1
12 1 5 97.07 1 1
13 1 5 0.1 0.09 1
14 1 5 63.55 0.78 1
15 1 5 21.96 0.35 1
16 1 5 3.04 0.16 1
-17 2 5 10.41 0.26 1
-16 2 5 5.88 0.17 1
-15 2 5 63.52 0.63 1
-14 2 5 27.59 0.38 1
-13 2 5 23.26 0.33 1
-12 2 5 103.62 1.32 1
-11 2 5 119.93 1.09 1
-10 2 5 8.82 0.15 1
-9 2 5 335.23 3.03 1
-8 2 5 375.08 4.31 1
-7 2 5 12.24 0.19 1
-6 2 5 649.08 9.2 1
-5 2 5 678.43 6.77 1
-4 2 5 29.05 0.36 1
-3 2 5 1214.89 17.75 1
-2 2 5 879.59 11.38 1
-1 2 5 45.33 1.45 1
0 2 5 577.46 12.96 1
1 2 5 1054.09 25.01 1
2 2 5 50.4 0.71 1
3 2 5 757.01 7.97 1
4 2 5 476.39 8.04 1
5 2 5 69.57 0.68 1
6 2 5 196.77 3.16 1
7 2 5 556.36 5.84 1
8 2 5 34.73 0.43 1
9 2 5 163.83 1.47 1
10 2 5 134.34 1.74 1
11 2 5 9.94 0.23 1
12 2 5 39.58 0.48 1
13 2 5 109.99 1.42 1
14 2 5 8.19 0.21 1
15 2 5 26 0.38 1
-17 3 5 13.83 0.29 1
-16 3 5 26.05 0.36 1
-15 3 5 1.63 0.11 1
-14 3 5 52.12 0.56 1
-13 3 5 76.47 0.84 1
-12 3 5 7.53 0.15 1
-11 3 5 72.85 0.81 1
-10 3 5 288.25 2.48 1
-9 3 5 50.42 0.59 1
-8 3 5 364.56 3.7 1
-7 3 5 571.36 7.97 1
-6 3 5 6.42 0.16 1
-5 3 5 336.26 4.55 1
-4 3 5 1081.39 12.91 1
-3 3 5 414.34 6.6 1
-2 3 5 751.01 11.56 1
-1 3 5 1565.6 20.78 1
0 3 5 162.53 1.96 1
1 3 5 276.85 5.01 1
2 3 5 1008.47 15.48 1
3 3 5 495.76 6.23 1
4 3 5 86.16 1.38 1
5 3 5 924.16 9.16 1
6 3 5 371.08 4.19 1
7 3 5 25.18 0.32 1
8 3 5 355.57 3.91 1
9 3 5 153.48 1.41 1
10 3 5 11.99 0.31 1
11 3 5 143.05 1.6 1
12 3 5 62.84 0.81 1
13 3 5 5.17 0.18 1
14 3 5 57.39 0.64 1
15 3 5 32.31 0.44 1
-17 4 5 5.66 0.21 1
-16 4 5 7.14 0.18 1
-15 4 5 46.29 0.57 1
-14 4 5 35.75 0.49 1
-13 4 5 4.77 0.13 1
-12 4 5 108.23 1.18 1
-11 4 5 80.85 0.78 1
-10 4 5 89.71 0.89 1
-9 4 5 399.31 3.58 1
-8 4 5 173.22 1.55 1
-7 4 5 56.41 0.59 1
-6 4 5 585.52 5.35 1
-5 4 5 539.85 7.7 1
-4 4 5 83.19 0.89 1
-3 4 5 1029.04 13.07 1
-2 4 5 366.09 3.49 1
-1 4 5 124.05 1.59 1
0 4 5 817.64 7.44 1
1 4 5 1193.45 20.08 1
2 4 5 100.67 1.55 1
3 4 5 548.03 7.3 1
4 4 5 745.28 12 1
5 4 5 37.64 0.45 1
6 4 5 232.7 1.81 1
7 4 5 352.52 3.94 1
8 4 5 32.79 0.4 1
9 4 5 160.84 2.3 1
10 4 5 269.19 2.82 1
11 4 5 27.17 0.38 1
12 4 5 39.94 0.49 1
13 4 5 53.76 0.62 1
14 4 5 1.55 0.12 1
15 4 5 16.69 0.31 1
-16 5 5 18.04 0.32 1
-15 5 5 2.95 0.15 1
-14 5 5 24.46 0.38 1
-13 5 5 125.63 1.31 1
-12 5 5 18.74 0.32 1
-11 5 5 130.18 1.54 1
-10 5 5 176.56 1.85 1
-9 5 5 27.9 0.37 1
-8 5 5 35.13 0.41 1
-7 5 5 399.12 3.55 1
-6 5 5 69.5 1.39 1
-5 5 5 514.21 5.4 1
-4 5 5 592.71 5.57 1
-3 5 5 75.41 1.46 1
-2 5 5 57.11 0.86 1
-1 5 5 545.22 7.28 1
0 5 5 337.02 4.52 1
1 5 5 99.91 1.43 1
2 5 5 427.14 3.75 1
3 5 5 115.08 1.13 1
4 5 5 70.4 0.71 1
5 5 5 508.97 7.03 1
6 5 5 247.32 1.89 1
7 5 5 17.48 0.25 1
8 5 5 165.79 1.74 1
9 5 5 75.66 1.04 1
10 5 5 15.16 0.29 1
11 5 5 126.12 1.22 1
12 5 5 25.08 0.36 1
13 5 5 19.75 0.35 1
14 5 5 37.93 0.49 1
15 5 5 20.04 0.4 1
-16 6 5 6.49 0.24 1
-15 6 5 49.68 0.68 1
-14 6 5 28.75 0.43 1
-13 6 5 3.15 0.13 1
-12 6 5 55.36 0.58 1
-11 6 5 61.6 0.63 1
-10 6 5 9.45 0.26 1
-9 6 5 283.45 2.94 1
-8 6 5 196.53 2.65 1
-7 6 5 55.07 0.6 1
-6 6 5 360.11 4.05 1
-5 6 5 131.38 1.42 1
-4 6 5 66.62 0.88 1
-3 6 5 243.57 2.77 1
-2 6 5 500.77 5.26 1
-1 6 5 45.41 0.62 1
0 6 5 567.74 5.33 1
1 6 5 266.43 3.19 1
2 6 5 19.83 0.27 1
3 6 5 117.4 1.22 1
4 6 5 408.47 4.92 1
5 6 5 20.78 0.34 1
6 6 5 180.69 2.14 1
7 6 5 175.21 1.74 1
8 6 5 3.5 0.14 1
9 6 5 122.44 1.6 1
10 6 5 140.95 1.47 1
11 6 5 1.11 0.11 1
12 6 5 21.45 0.34 1
13 6 5 23 0.38 1
14 6 5 8.32 0.23 1
-15 7 5 0.43 0.12 1
-14 7 5 19.56 0.34 1
-13 7 5 44.09 0.52 1
-12 7 5 8.29 0.19 1
-11 7 5 79.48 0.77 1
-10 7 5 151.31 1.49 1
-9 7 5 15.22 0.3 1
-8 7 5 149.16 2.76 1
-7 7 5 211.05 2.17 1
-6 7 5 93.58 1.26 1
-5 7 5 213.09 2.03 1
-4 7 5 338.91 3.74 1
-3 7 5 57.63 0.71 1
-2 7 5 171.21 1.45 1
-1 7 5 592.38 4.89 1
0 7 5 156.89 1.7 1
1 7 5 165.06 1.69 1
2 7 5 379.78 3.67 1
3 7 5 116.62 1.5 1
4 7 5 30.74 0.35 1
5 7 5 380.13 3.39 1
6 7 5 147.39 1.57 1
7 7 5 39.95 0.63 1
8 7 5 154.07 1.87 1
9 7 5 47.62 0.61 1
10 7 5 17.93 0.3 1
11 7 5 57.79 0.73 1
12 7 5 34.26 0.49 1
13 7 5 1.99 0.14 1
14 7 5 28.44 0.55 1
-14 8 5 19.73 0.32 1
-13 8 5 10.8 0.24 1
-12 8 5 108.55 1.27 1
-11 8 5 30.82 0.45 1
-10 8 5 29.87 0.36 1
-9 8 5 37.75 0.68 1
-8 8 5 62.94 0.73 1
-7 8 5 6 0.15 1
-6 8 5 286.48 2.95 1
-5 8 5 192 1.96 1
-4 8 5 63.07 0.71 1
-3 8 5 199.49 1.89 1
-2 8 5 192.53 1.73 1
-1 8 5 14.12 0.25 1
0 8 5 240.92 2.22 1
1 8 5 258.47 2.38 1
2 8 5 4 0.12 1
3 8 5 231.79 2.57 1
4 8 5 196.55 1.78 1
5 8 5 6.34 0.18 1
6 8 5 129.36 1.77 1
7 8 5 61.49 0.83 1
8 8 5 17.01 0.3 1
9 8 5 21.55 0.39 1
10 8 5 69.13 0.76 1
11 8 5 4.41 0.17 1
12 8 5 38.88 0.6 1
13 8 5 22.19 0.41 1
-14 9 5 19.05 0.37 1
-13 9 5 32.71 0.44 1
-12 9 5 1.7 0.11 1
-11 9 5 22.87 0.33 1
-10 9 5 49.65 0.54 1
-9 9 5 10.19 0.25 1
-8 9 5 41.96 0.56 1
-7 9 5 124.06 1.61 1
-6 9 5 37.32 0.46 1
-5 9 5 46.29 0.49 1
-4 9 5 146.18 1.78 1
-3 9 5 94.3 1.16 1
-2 9 5 74.28 1.03 1
-1 9 5 235.74 2.75 1
0 9 5 23.16 0.34 1
1 9 5 46.36 0.63 1
2 9 5 170.06 1.67 1
3 9 5 63.98 0.67 1
4 9 5 51.53 0.63 1
5 9 5 89.45 1.12 1
6 9 5 1.56 0.11 1
7 9 5 16.43 0.29 1
8 9 5 40.85 0.49 1
9 9 5 32.71 0.46 1
10 9 5 7.42 0.27 1
11 9 5 38.81 0.5 1
12 9 5 8.34 0.24 1
-13 10 5 4.23 0.2 1
-12 10 5 32.99 0.45 1
-11 10 5 24.07 0.32 1
-10 10 5 2.85 0.13 1
-9 10 5 42.57 0.48 1
-8 10 5 28.49 0.41 1
-7 10 5 11.44 0.23 1
-6 10 5 88.34 0.96 1
-5 10 5 59.04 0.7 1
-4 10 5 3.56 0.13 1
-3 10 5 117.84 1.27 1
-2 10 5 222 2 1
-1 10 5 18.89 0.27 1
0 10 5 227.22 2.06 1
1 10 5 87.67 0.86 1
2 10 5 34.87 0.5 1
3 10 5 78.34 1.28 1
4 10 5 68.73 0.72 1
5 10 5 5.57 0.17 1
6 10 5 88.18 1.6 1
7 10 5 69.55 0.77 1
8 10 5 2.51 0.14 1
9 10 5 13.54 0.28 1
10 10 5 7.53 0.2 1
11 10 5 6.19 0.21 1
-11 11 5 20.2 0.36 1
-10 11 5 17.56 0.3 1
-9 11 5 0.48 0.1 1
-8 11 5 17.11 0.3 1
-7 11 5 71.97 0.76 1
-6 11 5 21.05 0.33 1
-5 11 5 37.86 0.53 1
-4 11 5 99.78 0.96 1
-3 11 5 13.59 0.3 1
-2 11 5 44.52 0.63 1
-1 11 5 166.74 1.38 1
0 11 5 31.95 0.46 1
1 11 5 97.72 1.21 1
2 11 5 164.43 1.55 1
3 11 5 23.99 0.37 1
4 11 5 41.23 0.53 1
5 11 5 61.87 0.69 1
6 11 5 7.67 0.19 1
7 11 5 27.6 0.39 1
8 11 5 28.15 0.46 1
9 11 5 15.88 0.3 1
10 11 5 0.32 0.13 1
-10 12 5 1.91 0.18 1
-9 12 5 22.13 0.36 1
-8 12 5 18.67 0.36 1
-7 12 5 1.48 0.12 1
-6 12 5 24.54 0.38 1
-5 12 5 47.08 0.54 1
-4 12 5 0.54 0.1 1
-3 12 5 77 0.93 1
-2 12 5 46.87 0.57 1
-1 12 5 2.97 0.12 1
0 12 5 30.11 0.56 1
1 12 5 51.12 0.62 1
2 12 5 2.06 0.12 1
3 12 5 80.37 0.98 1
4 12 5 32.66 0.48 1
5 12 5 18.01 0.3 1
6 12 5 17.87 0.31 1
7 12 5 9.79 0.24 1
8 12 5 1.94 0.15 1
-8 13 5 6.73 0.24 1
-7 13 5 20.68 0.34 1
-6 13 5 7.6 0.23 1
-5 13 5 11.88 0.25 1
-4 13 5 39.21 0.51 1
-3 13 5 10.25 0.28 1
-2 13 5 8.88 0.27 1
-1 13 5 50.34 0.59 1
0 13 5 13.22 0.26 1
1 13 5 25.57 0.38 1
2 13 5 36.96 0.48 1
3 13 5 1.6 0.12 1
4 13 5 8.23 0.21 1
5 13 5 25.84 0.39 1
6 13 5 14.91 0.31 1
-5 14 5 10.68 0.36 1
-4 14 5 0.3 0.12 1
-3 14 5 26.54 0.41 1
-2 14 5 23.28 0.42 1
-1 14 5 2.65 0.15 1
0 14 5 42.36 0.57 1
1 14 5 29.56 0.46 1
2 14 5 3.93 0.17 1
3 14 5 23.83 0.49 1
4 14 5 17.26 0.49 1
-17 0 6 17.67 0.5 1
-16 0 6 31.49 0.73 1
-15 0 6 18.8 0.39 1
-14 0 6 21.58 0.41 1
-13 0 6 154.79 1.76 1
-12 0 6 41.12 0.67 1
-11 0 6 7.09 0.22 1
-10 0 6 171.45 2.67 1
-9 0 6 230.78 4.17 1
-8 0 6 144.13 2.75 1
-7 0 6 1150.3 38 1
-6 0 6 376.04 6.82 1
-5 0 6 26.44 0.52 1
-4 0 6 1433.34 55.57 1
-3 0 6 2234.8 24.84 1
-2 0 6 133.74 3.4 1
-1 0 6 2916.31 64.94 1
0 0 6 544.65 10.36 1
1 0 6 258.58 3.83 1
2 0 6 1821.58 30.82 1
3 0 6 1534.83 26.75 1
4 0 6 0.15 0.09 1
5 0 6 774.92 10.6 1
6 0 6 434.01 6.35 1
7 0 6 0.24 0.1 1
8 0 6 213.23 2.45 1
9 0 6 182.09 2.86 1
10 0 6 2.49 0.19 1
11 0 6 94.6 1.65 1
12 0 6 148.67 1.79 1
13 0 6 18.55 0.43 1
14 0 6 27.53 0.55 1
15 0 6 36.65 0.68 1
-17 1 6 28.17 0.41 1
-16 1 6 2.15 0.12 1
-15 1 6 42.5 0.49 1
-14 1 6 63.73 0.68 1
-13 1 6 1.21 0.09 1
-12 1 6 96.83 1.03 1
-11 1 6 175.36 1.78 1
-10 1 6 54.53 0.86 1
-9 1 6 230.57 2.3 1
-8 1 6 702.1 8.28 1
-7 1 6 74.09 0.79 1
-6 1 6 291.97 3.26 1
-5 1 6 1016.04 9.61 1
-4 1 6 238.37 3 1
-3 1 6 1174.85 15.82 1
-2 1 6 2432.16 29.39 1
-1 1 6 224.13 3.95 1
0 1 6 423.8 5.28 1
1 1 6 1912.12 25.86 1
2 1 6 376.77 5.41 1
3 1 6 678.04 9.91 1
4 1 6 804.28 9.09 1
5 1 6 40.55 0.52 1
6 1 6 135.55 1.48 1
7 1 6 541.6 4.64 1
8 1 6 180.27 1.7 1
9 1 6 66.23 0.88 1
10 1 6 141.7 1.59 1
11 1 6 24.71 0.41 1
12 1 6 3.54 0.14 1
13 1 6 77.81 0.78 1
14 1 6 33.9 0.44 1
15 1 6 12.66 0.28 1
-17 2 6 6.7 0.2 1
-16 2 6 44.49 0.51 1
-15 2 6 37.74 0.49 1
-14 2 6 27.46 0.35 1
-13 2 6 158.05 1.57 1
-12 2 6 43.48 0.6 1
-11 2 6 27.38 0.32 1
-10 2 6 210.15 2.6 1
-9 2 6 246.29 2.75 1
-8 2 6 38.87 0.45 1
-7 2 6 634.86 7.26 1
-6 2 6 512.4 4.89 1
-5 2 6 7.91 0.18 1
-4 2 6 1060.05 16.36 1
-3 2 6 1149.92 17.5 1
-2 2 6 46.08 0.59 1
-1 2 6 983.75 11.9 1
0 2 6 766.57 15.38 1
1 2 6 14.3 0.21 1
2 2 6 1391.44 16.76 1
3 2 6 886.14 7.92 1
4 2 6 83.37 1.41 1
5 2 6 489.95 4.87 1
6 2 6 179.71 2.29 1
7 2 6 32.6 0.36 1
8 2 6 185.03 1.88 1
9 2 6 190.69 2.49 1
10 2 6 8.94 0.22 1
11 2 6 93.82 0.99 1
12 2 6 59.08 0.77 1
13 2 6 16.96 0.29 1
14 2 6 25.65 0.38 1
15 2 6 35.68 0.52 1
-17 3 6 18.55 0.35 1
-16 3 6 1.82 0.11 1
-15 3 6 37.09 0.55 1
-14 3 6 88.11 0.9 1
-13 3 6 16.17 0.25 1
-12 3 6 138.41 1.3 1
-11 3 6 150.83 1.83 1
-10 3 6 0.44 0.08 1
-9 3 6 170.05 1.46 1
-8 3 6 374.97 3.9 1
-7 3 6 23.03 0.44 1
-6 3 6 413.22 5.71 1
-5 3 6 911.94 8.28 1
-4 3 6 171.23 2.2 1
-3 3 6 543.48 7.8 1
-2 3 6 1607.88 19.82 1
-1 3 6 172.25 1.72 1
0 3 6 715.78 12.12 1
1 3 6 1234.73 11.65 1
2 3 6 296.25 4.37 1
3 3 6 340.98 4.56 1
4 3 6 1279.8 12.16 1
5 3 6 241.01 3.4 1
6 3 6 247.94 3.08 1
7 3 6 335.62 3.55 1
8 3 6 80.26 0.73 1
9 3 6 43.62 0.71 1
10 3 6 165.47 1.73 1
11 3 6 64.12 0.75 1
12 3 6 13.16 0.25 1
13 3 6 60.21 0.64 1
14 3 6 17.68 0.31 1
15 3 6 1.19 0.13 1
-17 4 6 7.33 0.23 1
-16 4 6 62.26 0.67 1
-15 4 6 10.27 0.2 1
-14 4 6 25.48 0.39 1
-13 4 6 66.26 0.74 1
-12 4 6 30.04 0.38 1
-11 4 6 42.49 0.51 1
-10 4 6 345.87 5.01 1
-9 4 6 115.93 1.31 1
-8 4 6 63.41 0.94 1
-7 4 6 315.79 3.15 1
-6 4 6 178.62 2.57 1
-5 4 6 65.21 0.94 1
-4 4 6 766.3 10.12 1
-3 4 6 567.04 9.26 1
-2 4 6 37.8 0.43 1
-1 4 6 1286.44 10.87 1
0 4 6 1238.69 14.12 1
1 4 6 1.17 0.07 1
2 4 6 863.41 8.42 1
3 4 6 482.85 6.32 1
4 4 6 10.36 0.23 1
5 4 6 521.46 8.64 1
6 4 6 508.53 5.34 1
7 4 6 1.37 0.09 1
8 4 6 310.7 3.66 1
9 4 6 143.55 2.6 1
10 4 6 0.41 0.09 1
11 4 6 26.94 0.41 1
12 4 6 45.41 0.53 1
13 4 6 4.35 0.16 1
14 4 6 30.55 0.43 1
15 4 6 40.99 0.59 1
-16 5 6 0.23 0.1 1
-15 5 6 75.49 0.79 1
-14 5 6 82.91 0.81 1
-13 5 6 8.35 0.19 1
-12 5 6 65.98 0.79 1
-11 5 6 98.52 1.41 1
-10 5 6 16.03 0.27 1
-9 5 6 131.78 1.59 1
-8 5 6 267.27 2.47 1
-7 5 6 25.14 0.36 1
-6 5 6 271.86 3.17 1
-5 5 6 453.46 5.19 1
-4 5 6 188.59 1.89 1
-3 5 6 61.69 0.64 1
-2 5 6 532.72 7.53 1
-1 5 6 179.68 2.36 1
0 5 6 246.34 2.6 1
1 5 6 764.75 7.63 1
2 5 6 132.94 1.56 1
3 5 6 207.07 2.67 1
4 5 6 602.71 5.55 1
5 5 6 118.43 1.37 1
6 5 6 70.42 0.66 1
7 5 6 162.97 1.9 1
8 5 6 26.77 0.43 1
9 5 6 75.65 0.97 1
10 5 6 143.85 1.36 1
11 5 6 17.18 0.31 1
12 5 6 18.39 0.31 1
13 5 6 24.2 0.36 1
14 5 6 22.57 0.36 1
-16 6 6 25.77 0.55 1
-15 6 6 10.9 0.25 1
-14 6 6 6.57 0.19 1
-13 6 6 96.37 0.95 1
-12 6 6 76.24 0.8 1
-11 6 6 95.73 1.23 1
-10 6 6 172.88 3.12 1
-9 6 6 22.01 0.33 1
-8 6 6 3.21 0.1 1
-7 6 6 162.88 1.73 1
-6 6 6 326.91 2.76 1
-5 6 6 51.55 0.73 1
-4 6 6 405.05 4.71 1
-3 6 6 142.54 1.7 1
-2 6 6 0.42 0.05 1
-1 6 6 409.62 3.8 1
0 6 6 554.27 5.85 1
1 6 6 3.08 0.1 1
2 6 6 279.85 2.78 1
3 6 6 269.85 2.64 1
4 6 6 15.71 0.24 1
5 6 6 362.69 2.71 1
6 6 6 200.47 2.21 1
7 6 6 16.87 0.34 1
8 6 6 83.47 0.92 1
9 6 6 75.61 0.85 1
10 6 6 14.75 0.27 1
11 6 6 48.93 0.71 1
12 6 6 49.73 0.6 1
13 6 6 3.1 0.15 1
14 6 6 15.94 0.34 1
-15 7 6 31.84 0.61 1
-14 7 6 23.03 0.34 1
-13 7 6 1.94 0.12 1
-12 7 6 53.31 0.65 1
-11 7 6 109.17 1.08 1
-10 7 6 41.87 0.58 1
-9 7 6 140.81 1.47 1
-8 7 6 117.84 1.46 1
-7 7 6 2.42 0.08 1
-6 7 6 125.3 1.9 1
-5 7 6 360.76 3 1
-4 7 6 12.22 0.23 1
-3 7 6 250.88 2.07 1
-2 7 6 345.02 2.89 1
-1 7 6 46.4 0.58 1
0 7 6 145.36 1.35 1
1 7 6 433.76 3.66 1
2 7 6 83.26 0.86 1
3 7 6 106.09 1.04 1
4 7 6 389.91 3.89 1
5 7 6 98 1.19 1
6 7 6 61.93 0.86 1
7 7 6 173.75 1.87 1
8 7 6 50.83 0.59 1
9 7 6 11.07 0.25 1
10 7 6 80.1 0.94 1
11 7 6 34.54 0.6 1
12 7 6 6.14 0.19 1
13 7 6 34.28 0.47 1
-14 8 6 16.5 0.33 1
-13 8 6 31.71 0.51 1
-12 8 6 17.08 0.31 1
-11 8 6 2.82 0.12 1
-10 8 6 83.15 0.84 1
-9 8 6 61.59 0.63 1
-8 8 6 33.11 0.45 1
-7 8 6 247.99 3.17 1
-6 8 6 61.86 0.78 1
-5 8 6 55.57 0.67 1
-4 8 6 139.71 1.51 1
-3 8 6 121.67 1.28 1
-2 8 6 0.89 0.08 1
-1 8 6 276.05 2.4 1
0 8 6 152.22 1.4 1
1 8 6 64.67 0.61 1
2 8 6 172.69 1.73 1
3 8 6 102.21 1.04 1
4 8 6 17.2 0.34 1
5 8 6 77.92 0.95 1
6 8 6 132.73 1.41 1
7 8 6 4.7 0.15 1
8 8 6 69.27 0.99 1
9 8 6 67.74 0.86 1
10 8 6 1.47 0.12 1
11 8 6 32.05 0.43 1
12 8 6 35.8 0.52 1
-14 9 6 12.1 0.34 1
-13 9 6 4.84 0.17 1
-12 9 6 37.86 0.51 1
-11 9 6 66.96 0.72 1
-10 9 6 0.48 0.06 1
-9 9 6 26.04 0.36 1
-8 9 6 80.59 1.08 1
-7 9 6 53.8 0.65 1
-6 9 6 74.41 0.8 1
-5 9 6 163.62 1.77 1
-4 9 6 3.46 0.13 1
-3 9 6 100.03 1.05 1
-2 9 6 94.09 1.02 1
-1 9 6 78.2 1.01 1
0 9 6 54.57 0.85 1
1 9 6 123.26 1.46 1
2 9 6 7.21 0.19 1
3 9 6 5.47 0.17 1
4 9 6 28.68 0.51 1
5 9 6 49.65 0.61 1
6 9 6 20 0.35 1
7 9 6 98.13 1.18 1
8 9 6 16.98 0.32 1
9 9 6 3.12 0.15 1
10 9 6 24.66 0.37 1
11 9 6 26.02 0.38 1
12 9 6 6.3 0.25 1
-13 10 6 22.22 0.54 1
-12 10 6 18.74 0.34 1
-11 10 6 8.04 0.17 1
-10 10 6 47.51 0.53 1
-9 10 6 23.01 0.34 1
-8 10 6 16.78 0.27 1
-7 10 6 69.75 0.75 1
-6 10 6 64.95 0.8 1
-5 10 6 11.05 0.26 1
-4 10 6 194.3 2.11 1
-3 10 6 59.82 0.76 1
-2 10 6 44.75 0.51 1
-1 10 6 56.33 0.61 1
0 10 6 17.77 0.28 1
1 10 6 5.5 0.15 1
2 10 6 71.38 0.81 1
3 10 6 108.78 1.23 1
4 10 6 2.45 0.13 1
5 10 6 44.77 0.51 1
6 10 6 31.35 0.42 1
7 10 6 8.11 0.23 1
8 10 6 9.52 0.22 1
9 10 6 48.02 0.57 1
10 10 6 5.99 0.19 1
11 10 6 28.47 0.53 1
-11 11 6 20.21 0.4 1
-10 11 6 1.58 0.11 1
-9 11 6 28.96 0.44 1
-8 11 6 61.87 0.81 1
-7 11 6 1.03 0.11 1
-6 11 6 62.78 0.71 1
-5 11 6 53.78 0.58 1
-4 11 6 0.55 0.1 1
-3 11 6 74.32 1.22 1
-2 11 6 79.95 1.15 1
-1 11 6 7.02 0.16 1
0 11 6 44.34 0.61 1
1 11 6 66.26 0.69 1
2 11 6 10.44 0.27 1
3 11 6 11.45 0.23 1
4 11 6 34.8 0.54 1
5 11 6 24.79 0.36 1
6 11 6 4.79 0.17 1
7 11 6 53.18 0.62 1
8 11 6 33.79 0.5 1
9 11 6 3.35 0.16 1
-10 12 6 20.21 0.49 1
-9 12 6 16.47 0.3 1
-8 12 6 2.43 0.13 1
-7 12 6 52.55 0.65 1
-6 12 6 23.17 0.39 1
-5 12 6 14.12 0.27 1
-4 12 6 30.59 0.41 1
-3 12 6 12.19 0.25 1
-2 12 6 4.14 0.17 1
-1 12 6 34.26 0.48 1
0 12 6 28.77 0.5 1
1 12 6 15.32 0.26 1
2 12 6 20.52 0.31 1
3 12 6 8.83 0.2 1
4 12 6 4.9 0.17 1
5 12 6 9.42 0.23 1
6 12 6 41.82 0.57 1
7 12 6 1.92 0.13 1
8 12 6 18.16 0.38 1
-8 13 6 21.62 0.44 1
-7 13 6 0.22 0.11 1
-6 13 6 10.57 0.24 1
-5 13 6 23.63 0.36 1
-4 13 6 12.23 0.27 1
-3 13 6 20.47 0.36 1
-2 13 6 25.64 0.44 1
-1 13 6 1.6 0.12 1
0 13 6 8.88 0.22 1
1 13 6 8.27 0.21 1
2 13 6 20.93 0.34 1
3 13 6 3.63 0.16 1
4 13 6 30.53 0.51 1
5 13 6 4.41 0.19 1
6 13 6 1.35 0.17 1
-5 14 6 4.74 0.26 1
-4 14 6 28.03 0.65 1
-3 14 6 6.43 0.21 1
-2 14 6 9.52 0.26 1
-1 14 6 16.84 0.32 1
0 14 6 17.08 0.35 1
1 14 6 0.62 0.11 1
2 14 6 15.68 0.33 1
3 14 6 16.57 0.35 1
-17 0 7 26.88 0.66 1
-16 0 7 9.38 0.28 1
-15 0 7 5.41 0.21 1
-14 0 7 88.57 1.11 1
-13 0 7 51.01 0.7 1
-12 0 7 57.75 1.57 1
-11 0 7 287.06 3.02 1
-10 0 7 30.61 0.58 1
-9 0 7 232.58 3.95 1
-8 0 7 710.49 8.55 1
-7 0 7 293.21 5.43 1
-6 0 7 178.98 3.22 1
-5 0 7 1514.37 37.15 1
-4 0 7 190.04 5.56 1
-3 0 7 1202.74 30.3 1
-2 0 7 1140.28 13.98 1
-1 0 7 53.51 0.93 1
0 0 7 36.86 0.75 1
1 0 7 1201.34 21.81 1
2 0 7 1341.48 22.38 1
3 0 7 38.13 1.01 1
4 0 7 591.33 10.02 1
5 0 7 139 3.19 1
6 0 7 4.63 0.19 1
7 0 7 239.5 3.79 1
8 0 7 501.73 7.34 1
9 0 7 1.4 0.19 1
10 0 7 196.5 3.1 1
11 0 7 112.53 1.56 1
12 0 7 3.56 0.21 1
13 0 7 37.66 0.8 1
14 0 7 31.01 0.6 1
15 0 7 1.78 0.2 1
-17 1 7 2.62 0.13 1
-16 1 7 16.25 0.28 1
-15 1 7 45.2 0.55 1
-14 1 7 2.71 0.11 1
-13 1 7 180.24 1.51 1
-12 1 7 162.32 1.49 1
-11 1 7 2.41 0.1 1
-10 1 7 136.71 1.55 1
-9 1 7 533.62 5.24 1
-8 1 7 10.64 0.19 1
-7 1 7 1014.92 11.52 1
-6 1 7 491.88 5.25 1
-5 1 7 47.88 0.73 1
-4 1 7 677.42 8.34 1
-3 1 7 1428.77 20.7 1
-2 1 7 90.2 1.46 1
-1 1 7 1254.91 14.23 1
0 1 7 448.88 6.4 1
1 1 7 86.09 1.15 1
2 1 7 116.01 1.03 1
3 1 7 789.24 9.87 1
4 1 7 209.55 4.07 1
5 1 7 235.31 3.49 1
6 1 7 432.44 4.04 1
7 1 7 130.63 1.58 1
8 1 7 18.86 0.29 1
9 1 7 206.09 3.02 1
10 1 7 40.14 0.49 1
11 1 7 72.36 0.9 1
12 1 7 90.24 1.01 1
13 1 7 17 0.3 1
14 1 7 7.97 0.22 1
15 1 7 35.01 0.5 1
-17 2 7 38.93 0.5 1
-16 2 7 7.76 0.18 1
-15 2 7 30.87 0.43 1
-14 2 7 91.8 0.88 1
-13 2 7 26.65 0.35 1
-12 2 7 28.52 0.38 1
-11 2 7 194.65 2.14 1
-10 2 7 173.81 1.75 1
-9 2 7 77.08 0.9 1
-8 2 7 1034.12 11.29 1
-7 2 7 155.93 1.49 1
-6 2 7 297.01 2.76 1
-5 2 7 517.92 5.68 1
-4 2 7 346.01 5.12 1
-3 2 7 32.45 0.39 1
-2 2 7 1295.46 15.71 1
-1 2 7 417.61 5.95 1
0 2 7 358.85 3.83 1
1 2 7 519.85 5.19 1
2 2 7 223.91 1.79 1
3 2 7 185.86 2.11 1
4 2 7 258.56 2.79 1
5 2 7 329.03 3.94 1
6 2 7 10.6 0.2 1
7 2 7 246.27 2.14 1
8 2 7 178.77 2.01 1
9 2 7 11.52 0.28 1
10 2 7 117.82 1.29 1
11 2 7 57.65 0.7 1
12 2 7 2.32 0.13 1
13 2 7 29.88 0.42 1
14 2 7 42.01 0.52 1
15 2 7 0.81 0.13 1
-17 3 7 1.1 0.12 1
-16 3 7 47.25 0.56 1
-15 3 7 38.72 0.46 1
-14 3 7 1.18 0.1 1
-13 3 7 67.71 0.68 1
-12 3 7 92.73 1.1 1
-11 3 7 22.94 0.39 1
-10 3 7 252.44 2.61 1
-9 3 7 235.27 3.19 1
-8 3 7 7.99 0.17 1
-7 3 7 369.13 6.09 1
-6 3 7 695.51 6.44 1
-5 3 7 52.69 0.86 1
-4 3 7 873.43 11.67 1
-3 3 7 713.68 6.33 1
-1 3 7 471 8.02 1
0 3 7 960.64 9.73 1
1 3 7 192.84 1.79 1
2 3 7 522.29 6.2 1
3 3 7 718.89 6.3 1
4 3 7 25.48 0.42 1
5 3 7 112.93 1.12 1
6 3 7 304.75 2.8 1
7 3 7 184.94 2.04 1
8 3 7 73.49 1.07 1
9 3 7 243.18 2.45 1
10 3 7 38.22 0.59 1
11 3 7 11.32 0.26 1
12 3 7 60.09 0.81 1
13 3 7 31.62 0.42 1
14 3 7 10.21 0.24 1
-16 4 7 2.75 0.14 1
-15 4 7 17.92 0.3 1
-14 4 7 96.14 1.15 1
-13 4 7 20.53 0.31 1
-12 4 7 92.96 0.91 1
-11 4 7 128.65 1.95 1
-10 4 7 28.38 0.36 1
-9 4 7 21.23 0.26 1
-8 4 7 281.83 3.58 1
-7 4 7 136.59 1.8 1
-6 4 7 215.44 2.05 1
-5 4 7 772.31 11.37 1
-4 4 7 279.75 3.67 1
-3 4 7 100.35 1.61 1
-2 4 7 1010.1 13.01 1
-1 4 7 448.08 5.52 1
0 4 7 127.17 1.81 1
1 4 7 564.32 7.53 1
2 4 7 369.6 4.85 1
3 4 7 35.51 0.55 1
4 4 7 786.96 7.32 1
5 4 7 315.22 2.93 1
6 4 7 27.65 0.43 1
7 4 7 91.73 0.94 1
8 4 7 122.58 1.59 1
9 4 7 16.85 0.29 1
10 4 7 114.46 1.14 1
11 4 7 92.07 1.29 1
12 4 7 3.41 0.14 1
13 4 7 30.79 0.42 1
14 4 7 25.97 0.39 1
-16 5 7 63.22 1.04 1
-15 5 7 29.62 0.4 1
-14 5 7 14.17 0.26 1
-13 5 7 31.68 0.43 1
-12 5 7 57.12 0.79 1
-11 5 7 0.3 0.08 1
-10 5 7 186.32 2.29 1
-9 5 7 169.59 1.99 1
-8 5 7 32.77 0.45 1
-7 5 7 139.14 1.48 1
-6 5 7 355.76 4.72 1
-5 5 7 68.82 1.1 1
-4 5 7 189.67 1.71 1
-3 5 7 414.74 4.04 1
-2 5 7 32.43 0.43 1
-1 5 7 384.3 6.13 1
0 5 7 779.22 11.63 1
1 5 7 42.07 0.44 1
2 5 7 279.77 4.19 1
3 5 7 251.05 3.11 1
4 5 7 53.23 0.59 1
5 5 7 74.45 0.91 1
6 5 7 217.3 2.78 1
7 5 7 6.47 0.21 1
8 5 7 106.74 1.38 1
9 5 7 95.32 1.15 1
10 5 7 27.77 0.4 1
11 5 7 14.25 0.28 1
12 5 7 35.67 0.49 1
13 5 7 16.46 0.3 1
14 5 7 5.1 0.2 1
-16 6 7 4.33 0.2 1
-15 6 7 40.65 0.59 1
-14 6 7 39.26 0.47 1
-13 6 7 3.06 0.12 1
-12 6 7 13.72 0.28 1
-11 6 7 117.36 1.14 1
-10 6 7 61.78 0.87 1
-9 6 7 31.52 0.57 1
-8 6 7 115.09 1.31 1
-7 6 7 63.17 0.75 1
-6 6 7 18.49 0.25 1
-5 6 7 384.01 2.95 1
-4 6 7 233.27 2.2 1
-3 6 7 27.08 0.35 1
-2 6 7 356.22 4.32 1
-1 6 7 347.26 3.42 1
0 6 7 6.46 0.15 1
1 6 7 491.17 5.1 1
2 6 7 127.42 1.24 1
3 6 7 65.99 0.66 1
4 6 7 211.48 2 1
5 6 7 178.72 1.69 1
6 6 7 12.23 0.27 1
7 6 7 152.94 2.24 1
8 6 7 64.71 0.71 1
9 6 7 6.81 0.19 1
10 6 7 27.81 0.43 1
11 6 7 28.1 0.39 1
12 6 7 1.84 0.13 1
13 6 7 29.35 0.43 1
-15 7 7 17.85 0.36 1
-14 7 7 0.9 0.1 1
-13 7 7 48.09 0.61 1
-12 7 7 37.53 0.56 1
-11 7 7 6.38 0.15 1
-10 7 7 66.28 0.65 1
-9 7 7 59.39 0.64 1
-8 7 7 5.97 0.15 1
-7 7 7 115.38 1.73 1
-6 7 7 241.51 2.21 1
-5 7 7 4.49 0.11 1
-4 7 7 203.29 2.21 1
-3 7 7 264.6 2.33 1
-2 7 7 26.98 0.32 1
-1 7 7 249.73 2.29 1
0 7 7 511.68 4.47 1
1 7 7 24.6 0.3 1
2 7 7 188.22 2.19 1
3 7 7 341.76 2.56 1
4 7 7 48.58 0.55 1
5 7 7 116.17 1.51 1
6 7 7 183.3 2.14 1
7 7 7 8.6 0.2 1
8 7 7 24.31 0.4 1
9 7 7 86.97 1.09 1
10 7 7 42.11 0.62 1
11 7 7 12.88 0.26 1
12 7 7 46.72 0.63 1
13 7 7 6.27 0.22 1
-14 8 7 19.74 0.45 1
-13 8 7 10.48 0.22 1
-12 8 7 7.46 0.2 1
-11 8 7 85.03 0.85 1
-10 8 7 11.98 0.2 1
-9 8 7 60.87 0.66 1
-8 8 7 63.3 0.58 1
-7 8 7 63.11 0.69 1
-6 8 7 1.46 0.11 1
-5 8 7 225.18 2.58 1
-4 8 7 99.77 1.06 1
-3 8 7 54.81 0.63 1
-2 8 7 169.72 1.11 1
-1 8 7 144.72 1.49 1
0 8 7 4.77 0.15 1
1 8 7 291.08 3.12 1
2 8 7 147.08 1.38 1
3 8 7 7.53 0.21 1
4 8 7 114.83 1.83 1
5 8 7 99.01 1.2 1
6 8 7 2.77 0.14 1
7 8 7 120.63 1.22 1
8 8 7 51.28 0.58 1
9 8 7 0.3 0.1 1
10 8 7 26.12 0.38 1
11 8 7 40.08 0.5 1
12 8 7 4.41 0.19 1
-13 9 7 24.53 0.42 1
-12 9 7 39.04 0.51 1
-11 9 7 4.81 0.17 1
-10 9 7 40.12 0.69 1
-9 9 7 52.83 0.6 1
-8 9 7 1.05 0.11 1
-7 9 7 38.88 0.51 1
-6 9 7 92.63 0.94 1
-5 9 7 22.28 0.36 1
-4 9 7 74.04 0.86 1
-3 9 7 145.78 1.62 1
-2 9 7 34.72 0.48 1
-1 9 7 21.64 0.35 1
0 9 7 123.45 1.61 1
1 9 7 18.54 0.3 1
2 9 7 60.04 0.71 1
3 9 7 106.82 1.33 1
4 9 7 19.46 0.32 1
5 9 7 26.05 0.37 1
6 9 7 101.81 1.18 1
7 9 7 15.94 0.3 1
8 9 7 19.45 0.32 1
9 9 7 29.47 0.4 1
10 9 7 4.1 0.16 1
11 9 7 10.36 0.26 1
-12 10 7 7.07 0.2 1
-11 10 7 29.53 0.5 1
-10 10 7 7.01 0.17 1
-9 10 7 12.64 0.26 1
-8 10 7 72.87 0.73 1
-7 10 7 41.58 0.51 1
-6 10 7 9.52 0.23 1
-5 10 7 80.22 0.98 1
-4 10 7 24.01 0.36 1
-3 10 7 8.21 0.19 1
-2 10 7 85.99 1.06 1
-1 10 7 83.05 0.91 1
0 10 7 5.75 0.16 1
1 10 7 149.24 1.65 1
2 10 7 82.92 1.03 1
3 10 7 0.13 0.09 1
4 10 7 55.07 0.62 1
5 10 7 59.96 0.68 1
6 10 7 1.08 0.13 1
7 10 7 69.41 0.76 1
8 10 7 43.86 0.52 1
9 10 7 0.28 0.1 1
10 10 7 27.98 0.44 1
-11 11 7 1.69 0.19 1
-10 11 7 24.75 0.46 1
-9 11 7 26.02 0.37 1
-8 11 7 1.4 0.1 1
-7 11 7 29.53 0.39 1
-6 11 7 39.44 0.47 1
-5 11 7 1.29 0.11 1
-4 11 7 50.79 0.59 1
-3 11 7 86.71 1.03 1
-2 11 7 11.02 0.24 1
-1 11 7 37.89 0.59 1
0 11 7 87.88 1.04 1
1 11 7 11.09 0.23 1
2 11 7 41.09 0.59 1
3 11 7 85.39 1 1
4 11 7 16.45 0.31 1
5 11 7 21.18 0.37 1
6 11 7 85.87 0.91 1
7 11 7 17.94 0.31 1
8 11 7 13.06 0.27 1
9 11 7 30.1 0.52 1
-9 12 7 4.26 0.19 1
-8 12 7 26.4 0.38 1
-7 12 7 15.09 0.32 1
-6 12 7 2.26 0.14 1
-5 12 7 32.45 0.44 1
-4 12 7 31.88 0.42 1
-3 12 7 1.06 0.11 1
-2 12 7 40.29 0.61 1
-1 12 7 26.06 0.35 1
0 12 7 0.1 0.1 1
1 12 7 37.03 0.48 1
2 12 7 47.15 0.61 1
3 12 7 2.19 0.13 1
4 12 7 44.44 0.53 1
5 12 7 21.79 0.35 1
6 12 7 0.55 0.12 1
7 12 7 22.14 0.39 1
-7 13 7 8.61 0.27 1
-6 13 7 27.61 0.44 1
-5 13 7 5.09 0.17 1
-4 13 7 15.86 0.34 1
-3 13 7 26.2 0.42 1
-2 13 7 5.9 0.21 1
-1 13 7 9.34 0.21 1
0 13 7 41.31 0.53 1
1 13 7 13.82 0.25 1
2 13 7 12.93 0.25 1
3 13 7 36.91 0.47 1
4 13 7 2.33 0.14 1
5 13 7 10.77 0.27 1
-3 14 7 1.49 0.16 1
-2 14 7 38.37 0.63 1
-1 14 7 24.05 0.43 1
0 14 7 2.87 0.17 1
1 14 7 27.49 0.59 1
-17 0 8 4.24 0.26 1
-16 0 8 9.1 0.27 1
-15 0 8 61.37 0.84 1
-14 0 8 4.7 0.2 1
-13 0 8 136.68 2.62 1
-12 0 8 92.01 1.43 1
-11 0 8 0.16 0.07 1
-10 0 8 28.61 0.72 1
-9 0 8 356.72 5.1 1
-8 0 8 163.02 3.62 1
-7 0 8 365.16 4.6 1
-6 0 8 289.17 7.41 1
-5 0 8 5.56 0.22 1
-4 0 8 10.58 0.79 1
-3 0 8 830.48 11.03 1
-2 0 8 1386.95 27.71 1
-1 0 8 213.62 5.2 1
0 0 8 1426.14 24.67 1
1 0 8 438.09 10.56 1
2 0 8 2.54 0.11 1
3 0 8 781.57 15.02 1
4 0 8 570.36 6.36 1
5 0 8 99.78 1.46 1
6 0 8 648.88 13.29 1
7 0 8 301.15 3.54 1
8 0 8 1.04 0.25 1
9 0 8 203.25 2.52 1
10 0 8 89.95 2.13 1
11 0 8 8.91 0.31 1
12 0 8 26.37 0.53 1
13 0 8 29.63 0.62 1
14 0 8 6.71 0.28 1
-17 1 8 41.7 0.6 1
-16 1 8 19.58 0.31 1
-15 1 8 3.57 0.12 1
-14 1 8 87.31 0.9 1
-13 1 8 97.84 1.25 1
-12 1 8 4.83 0.12 1
-11 1 8 179.01 1.62 1
-10 1 8 64.88 0.59 1
-9 1 8 33.92 0.42 1
-8 1 8 282.08 2.7 1
-7 1 8 296.23 2.94 1
-6 1 8 46.78 0.58 1
-5 1 8 343.04 4.83 1
-4 1 8 714.98 7.92 1
-3 1 8 307.58 2.94 1
-2 1 8 329.34 3.48 1
-1 1 8 786.47 10.07 1
0 1 8 98.34 1.36 1
1 1 8 467.52 5.37 1
2 1 8 1219.37 11.52 1
3 1 8 186.01 2.87 1
4 1 8 330.06 2.86 1
5 1 8 534.05 4.56 1
6 1 8 45.91 0.56 1
7 1 8 111.74 1.3 1
8 1 8 211.63 3.05 1
9 1 8 17.41 0.31 1
10 1 8 78.13 0.86 1
11 1 8 96.59 1.11 1
12 1 8 28.74 0.39 1
13 1 8 8.5 0.22 1
14 1 8 37.63 0.5 1
-17 2 8 1.07 0.12 1
-16 2 8 14.26 0.24 1
-15 2 8 41.68 0.49 1
-14 2 8 24.38 0.31 1
-13 2 8 52.81 0.82 1
-12 2 8 224.33 2.23 1
-11 2 8 6.98 0.15 1
-10 2 8 125.49 1.38 1
-9 2 8 148.7 1.23 1
-8 2 8 103.6 1.42 1
-7 2 8 22.51 0.29 1
-6 2 8 465.03 5.04 1
-5 2 8 279.22 3.81 1
-4 2 8 72.13 0.77 1
-3 2 8 733.18 9.35 1
-2 2 8 462.84 5.43 1
-1 2 8 31.76 0.5 1
0 2 8 553.99 7.14 1
1 2 8 532.92 5.44 1
2 2 8 2.26 0.08 1
3 2 8 669.22 7.62 1
4 2 8 373.83 4.57 1
5 2 8 92.24 1.13 1
6 2 8 328.13 3.33 1
7 2 8 96.47 0.99 1
8 2 8 2.66 0.18 1
9 2 8 92.08 0.92 1
10 2 8 101.39 1.05 1
11 2 8 1.02 0.11 1
12 2 8 58.16 0.67 1
13 2 8 26.73 0.5 1
14 2 8 1.67 0.13 1
-17 3 8 21.15 0.4 1
-16 3 8 20.92 0.32 1
-15 3 8 4.48 0.14 1
-14 3 8 85.63 0.95 1
-13 3 8 51.67 0.5 1
-12 3 8 36.49 0.43 1
-11 3 8 77.6 0.89 1
-10 3 8 133.8 1.69 1
-9 3 8 19.46 0.29 1
-8 3 8 288.98 4.03 1
-7 3 8 315.43 2.97 1
-6 3 8 40.93 0.5 1
-5 3 8 285.06 3.37 1
-4 3 8 398.24 5.76 1
-3 3 8 84.94 0.92 1
-2 3 8 630.71 9.01 1
-1 3 8 1086.68 15.15 1
0 3 8 69.85 1.26 1
1 3 8 398.14 6.74 1
2 3 8 695.47 7.66 1
3 3 8 121.75 1.14 1
4 3 8 419.56 5.93 1
5 3 8 482.73 3.96 1
6 3 8 61.06 0.68 1
7 3 8 60.45 0.82 1
8 3 8 213.8 2.45 1
9 3 8 66.49 0.83 1
10 3 8 55.44 0.7 1
11 3 8 88.94 1.15 1
12 3 8 8.48 0.21 1
13 3 8 4.86 0.17 1
14 3 8 44.03 0.57 1
-16 4 8 39.17 0.48 1
-15 4 8 47.44 0.53 1
-14 4 8 1.5 0.11 1
-13 4 8 24.87 0.34 1
-12 4 8 58.02 0.74 1
-11 4 8 37.08 0.46 1
-10 4 8 56.58 0.59 1
-9 4 8 205.83 2.26 1
-8 4 8 33.23 0.43 1
-7 4 8 109.09 1.41 1
-6 4 8 477.42 4.76 1
-5 4 8 280.02 4.4 1
-4 4 8 112.92 1.67 1
-3 4 8 558.19 4.83 1
-2 4 8 266.54 3.46 1
-1 4 8 89.48 1.26 1
0 4 8 967.2 14.56 1
1 4 8 322.14 3.45 1
2 4 8 186.78 1.82 1
3 4 8 513.45 6.85 1
4 4 8 205.04 2.28 1
5 4 8 50.72 0.54 1
6 4 8 201.95 2.37 1
7 4 8 184.71 2.66 1
8 4 8 18.82 0.32 1
9 4 8 129.61 1.44 1
10 4 8 61.78 0.71 1
11 4 8 21.57 0.34 1
12 4 8 38.33 0.5 1
13 4 8 75.84 0.77 1
14 4 8 2.06 0.16 1
-16 5 8 12.27 0.27 1
-15 5 8 1.48 0.11 1
-14 5 8 26.71 0.35 1
-13 5 8 37.06 0.52 1
-12 5 8 1.29 0.09 1
-11 5 8 128.98 1.26 1
-10 5 8 127.37 1.64 1
-9 5 8 3.46 0.13 1
-8 5 8 77.31 1.15 1
-7 5 8 225.95 2.44 1
-6 5 8 27.22 0.41 1
-5 5 8 255.82 2.59 1
-4 5 8 437.83 3.69 1
-3 5 8 19.89 0.24 1
-2 5 8 389.55 4.62 1
-1 5 8 610.99 8.44 1
0 5 8 31.06 0.35 1
1 5 8 170.62 2.22 1
2 5 8 177.92 2.29 1
3 5 8 26.3 0.35 1
4 5 8 104.9 0.92 1
5 5 8 270.59 2.76 1
6 5 8 10.65 0.27 1
7 5 8 90 1.08 1
8 5 8 71.57 0.78 1
9 5 8 53.35 0.63 1
10 5 8 0.81 0.1 1
11 5 8 73.54 0.82 1
12 5 8 12.35 0.25 1
13 5 8 25.36 0.4 1
-15 6 8 47.47 0.62 1
-14 6 8 7.44 0.19 1
-13 6 8 21.46 0.35 1
-12 6 8 50.49 0.69 1
-11 6 8 30.34 0.49 1
-10 6 8 19.56 0.35 1
-9 6 8 138.85 1.73 1
-8 6 8 44.64 0.7 1
-7 6 8 49.17 0.6 1
-6 6 8 336.9 3.39 1
-5 6 8 225.91 2.37 1
-4 6 8 59.58 0.67 1
-3 6 8 409.75 3.34 1
-2 6 8 84.4 0.81 1
-1 6 8 125.02 1.3 1
0 6 8 303.73 2.73 1
1 6 8 192.58 1.74 1
2 6 8 42.37 0.49 1
3 6 8 361.35 4.24 1
4 6 8 110.26 1.17 1
5 6 8 36.76 0.63 1
6 6 8 55.35 0.7 1
7 6 8 75.61 0.95 1
8 6 8 2.14 0.12 1
9 6 8 73.21 0.74 1
10 6 8 74 0.75 1
11 6 8 0.58 0.1 1
12 6 8 39.67 0.49 1
13 6 8 24.43 0.42 1
-15 7 8 4.87 0.21 1
-14 7 8 25.7 0.42 1
-13 7 8 14.23 0.26 1
-12 7 8 4.08 0.12 1
-11 7 8 67.31 0.81 1
-10 7 8 79.83 0.89 1
-9 7 8 6.04 0.17 1
-8 7 8 99.78 1.27 1
-7 7 8 125.36 1.46 1
-6 7 8 1.96 0.08 1
-5 7 8 295.75 3 1
-4 7 8 233.39 2.07 1
-3 7 8 24.46 0.29 1
-2 7 8 213.4 1.75 1
-1 7 8 282.41 3.28 1
0 7 8 28.62 0.35 1
1 7 8 306.73 2.45 1
2 7 8 261.6 2.41 1
3 7 8 29.05 0.42 1
4 7 8 102.45 1.33 1
5 7 8 138.49 1.37 1
6 7 8 67 0.77 1
7 7 8 66.01 0.76 1
8 7 8 128.6 1.35 1
9 7 8 11.25 0.24 1
10 7 8 8.71 0.23 1
11 7 8 46.34 0.59 1
12 7 8 23.79 0.39 1
-14 8 8 1.9 0.16 1
-13 8 8 9.45 0.21 1
-12 8 8 52.52 0.6 1
-11 8 8 21.61 0.28 1
-10 8 8 33.76 0.54 1
-9 8 8 117.13 1.24 1
-8 8 8 20.28 0.26 1
-7 8 8 33.45 0.42 1
-6 8 8 153.57 1.57 1
-5 8 8 46.42 0.65 1
-4 8 8 52.67 0.74 1
-3 8 8 222.9 3.13 1
-2 8 8 89.04 1.02 1
-1 8 8 38.54 0.49 1
0 8 8 238.92 2.18 1
1 8 8 42.72 0.54 1
2 8 8 51.21 0.85 1
3 8 8 76.24 0.86 1
4 8 8 96 1.16 1
5 8 8 1.46 0.11 1
6 8 8 161.49 1.63 1
7 8 8 64.95 0.7 1
8 8 8 14.79 0.27 1
9 8 8 24.82 0.5 1
10 8 8 28.14 0.41 1
11 8 8 0.66 0.11 1
-13 9 8 21.34 0.43 1
-12 9 8 1.47 0.11 1
-11 9 8 32.51 0.42 1
-10 9 8 70.17 0.76 1
-9 9 8 3.14 0.09 1
-8 9 8 97.63 0.98 1
-7 9 8 55.75 0.66 1
-6 9 8 2.84 0.12 1
-5 9 8 63.63 0.7 1
-4 9 8 151.7 1.65 1
-3 9 8 0.66 0.09 1
-2 9 8 88.04 1.06 1
-1 9 8 48.92 0.7 1
0 9 8 12.67 0.23 1
1 9 8 49.25 0.54 1
2 9 8 142.69 1.54 1
3 9 8 12.96 0.25 1
4 9 8 36.33 0.64 1
5 9 8 46.18 0.54 1
6 9 8 14.45 0.28 1
7 9 8 21.55 0.35 1
8 9 8 50.25 0.66 1
9 9 8 2.54 0.14 1
10 9 8 22.97 0.37 1
11 9 8 27.21 0.61 1
-12 10 8 44.58 0.69 1
-11 10 8 5.3 0.19 1
-10 10 8 25.12 0.49 1
-9 10 8 57.67 0.76 1
-8 10 8 21.48 0.39 1
-7 10 8 16.55 0.27 1
-6 10 8 102.81 1.01 1
-5 10 8 7.9 0.19 1
-4 10 8 81.57 0.97 1
-3 10 8 86.08 0.9 1
-2 10 8 20.53 0.34 1
-1 10 8 4.77 0.14 1
0 10 8 103.35 1.16 1
1 10 8 67.72 0.84 1
2 10 8 25.5 0.37 1
3 10 8 76.33 0.88 1
4 10 8 22.08 0.34 1
5 10 8 5.64 0.17 1
6 10 8 71.2 0.91 1
7 10 8 52.81 0.64 1
8 10 8 1.37 0.12 1
9 10 8 28.9 0.41 1
-11 11 8 31.41 0.68 1
-10 11 8 20.37 0.39 1
-9 11 8 4.81 0.15 1
-8 11 8 49.93 0.59 1
-7 11 8 37.48 0.45 1
-6 11 8 2.48 0.12 1
-5 11 8 76.41 0.82 1
-4 11 8 51.64 0.63 1
-3 11 8 2.32 0.12 1
-2 11 8 62.15 0.75 1
-1 11 8 40.64 0.47 1
0 11 8 1.15 0.11 1
1 11 8 55.14 0.63 1
2 11 8 69.81 0.75 1
3 11 8 11.09 0.28 1
4 11 8 29.21 0.44 1
5 11 8 67.01 0.72 1
6 11 8 6.66 0.21 1
7 11 8 21.99 0.38 1
8 11 8 32.37 0.47 1
-9 12 8 53.71 1.05 1
-8 12 8 5.71 0.19 1
-7 12 8 20.07 0.33 1
-6 12 8 27.4 0.39 1
-5 12 8 11.61 0.25 1
-4 12 8 5.51 0.17 1
-3 12 8 62.16 0.78 1
-2 12 8 11.29 0.26 1
-1 12 8 16.38 0.27 1
0 12 8 27.51 0.44 1
1 12 8 13.16 0.25 1
2 12 8 0.9 0.11 1
3 12 8 30.39 0.41 1
4 12 8 16.24 0.29 1
5 12 8 3.74 0.15 1
6 12 8 22.95 0.39 1
-7 13 8 35.35 0.65 1
-6 13 8 2.4 0.19 1
-5 13 8 30.89 0.47 1
-4 13 8 13.74 0.28 1
-3 13 8 0.12 0.1 1
-2 13 8 15.63 0.35 1
-1 13 8 34.01 0.43 1
0 13 8 1.33 0.11 1
1 13 8 19.77 0.33 1
2 13 8 12.78 0.25 1
3 13 8 0.41 0.11 1
4 13 8 7.29 0.23 1
-17 0 9 23.3 0.63 1
-16 0 9 15.92 0.37 1
-15 0 9 0.88 0.14 1
-14 0 9 31.37 0.65 1
-13 0 9 164.65 2.53 1
-12 0 9 18.34 0.41 1
-11 0 9 102.55 2.01 1
-10 0 9 151.88 3.09 1
-9 0 9 45.53 0.81 1
-8 0 9 106.8 2.46 1
-7 0 9 617.14 11.28 1
-6 0 9 56.79 1.31 1
-5 0 9 472.4 6.92 1
-4 0 9 1022.17 20.46 1
-3 0 9 427.1 5.63 1
-2 0 9 211.69 4.62 1
-1 0 9 1356.79 14.68 1
0 0 9 143.21 2.02 1
1 0 9 337.19 5.38 1
2 0 9 810.47 11.62 1
3 0 9 349.23 7.68 1
4 0 9 138.02 2.4 1
5 0 9 770.15 11.4 1
6 0 9 183.77 2.12 1
7 0 9 16.86 0.66 1
8 0 9 140.7 2.37 1
9 0 9 87.85 1.15 1
10 0 9 13.03 0.36 1
11 0 9 132.8 1.8 1
12 0 9 39.54 0.69 1
13 0 9 0.99 0.16 1
14 0 9 25.51 0.67 1
-17 1 9 14.66 0.31 1
-16 1 9 4.21 0.15 1
-15 1 9 41.34 0.51 1
-14 1 9 60.89 0.7 1
-13 1 9 1.69 0.08 1
-12 1 9 153.35 1.71 1
-11 1 9 73.76 0.76 1
-10 1 9 14.2 0.23 1
-9 1 9 233.82 2.29 1
-8 1 9 461.3 4.55 1
-7 1 9 20.26 0.27 1
-6 1 9 614.89 8 1
-5 1 9 467.38 5.43 1
-4 1 9 9.3 0.14 1
-3 1 9 596.89 6.62 1
-2 1 9 867.44 9.11 1
-1 1 9 1.68 0.07 1
0 1 9 887.91 8.99 1
1 1 9 723.39 6.78 1
2 1 9 51.46 0.67 1
3 1 9 323.39 3.42 1
4 1 9 498.13 5.48 1
5 1 9 5.49 0.15 1
6 1 9 250.75 2.3 1
7 1 9 201.98 3.14 1
8 1 9 15.31 0.3 1
9 1 9 82.17 0.78 1
10 1 9 150.6 1.87 1
11 1 9 7.25 0.21 1
12 1 9 23.5 0.41 1
13 1 9 29.99 0.42 1
14 1 9 4.69 0.2 1
-17 2 9 20.62 0.39 1
-16 2 9 40.02 0.59 1
-15 2 9 4.05 0.13 1
-14 2 9 35.63 0.51 1
-13 2 9 112.76 1.34 1
-12 2 9 30.29 0.4 1
-11 2 9 53.93 0.6 1
-10 2 9 265.52 2.46 1
-9 2 9 107.71 1.18 1
-8 2 9 116.13 1.2 1
-7 2 9 584.34 7.72 1
-6 2 9 134.83 1.81 1
-5 2 9 195.02 2.99 1
-4 2 9 749.47 8.93 1
-3 2 9 336.94 5.17 1
-2 2 9 142.6 1.44 1
-1 2 9 826.78 10.98 1
0 2 9 194.62 1.69 1
1 2 9 99 1.33 1
2 2 9 481.62 3.82 1
3 2 9 217.11 2.79 1
4 2 9 67.13 0.77 1
5 2 9 364.83 3.75 1
6 2 9 117.73 1.08 1
7 2 9 15.63 0.48 1
8 2 9 162.32 1.61 1
9 2 9 69.36 0.77 1
10 2 9 18.81 0.33 1
11 2 9 76.86 0.8 1
12 2 9 23.97 0.36 1
13 2 9 1.56 0.12 1
14 2 9 34.42 0.59 1
-16 3 9 6.47 0.19 1
-15 3 9 31.83 0.39 1
-14 3 9 36.26 0.49 1
-13 3 9 0.94 0.07 1
-12 3 9 119.7 1.37 1
-11 3 9 125.52 1.35 1
-10 3 9 7.79 0.14 1
-9 3 9 226.36 3.33 1
-8 3 9 270.03 2.53 1
-7 3 9 20.76 0.38 1
-6 3 9 586.94 5.61 1
-5 3 9 387.41 4.66 1
-4 3 9 5.63 0.13 1
-3 3 9 563.95 5.09 1
-2 3 9 760.03 10.07 1
-1 3 9 28.74 0.35 1
0 3 9 753.51 7.82 1
1 3 9 344.1 6.09 1
2 3 9 7.3 0.18 1
3 3 9 232.53 2.98 1
4 3 9 480.72 5.67 1
5 3 9 58.96 0.65 1
6 3 9 200.9 3.15 1
7 3 9 245.58 3.57 1
8 3 9 10.21 0.21 1
9 3 9 64.03 0.77 1
10 3 9 118.43 1.15 1
11 3 9 11.49 0.25 1
12 3 9 41.53 0.51 1
13 3 9 55.37 0.62 1
-16 4 9 29.1 0.45 1
-15 4 9 10.18 0.21 1
-14 4 9 14.11 0.25 1
-13 4 9 75.57 1.32 1
-12 4 9 8.87 0.17 1
-11 4 9 78.58 1.24 1
-10 4 9 191.32 2.27 1
-9 4 9 35.7 0.66 1
-8 4 9 109.19 1.05 1
-7 4 9 487.59 4.95 1
-6 4 9 134.42 1.49 1
-5 4 9 252.18 3.14 1
-4 4 9 602.17 7.04 1
-3 4 9 40.66 0.42 1
-2 4 9 346.63 4.26 1
-1 4 9 632.99 7.1 1
0 4 9 201.6 3.18 1
1 4 9 97.02 1.04 1
2 4 9 575.03 4.86 1
3 4 9 178.92 2.52 1
4 4 9 53.4 0.74 1
5 4 9 271.46 2.42 1
6 4 9 103.1 1.41 1
7 4 9 17.11 0.31 1
8 4 9 198.96 1.95 1
9 4 9 136.11 1.3 1
10 4 9 0.6 0.1 1
11 4 9 88.14 1.17 1
12 4 9 32.99 0.47 1
13 4 9 4.08 0.18 1
-16 5 9 0.98 0.15 1
-15 5 9 45.88 0.63 1
-14 5 9 29.37 0.49 1
-13 5 9 2.94 0.11 1
-12 5 9 77.65 1.25 1
-11 5 9 141.16 2.16 1
-10 5 9 1.84 0.12 1
-9 5 9 172.56 2.01 1
-8 5 9 133.24 1.64 1
-7 5 9 4.5 0.12 1
-6 5 9 299 3.55 1
-5 5 9 462.64 5.36 1
-4 5 9 7.27 0.14 1
-3 5 9 483.77 4.91 1
-2 5 9 199.89 2 1
-1 5 9 4.37 0.11 1
0 5 9 86.62 0.96 1
1 5 9 280.5 3.06 1
2 5 9 13.19 0.22 1
3 5 9 288.7 3.73 1
4 5 9 202.24 1.89 1
5 5 9 15.31 0.3 1
6 5 9 34.96 0.57 1
7 5 9 143.71 1.4 1
8 5 9 35.87 0.46 1
9 5 9 52.9 0.6 1
10 5 9 79.71 0.87 1
11 5 9 1.76 0.12 1
12 5 9 34.02 0.46 1
13 5 9 46.33 0.67 1
-15 6 9 2.21 0.17 1
-14 6 9 14.62 0.26 1
-13 6 9 37.36 0.51 1
-12 6 9 14.53 0.29 1
-11 6 9 31.57 0.45 1
-10 6 9 167.12 2.08 1
-9 6 9 37.37 0.56 1
-8 6 9 95.8 1.37 1
-7 6 9 282.27 3.74 1
-6 6 9 45.97 0.6 1
-5 6 9 86.61 0.83 1
-4 6 9 211.08 1.83 1
-3 6 9 110.75 1.37 1
-2 6 9 100.91 1.18 1
-1 6 9 459.93 5.03 1
0 6 9 107.88 1.24 1
1 6 9 100.88 1.13 1
2 6 9 132.35 1.46 1
3 6 9 51.96 0.59 1
4 6 9 3.93 0.16 1
5 6 9 134.15 1.72 1
6 6 9 126.58 1.29 1
7 6 9 41.11 0.61 1
8 6 9 128.61 1.56 1
9 6 9 46.23 0.56 1
10 6 9 0.49 0.11 1
11 6 9 37 0.47 1
12 6 9 35.53 0.49 1
-14 7 9 7.25 0.23 1
-13 7 9 6.79 0.21 1
-12 7 9 29.88 0.43 1
-11 7 9 56.29 0.66 1
-10 7 9 3.54 0.18 1
-9 7 9 146.46 1.62 1
-8 7 9 50.75 0.57 1
-7 7 9 34.33 0.47 1
-6 7 9 153.2 1.16 1
-5 7 9 163.39 1.66 1
-4 7 9 11.57 0.26 1
-3 7 9 285.19 2.74 1
-2 7 9 173.95 1.96 1
-1 7 9 2.85 0.12 1
0 7 9 189.84 1.66 1
1 7 9 283.48 2.76 1
2 7 9 30.66 0.43 1
3 7 9 182.26 1.98 1
4 7 9 143.62 1.44 1
5 7 9 61.84 0.8 1
6 7 9 66.36 0.78 1
7 7 9 156.03 1.77 1
8 7 9 8.35 0.2 1
9 7 9 36.33 0.46 1
10 7 9 44.37 0.54 1
11 7 9 8.59 0.22 1
12 7 9 14.09 0.36 1
-14 8 9 30.14 0.52 1
-13 8 9 36.02 0.51 1
-12 8 9 2.32 0.14 1
-11 8 9 24.39 0.39 1
-10 8 9 68.46 0.79 1
-9 8 9 4.28 0.17 1
-8 8 9 36.4 0.42 1
-7 8 9 59.43 0.73 1
-6 8 9 46.48 0.53 1
-5 8 9 41.76 0.66 1
-4 8 9 281 2.87 1
-3 8 9 28.41 0.39 1
-2 8 9 66.5 0.68 1
-1 8 9 68.85 0.71 1
0 8 9 97.8 1.04 1
1 8 9 16.58 0.28 1
2 8 9 321.74 3.65 1
3 8 9 62.72 0.8 1
4 8 9 68.59 0.88 1
5 8 9 89.22 1.07 1
6 8 9 28.51 0.41 1
7 8 9 2.66 0.13 1
8 8 9 54.25 0.75 1
9 8 9 32.7 0.45 1
10 8 9 3.85 0.16 1
11 8 9 32.93 0.51 1
-13 9 9 2.89 0.26 1
-12 9 9 39.76 0.64 1
-11 9 9 11.98 0.28 1
-10 9 9 8.18 0.22 1
-9 9 9 37.55 0.51 1
-8 9 9 45.75 0.62 1
-7 9 9 4.31 0.12 1
-6 9 9 54.63 0.75 1
-5 9 9 60.92 0.63 1
-4 9 9 22.58 0.33 1
-3 9 9 36.1 0.51 1
-2 9 9 123.05 1.66 1
-1 9 9 15.29 0.3 1
0 9 9 116.4 1.16 1
1 9 9 125.98 1.48 1
2 9 9 1.78 0.11 1
3 9 9 25.56 0.39 1
4 9 9 46.45 0.51 1
5 9 9 3.14 0.13 1
6 9 9 57.1 0.63 1
7 9 9 42.6 0.5 1
8 9 9 3.52 0.15 1
9 9 9 9.2 0.22 1
10 9 9 19.55 0.37 1
-12 10 9 1.36 0.17 1
-11 10 9 6.14 0.23 1
-10 10 9 45.4 0.6 1
-9 10 9 1.74 0.1 1
-8 10 9 42.75 0.52 1
-7 10 9 12.56 0.25 1
-6 10 9 1.58 0.1 1
-5 10 9 10.07 0.21 1
-4 10 9 85.93 0.93 1
-3 10 9 77.22 0.76 1
-2 10 9 14.2 0.24 1
-1 10 9 95.5 0.92 1
0 10 9 27.7 0.37 1
1 10 9 26.9 0.39 1
2 10 9 99.94 1.19 1
3 10 9 25.25 0.35 1
4 10 9 17.7 0.31 1
5 10 9 62.35 0.69 1
6 10 9 38.88 0.5 1
7 10 9 3.14 0.15 1
8 10 9 35.36 0.46 1
9 10 9 3.57 0.18 1
-10 11 9 7.51 0.26 1
-9 11 9 32.91 0.53 1
-8 11 9 10.33 0.22 1
-7 11 9 3.02 0.13 1
-6 11 9 30 0.41 1
-5 11 9 26.03 0.47 1
-4 11 9 4.09 0.15 1
-3 11 9 44.12 0.63 1
-2 11 9 42.83 0.51 1
-1 11 9 3.16 0.12 1
0 11 9 48.77 0.53 1
1 11 9 96.22 1.07 1
2 11 9 3.84 0.15 1
3 11 9 59.15 0.74 1
4 11 9 48.63 0.59 1
5 11 9 0.27 0.1 1
6 11 9 23.04 0.38 1
7 11 9 29.33 0.43 1
-8 12 9 2.15 0.15 1
-7 12 9 24.64 0.38 1
-6 12 9 10.56 0.24 1
-5 12 9 12.57 0.25 1
-4 12 9 21.67 0.51 1
-3 12 9 8.36 0.22 1
-2 12 9 3.96 0.17 1
-1 12 9 36.93 0.45 1
0 12 9 26.17 0.41 1
1 12 9 4.12 0.15 1
2 12 9 36.28 0.5 1
3 12 9 15.01 0.29 1
4 12 9 6.64 0.2 1
5 12 9 32.35 0.46 1
6 12 9 4.86 0.2 1
-6 13 9 5.72 0.24 1
-5 13 9 14.3 0.34 1
-4 13 9 5.31 0.21 1
-3 13 9 17.37 0.31 1
-2 13 9 24.96 0.41 1
-1 13 9 0.09 0.11 1
0 13 9 9.59 0.25 1
1 13 9 21.71 0.35 1
2 13 9 2.01 0.14 1
3 13 9 20.85 0.43 1
-16 0 10 12.42 0.35 1
-15 0 10 57.94 1.27 1
-14 0 10 26.12 0.5 1
-13 0 10 11.15 0.3 1
-12 0 10 63.21 1 1
-11 0 10 159.79 2.26 1
-10 0 10 19.6 0.41 1
-9 0 10 196.61 3.68 1
-8 0 10 135.27 2.76 1
-7 0 10 37.28 0.67 1
-6 0 10 215.63 2.89 1
-5 0 10 692.66 11.65 1
-4 0 10 74.49 1.79 1
-3 0 10 219.42 3.15 1
-2 0 10 703.15 12.32 1
-1 0 10 106.82 1.45 1
0 0 10 725.46 7.31 1
1 0 10 1002.08 14.57 1
2 0 10 45.66 0.62 1
3 0 10 118.55 2.37 1
4 0 10 376.53 4.94 1
5 0 10 146.75 2.86 1
6 0 10 83.8 1.86 1
7 0 10 199.35 3.7 1
8 0 10 4.31 0.22 1
9 0 10 18.67 0.5 1
10 0 10 48.18 0.97 1
11 0 10 72.73 1.35 1
12 0 10 2.78 0.21 1
13 0 10 38.8 0.7 1
-16 1 10 42.77 0.59 1
-15 1 10 17.76 0.25 1
-14 1 10 21.86 0.34 1
-13 1 10 130.27 1.21 1
-12 1 10 33.13 0.48 1
-11 1 10 47.82 0.55 1
-10 1 10 151.8 1.68 1
-9 1 10 130.7 1.69 1
-8 1 10 9.88 0.19 1
-7 1 10 369.92 3.85 1
-6 1 10 174.59 1.64 1
-5 1 10 65.6 0.7 1
-4 1 10 399.81 5.1 1
-3 1 10 608.78 6.18 1
-2 1 10 19.35 0.36 1
-1 1 10 871.27 8.28 1
0 1 10 493.88 4.86 1
1 1 10 12.75 0.22 1
2 1 10 300.61 2.93 1
3 1 10 296.31 3.59 1
4 1 10 9.71 0.21 1
5 1 10 344.3 4.29 1
6 1 10 121.55 1.74 1
7 1 10 3.24 0.14 1
8 1 10 23.66 0.35 1
9 1 10 100.4 1.13 1
10 1 10 7.14 0.2 1
11 1 10 39.61 0.54 1
12 1 10 24.5 0.41 1
13 1 10 2.53 0.15 1
-16 2 10 0.41 0.11 1
-15 2 10 39.94 0.52 1
-14 2 10 95.64 0.98 1
-13 2 10 2.09 0.09 1
-12 2 10 140.69 1.41 1
-11 2 10 117.01 1.59 1
-10 2 10 0.21 0.07 1
-9 2 10 63.4 0.73 1
-8 2 10 290.18 3.13 1
-7 2 10 99.91 1 1
-6 2 10 260.34 3.09 1
-5 2 10 494.6 4.9 1
-4 2 10 60.83 0.77 1
-3 2 10 109.33 1.89 1
-2 2 10 493.09 5.38 1
-1 2 10 215.39 2.76 1
0 2 10 254.56 2.88 1
1 2 10 607.25 5.23 1
2 2 10 99 1.27 1
3 2 10 103.19 1.11 1
4 2 10 325.7 2.99 1
5 2 10 33.86 0.42 1
6 2 10 46.02 1.21 1
7 2 10 78.82 0.9 1
8 2 10 31.76 0.44 1
9 2 10 4.1 0.15 1
10 2 10 99.17 1.21 1
11 2 10 22.79 0.37 1
12 2 10 6.61 0.19 1
13 2 10 18.3 0.36 1
-16 3 10 53.93 0.79 1
-15 3 10 10.68 0.27 1
-14 3 10 8.59 0.2 1
-13 3 10 74.26 0.98 1
-12 3 10 69.28 0.65 1
-11 3 10 60.22 0.66 1
-10 3 10 240.54 2.16 1
-9 3 10 25.58 0.36 1
-8 3 10 111.37 1.23 1
-7 3 10 203.09 2.08 1
-6 3 10 271.53 1.6 1
-5 3 10 44.88 0.55 1
-4 3 10 536.67 4.97 1
-3 3 10 208.6 2.18 1
-2 3 10 37.69 0.4 1
-1 3 10 409.16 4.88 1
0 3 10 499.63 4.7 1
1 3 10 6.9 0.17 1
2 3 10 463.06 4.29 1
3 3 10 301.89 3.12 1
4 3 10 22.7 0.32 1
5 3 10 204.74 2.69 1
6 3 10 196.57 2.57 1
7 3 10 0.6 0.1 1
8 3 10 109.71 1.01 1
9 3 10 60.67 0.77 1
10 3 10 6.69 0.18 1
11 3 10 17.82 0.33 1
12 3 10 54.41 0.65 1
13 3 10 6.16 0.22 1
-16 4 10 4.16 0.23 1
-15 4 10 34.49 0.45 1
-14 4 10 47.12 0.7 1
-13 4 10 7.29 0.16 1
-12 4 10 75.14 0.74 1
-11 4 10 120.85 1.37 1
-10 4 10 20.65 0.35 1
-9 4 10 160.89 2.01 1
-8 4 10 240.66 2.23 1
-7 4 10 27.73 0.4 1
-6 4 10 195.62 2.08 1
-5 4 10 146.93 1.3 1
-4 4 10 77.89 0.87 1
-3 4 10 188.38 2.49 1
-2 4 10 718.31 5.98 1
-1 4 10 79.07 0.8 1
0 4 10 155.49 2.06 1
1 4 10 247.95 2.19 1
2 4 10 87.87 0.77 1
3 4 10 58.7 0.64 1
4 4 10 413.44 4.48 1
5 4 10 96.22 1.23 1
6 4 10 73.57 0.87 1
7 4 10 201.31 1.82 1
8 4 10 64.94 0.73 1
9 4 10 6.79 0.18 1
10 4 10 56.2 0.61 1
11 4 10 15.21 0.32 1
12 4 10 4.95 0.23 1
13 4 10 29.73 0.63 1
-15 5 10 30.25 0.48 1
-14 5 10 8.07 0.2 1
-13 5 10 88.26 0.93 1
-12 5 10 34.75 0.46 1
-11 5 10 12.62 0.29 1
-10 5 10 114.15 1.5 1
-9 5 10 70.61 0.75 1
-8 5 10 29.75 0.39 1
-7 5 10 307.78 2.77 1
-6 5 10 162.48 1.83 1
-5 5 10 20.71 0.26 1
-4 5 10 193.61 1.8 1
-3 5 10 125.11 1.21 1
-2 5 10 55.83 0.67 1
-1 5 10 175.31 1.77 1
0 5 10 303.65 3.36 1
1 5 10 4.1 0.11 1
2 5 10 263.99 2.87 1
3 5 10 181.38 1.75 1
4 5 10 21.91 0.45 1
5 5 10 61.03 0.72 1
6 5 10 119.54 1.45 1
7 5 10 10.49 0.23 1
8 5 10 96.71 1 1
9 5 10 59.65 0.64 1
10 5 10 0.18 0.1 1
11 5 10 28.59 0.41 1
12 5 10 33.1 0.49 1
-15 6 10 21.86 0.44 1
-14 6 10 40.18 0.59 1
-13 6 10 0.76 0.11 1
-12 6 10 53.97 0.68 1
-11 6 10 131.07 1.35 1
-10 6 10 8.2 0.21 1
-9 6 10 105.35 1.62 1
-8 6 10 89.83 1.09 1
-7 6 10 12.55 0.25 1
-6 6 10 39.82 0.49 1
-5 6 10 278.53 2.93 1
-4 6 10 37.15 0.46 1
-3 6 10 208.49 1.72 1
-2 6 10 148.75 1.24 1
-1 6 10 105.35 1.01 1
0 6 10 0.47 0.07 1
1 6 10 257.07 2.54 1
2 6 10 122.76 1.48 1
3 6 10 87.34 1.5 1
4 6 10 161.09 2.12 1
5 6 10 37.84 0.51 1
6 6 10 15.17 0.28 1
7 6 10 143.46 1.47 1
8 6 10 53.2 0.63 1
9 6 10 9.97 0.23 1
10 6 10 37.51 0.48 1
11 6 10 11.49 0.25 1
12 6 10 5.53 0.24 1
-14 7 10 6.84 0.22 1
-13 7 10 43.52 0.68 1
-12 7 10 15.17 0.29 1
-11 7 10 4.82 0.18 1
-10 7 10 86.45 1.08 1
-9 7 10 61.68 0.77 1
-8 7 10 42.08 0.51 1
-7 7 10 139.49 1.55 1
-6 7 10 43.57 0.48 1
-5 7 10 16.66 0.25 1
-4 7 10 179.46 2.53 1
-3 7 10 155.37 2.47 1
-2 7 10 26.29 0.39 1
-1 7 10 200.34 1.98 1
0 7 10 84.42 0.94 1
1 7 10 16.3 0.31 1
2 7 10 146.64 1.73 1
3 7 10 252 2.65 1
4 7 10 1.76 0.14 1
5 7 10 118.51 1.11 1
6 7 10 104.73 1 1
7 7 10 5.14 0.17 1
8 7 10 51.36 0.68 1
9 7 10 65.79 0.76 1
10 7 10 3.43 0.17 1
11 7 10 26.91 0.48 1
-13 8 10 0.36 0.11 1
-12 8 10 13.33 0.28 1
-11 8 10 39.77 0.52 1
-10 8 10 12.28 0.25 1
-9 8 10 47.75 0.79 1
-8 8 10 116.37 1.07 1
-7 8 10 5.15 0.15 1
-6 8 10 63.73 0.66 1
-5 8 10 117.38 1.38 1
-4 8 10 17.94 0.24 1
-3 8 10 45.77 0.55 1
-2 8 10 138.2 1.66 1
-1 8 10 56.98 0.85 1
0 8 10 73.9 1.22 1
1 8 10 193.96 2.06 1
2 8 10 19.24 0.3 1
3 8 10 24.81 0.35 1
4 8 10 57.83 0.71 1
5 8 10 50.25 0.59 1
6 8 10 11.12 0.24 1
7 8 10 102.22 0.99 1
8 8 10 21.81 0.34 1
9 8 10 13.09 0.27 1
10 8 10 30.75 0.47 1
-12 9 10 13.7 0.35 1
-11 9 10 1.27 0.13 1
-10 9 10 57.65 0.71 1
-9 9 10 56.84 0.68 1
-8 9 10 4.21 0.19 1
-7 9 10 37.96 0.42 1
-6 9 10 54.18 0.64 1
-5 9 10 1.41 0.1 1
-4 9 10 139.64 1.59 1
-3 9 10 108.21 0.88 1
-2 9 10 11.6 0.23 1
-1 9 10 48.84 0.62 1
0 9 10 71.43 0.83 1
1 9 10 8.76 0.19 1
2 9 10 65.92 0.72 1
3 9 10 45.59 0.53 1
4 9 10 4.29 0.15 1
5 9 10 24.29 0.35 1
6 9 10 49.43 0.57 1
7 9 10 11.41 0.24 1
8 9 10 30.56 0.46 1
9 9 10 28.08 0.44 1
-11 10 10 16.12 0.37 1
-10 10 10 1.01 0.14 1
-9 10 10 15.37 0.35 1
-8 10 10 50.38 0.53 1
-7 10 10 18.31 0.35 1
-6 10 10 25.6 0.36 1
-5 10 10 109.01 1.01 1
-4 10 10 24.38 0.35 1
-3 10 10 45.18 0.58 1
-2 10 10 82.3 0.92 1
-1 10 10 3.54 0.14 1
0 10 10 34.17 0.44 1
1 10 10 79.18 0.89 1
2 10 10 36.44 0.52 1
3 10 10 16.59 0.28 1
4 10 10 73.25 0.73 1
5 10 10 14.15 0.27 1
6 10 10 6.44 0.19 1
7 10 10 24.08 0.37 1
8 10 10 12.8 0.3 1
-10 11 10 19.39 0.5 1
-9 11 10 22.71 0.43 1
-8 11 10 2.17 0.14 1
-7 11 10 38.92 0.49 1
-6 11 10 28.41 0.47 1
-5 11 10 4.3 0.15 1
-4 11 10 67.69 0.9 1
-3 11 10 45.47 0.58 1
-2 11 10 1.76 0.09 1
-1 11 10 72.57 0.77 1
0 11 10 50.9 0.55 1
1 11 10 1.48 0.12 1
2 11 10 44.76 0.51 1
3 11 10 28.28 0.39 1
4 11 10 1.09 0.11 1
5 11 10 28.96 0.42 1
6 11 10 37.12 0.53 1
7 11 10 4.53 0.2 1
-8 12 10 32.57 1.1 1
-7 12 10 4.45 0.18 1
-6 12 10 10.43 0.23 1
-5 12 10 37.84 0.51 1
-4 12 10 17.56 0.31 1
-3 12 10 10.23 0.26 1
-2 12 10 47.54 0.61 1
-1 12 10 8.14 0.21 1
0 12 10 10.27 0.23 1
1 12 10 33.63 0.46 1
2 12 10 7.13 0.2 1
3 12 10 7.69 0.22 1
4 12 10 20.9 0.37 1
5 12 10 11.46 0.32 1
-4 13 10 18.57 0.44 1
-3 13 10 19.78 0.39 1
-2 13 10 1.39 0.16 1
-1 13 10 26.8 0.55 1
0 13 10 16.55 0.33 1
1 13 10 0.78 0.14 1
-16 0 11 8.84 0.32 1
-15 0 11 31.39 0.63 1
-14 0 11 4.63 0.21 1
-13 0 11 42.87 0.69 1
-12 0 11 53.87 0.93 1
-11 0 11 1.66 0.15 1
-10 0 11 79.37 1.06 1
-9 0 11 205.63 2.52 1
-8 0 11 73.75 0.98 1
-7 0 11 199 2.7 1
-6 0 11 534.28 10.33 1
-5 0 11 2.02 0.1 1
-4 0 11 443.24 9.72 1
-3 0 11 425.43 6.68 1
-2 0 11 1.05 0.09 1
-1 0 11 399.07 5.15 1
0 0 11 375.45 5.53 1
1 0 11 112.4 1.33 1
2 0 11 27.4 0.62 1
3 0 11 415.47 5.73 1
4 0 11 69.05 0.97 1
5 0 11 121.89 2.2 1
6 0 11 131.61 2.03 1
7 0 11 76.57 1.02 1
8 0 11 2.64 0.18 1
9 0 11 240.46 3.11 1
10 0 11 155.57 3.24 1
11 0 11 23.09 0.5 1
12 0 11 57.45 0.94 1
13 0 11 5.24 0.44 1
-16 1 11 0.18 0.1 1
-15 1 11 17.52 0.31 1
-14 1 11 27.98 0.37 1
-13 1 11 58.19 0.7 1
-12 1 11 1.82 0.1 1
-11 1 11 187.01 1.92 1
-10 1 11 63.24 0.65 1
-9 1 11 27.7 0.35 1
-8 1 11 166.22 1.92 1
-7 1 11 272.08 2.39 1
-6 1 11 46.59 0.54 1
-5 1 11 810.84 7.75 1
-4 1 11 199.62 2.08 1
-3 1 11 27.12 0.37 1
-2 1 11 250.34 2.41 1
-1 1 11 349.11 4.43 1
0 1 11 20.23 0.28 1
1 1 11 438.83 6.33 1
2 1 11 91.92 0.93 1
3 1 11 0.6 0.07 1
4 1 11 88.35 0.9 1
5 1 11 335.04 6.09 1
6 1 11 39.07 0.54 1
7 1 11 156.52 1.41 1
8 1 11 93.14 0.92 1
9 1 11 11.26 0.25 1
10 1 11 54.24 0.69 1
11 1 11 98.93 1.09 1
12 1 11 10.18 0.24 1
13 1 11 39.58 0.85 1
-16 2 11 43.34 0.73 1
-15 2 11 21.14 0.35 1
-14 2 11 2.37 0.12 1
-13 2 11 30.06 0.42 1
-12 2 11 100.56 1.05 1
-11 2 11 20.21 0.37 1
-10 2 11 133.97 1.74 1
-9 2 11 249.8 2.48 1
-8 2 11 33.14 0.43 1
-7 2 11 155.34 1.58 1
-6 2 11 386.51 3.75 1
-5 2 11 42.03 0.55 1
-4 2 11 172.37 2.39 1
-3 2 11 392.1 3.45 1
-2 2 11 137.69 1.51 1
-1 2 11 216.29 2.11 1
0 2 11 510.31 5.43 1
1 2 11 27.94 0.34 1
2 2 11 39.53 0.45 1
3 2 11 157.23 1.28 1
4 2 11 155.92 1.55 1
5 2 11 15.73 0.4 1
6 2 11 265.42 2.38 1
7 2 11 55.49 0.71 1
8 2 11 36.13 0.52 1
9 2 11 69.6 0.77 1
10 2 11 40.16 0.48 1
11 2 11 6.39 0.21 1
12 2 11 53.8 0.7 1
-16 3 11 12.08 0.35 1
-15 3 11 6.71 0.16 1
-14 3 11 58.82 0.58 1
-13 3 11 11.42 0.2 1
-12 3 11 34.87 0.38 1
-11 3 11 73.87 0.7 1
-10 3 11 58.11 0.7 1
-9 3 11 11.46 0.19 1
-8 3 11 257.84 2.34 1
-7 3 11 122.73 1.16 1
-6 3 11 94.33 1.07 1
-5 3 11 293.58 4.03 1
-4 3 11 183.17 1.64 1
-3 3 11 38.59 0.41 1
-2 3 11 520.85 6.57 1
-1 3 11 191.18 1.63 1
0 3 11 148.4 1.74 1
1 3 11 207.88 3.29 1
2 3 11 393.88 3.88 1
3 3 11 2.97 0.1 1
4 3 11 284.09 3.67 1
5 3 11 165.93 2.03 1
6 3 11 2.03 0.11 1
7 3 11 61.79 0.74 1
8 3 11 142.54 1.56 1
9 3 11 19.3 0.33 1
10 3 11 72.71 0.73 1
11 3 11 64.95 0.73 1
12 3 11 0.15 0.11 1
-15 4 11 19.07 0.36 1
-14 4 11 3.24 0.12 1
-13 4 11 51.29 0.66 1
-12 4 11 103.71 1.49 1
-11 4 11 0.36 0.11 1
-10 4 11 81.91 1.1 1
-9 4 11 36.36 0.5 1
-8 4 11 21.9 0.34 1
-7 4 11 71.89 1.07 1
-6 4 11 411.8 3.73 1
-5 4 11 18.81 0.23 1
-4 4 11 357.01 3.71 1
-3 4 11 218.95 1.92 1
-2 4 11 44.13 0.58 1
-1 4 11 35.35 0.43 1
0 4 11 391.4 4.1 1
1 4 11 89.25 1.13 1
2 4 11 242.97 1.87 1
3 4 11 369.66 3.54 1
4 4 11 51.87 0.85 1
5 4 11 26.61 0.38 1
6 4 11 192.87 1.91 1
7 4 11 59.44 0.73 1
8 4 11 27.8 0.62 1
9 4 11 75.21 0.89 1
10 4 11 25.74 0.4 1
11 4 11 9.62 0.24 1
12 4 11 60.34 0.78 1
-15 5 11 9.37 0.27 1
-14 5 11 48.42 0.62 1
-13 5 11 16.18 0.29 1
-12 5 11 16.29 0.29 1
-11 5 11 90.44 1.38 1
-10 5 11 59.36 0.79 1
-9 5 11 19.31 0.3 1
-8 5 11 204.12 2.13 1
-7 5 11 105.52 1.39 1
-6 5 11 2.07 0.1 1
-5 5 11 136.92 1.26 1
-4 5 11 155.37 1.85 1
-3 5 11 29.55 0.4 1
-2 5 11 328.9 4.11 1
-1 5 11 246.91 2.13 1
0 5 11 0.74 0.07 1
1 5 11 170.57 1.78 1
2 5 11 189.99 2.15 1
3 5 11 11.06 0.27 1
4 5 11 105.13 1.31 1
5 5 11 95.91 1.03 1
6 5 11 1.33 0.11 1
7 5 11 112.11 1.04 1
8 5 11 77.45 1.01 1
9 5 11 0.16 0.1 1
10 5 11 21.95 0.34 1
11 5 11 22.42 0.36 1
12 5 11 2.85 0.21 1
-14 6 11 1.65 0.13 1
-13 6 11 53.44 0.64 1
-12 6 11 33.53 0.46 1
-11 6 11 6.32 0.18 1
-10 6 11 32.92 0.45 1
-9 6 11 118.53 1.18 1
-8 6 11 4.13 0.14 1
-7 6 11 126.22 1.84 1
-6 6 11 73.73 0.85 1
-5 6 11 44.86 0.77 1
-4 6 11 37.24 0.5 1
-3 6 11 326.89 2.89 1
-2 6 11 57.7 1.1 1
-1 6 11 104.1 1.22 1
0 6 11 141.28 1.45 1
1 6 11 84.36 0.9 1
2 6 11 59.94 0.78 1
3 6 11 252.02 2.68 1
4 6 11 38.58 0.53 1
5 6 11 40.37 0.55 1
6 6 11 94.06 0.95 1
7 6 11 29.23 0.39 1
8 6 11 15.94 0.3 1
9 6 11 50.01 0.59 1
10 6 11 3.2 0.16 1
11 6 11 9.69 0.26 1
-14 7 11 33.79 0.58 1
-13 7 11 8.3 0.32 1
-12 7 11 15.94 0.32 1
-11 7 11 58.74 0.7 1
-10 7 11 10.47 0.24 1
-9 7 11 25.89 0.42 1
-8 7 11 72.6 0.74 1
-7 7 11 38.85 0.49 1
-6 7 11 6.17 0.15 1
-5 7 11 166.72 1.81 1
-4 7 11 80.12 0.94 1
-3 7 11 49.21 0.56 1
-2 7 11 145.02 1.32 1
-1 7 11 95.67 1.03 1
0 7 11 3.19 0.12 1
1 7 11 229.9 2.99 1
2 7 11 171.75 1.57 1
3 7 11 12.69 0.24 1
4 7 11 120.86 1.33 1
5 7 11 70.64 0.73 1
6 7 11 5.23 0.17 1
7 7 11 87.11 0.87 1
8 7 11 59.34 0.75 1
9 7 11 1 0.12 1
10 7 11 21.37 0.39 1
-13 8 11 34.47 0.57 1
-12 8 11 23.8 0.39 1
-11 8 11 0.41 0.1 1
-10 8 11 28.9 0.49 1
-9 8 11 81.76 1.26 1
-8 8 11 2.16 0.13 1
-7 8 11 60.68 0.7 1
-6 8 11 63.05 0.75 1
-5 8 11 9.12 0.19 1
-4 8 11 46.95 0.53 1
-3 8 11 161.51 1.84 1
-2 8 11 10.59 0.21 1
-1 8 11 83.4 1.23 1
0 8 11 113.53 1.04 1
1 8 11 33.22 0.42 1
2 8 11 34.24 0.47 1
3 8 11 125.39 1.25 1
4 8 11 9.49 0.21 1
5 8 11 37 0.48 1
6 8 11 55.58 0.6 1
7 8 11 19.09 0.31 1
8 8 11 9.33 0.23 1
9 8 11 47.95 0.71 1
-12 9 11 4.72 0.22 1
-11 9 11 30.25 0.5 1
-10 9 11 30.32 0.46 1
-9 9 11 4.6 0.14 1
-8 9 11 75.29 0.89 1
-7 9 11 23.06 0.32 1
-6 9 11 6.43 0.18 1
-5 9 11 78.41 0.88 1
-4 9 11 91.03 0.92 1
-3 9 11 2.81 0.11 1
-2 9 11 82.56 1.04 1
-1 9 11 36.41 0.43 1
0 9 11 2.93 0.13 1
1 9 11 54.19 0.61 1
2 9 11 57.38 0.68 1
3 9 11 3.11 0.14 1
4 9 11 55.57 0.67 1
5 9 11 28.63 0.41 1
6 9 11 3.81 0.15 1
7 9 11 14.38 0.31 1
8 9 11 21.86 0.36 1
-11 10 11 0.06 0.13 1
-10 10 11 28.63 0.49 1
-9 10 11 46.48 0.67 1
-8 10 11 3.44 0.13 1
-7 10 11 30.2 0.4 1
-6 10 11 51.86 0.68 1
-5 10 11 4.19 0.14 1
-4 10 11 48.11 0.58 1
-3 10 11 71.45 0.83 1
-2 10 11 8.88 0.2 1
-1 10 11 56.78 0.61 1
0 10 11 84.12 0.91 1
1 10 11 11.1 0.23 1
2 10 11 25.94 0.37 1
3 10 11 47.65 0.57 1
4 10 11 8.4 0.2 1
5 10 11 17.21 0.32 1
6 10 11 40.26 0.5 1
7 10 11 8.03 0.23 1
-9 11 11 4.65 0.24 1
-8 11 11 39.92 0.58 1
-7 11 11 9.59 0.22 1
-6 11 11 13.58 0.26 1
-5 11 11 49.62 0.65 1
-4 11 11 30.5 0.43 1
-3 11 11 3.65 0.17 1
-2 11 11 70.8 0.85 1
-1 11 11 28.74 0.39 1
0 11 11 11.65 0.24 1
1 11 11 48.48 0.61 1
2 11 11 23.3 0.34 1
3 11 11 3.12 0.14 1
4 11 11 45.99 0.54 1
5 11 11 29.22 0.45 1
6 11 11 0.06 0.13 1
-7 12 11 15.86 0.46 1
-6 12 11 32.22 0.51 1
-5 12 11 3.34 0.16 1
-4 12 11 17.23 0.39 1
-3 12 11 33.39 0.59 1
-2 12 11 3.81 0.18 1
-1 12 11 16.37 0.32 1
0 12 11 33.68 0.49 1
1 12 11 5.99 0.18 1
2 12 11 12.74 0.25 1
3 12 11 32 0.52 1
-16 0 12 26.59 0.58 1
-15 0 12 3.76 0.2 1
-14 0 12 35.82 0.85 1
-13 0 12 60.5 0.89 1
-12 0 12 1.05 0.13 1
-11 0 12 179.65 2.42 1
-10 0 12 159.95 3.28 1
-9 0 12 0.62 0.1 1
-8 0 12 124.53 1.62 1
-7 0 12 193.54 2.91 1
-6 0 12 2.95 0.13 1
-5 0 12 439.09 5.85 1
-4 0 12 227.78 3.13 1
-3 0 12 7.01 0.2 1
-2 0 12 120.79 1.79 1
-1 0 12 749.41 10.08 1
0 0 12 103.83 1.65 1
1 0 12 412.65 4.27 1
2 0 12 289.52 5.96 1
3 0 12 4.48 0.19 1
4 0 12 102.01 2.06 1
5 0 12 469.44 9.26 1
6 0 12 97.99 1.35 1
7 0 12 140.65 2.45 1
8 0 12 153.6 1.99 1
9 0 12 6.8 0.29 1
10 0 12 16.89 0.48 1
11 0 12 55.86 1.07 1
12 0 12 8.29 0.37 1
-16 1 12 19.98 0.4 1
-15 1 12 67.17 0.74 1
-14 1 12 21.31 0.31 1
-13 1 12 12.16 0.24 1
-12 1 12 119.41 1.25 1
-11 1 12 45.29 0.71 1
-10 1 12 80.56 0.91 1
-9 1 12 229.47 2.02 1
-8 1 12 57.15 0.59 1
-7 1 12 46.3 0.65 1
-6 1 12 349.93 4.54 1
-5 1 12 192.83 1.87 1
-4 1 12 27.33 0.37 1
-3 1 12 366.47 3.32 1
-2 1 12 192.45 1.9 1
-1 1 12 46.49 0.5 1
0 1 12 483.58 7.02 1
1 1 12 286.11 2.59 1
2 1 12 3.92 0.11 1
3 1 12 325.06 3.4 1
4 1 12 251.97 2.97 1
5 1 12 29.29 0.4 1
6 1 12 198.26 1.66 1
7 1 12 62.71 0.65 1
8 1 12 18.5 0.31 1
9 1 12 91.44 1.17 1
10 1 12 65.72 0.81 1
11 1 12 0.5 0.11 1
12 1 12 31.84 0.57 1
-16 2 12 30.42 0.52 1
-15 2 12 0.58 0.1 1
-14 2 12 49.17 0.54 1
-13 2 12 82.25 0.8 1
-12 2 12 1.01 0.1 1
-11 2 12 168.78 1.7 1
-10 2 12 145.36 1.49 1
-9 2 12 3.92 0.21 1
-8 2 12 82.69 0.69 1
-7 2 12 229.25 2.18 1
-6 2 12 64.21 0.76 1
-5 2 12 228.67 2.69 1
-4 2 12 442.41 4.95 1
-3 2 12 14.56 0.2 1
-2 2 12 145.42 1.64 1
-1 2 12 335.66 3.14 1
0 2 12 116.73 1.28 1
1 2 12 118.7 1.25 1
2 2 12 411.73 2.84 1
3 2 12 39.6 0.51 1
4 2 12 139.96 2.23 1
5 2 12 231.78 2.33 1
6 2 12 13.8 0.24 1
7 2 12 48.52 0.61 1
8 2 12 83.95 0.88 1
9 2 12 14.82 0.31 1
10 2 12 18.46 0.32 1
11 2 12 48.28 0.58 1
12 2 12 5.47 0.34 1
-15 3 12 38.75 0.58 1
-14 3 12 8.44 0.24 1
-13 3 12 27.8 0.36 1
-12 3 12 108.43 1.08 1
-11 3 12 21.31 0.31 1
-10 3 12 64.32 0.68 1
-9 3 12 118.28 1.32 1
-8 3 12 97.88 1.03 1
-7 3 12 29.1 0.42 1
-6 3 12 346.54 2.64 1
-5 3 12 86.39 0.98 1
-4 3 12 100.77 0.9 1
-3 3 12 291.48 2.58 1
-2 3 12 319.02 2.99 1
-1 3 12 3.93 0.12 1
0 3 12 546.14 5.85 1
1 3 12 238.84 2.17 1
2 3 12 77.78 1.04 1
3 3 12 269.76 3.05 1
4 3 12 132.52 1.57 1
5 3 12 4.9 0.15 1
6 3 12 202.16 1.66 1
7 3 12 98.87 1.18 1
8 3 12 6.32 0.19 1
9 3 12 55.49 0.66 1
10 3 12 42.29 0.58 1
11 3 12 0.33 0.12 1
12 3 12 31.28 1 1
-15 4 12 1.69 0.16 1
-14 4 12 47.26 0.62 1
-13 4 12 25.51 0.4 1
-12 4 12 1.34 0.11 1
-11 4 12 42.71 0.75 1
-10 4 12 79.8 1.31 1
-9 4 12 0.16 0.09 1
-8 4 12 194.33 2.14 1
-7 4 12 154.26 1.55 1
-6 4 12 7.1 0.14 1
-5 4 12 77.23 1.04 1
-4 4 12 304.61 2.87 1
-3 4 12 46.34 0.46 1
-2 4 12 331.55 3.72 1
-1 4 12 424.17 3.51 1
0 4 12 16.25 0.26 1
1 4 12 248.87 4.87 1
2 4 12 345.89 3.63 1
3 4 12 39.45 0.68 1
4 4 12 104.52 1.13 1
5 4 12 174.02 1.62 1
6 4 12 7.5 0.18 1
7 4 12 65.76 0.81 1
8 4 12 95.9 0.93 1
9 4 12 10.46 0.23 1
10 4 12 16.16 0.3 1
11 4 12 39.36 0.54 1
-15 5 12 29.12 0.64 1
-14 5 12 6.03 0.21 1
-13 5 12 20.07 0.33 1
-12 5 12 79.01 0.96 1
-11 5 12 40.24 0.58 1
-10 5 12 24.27 0.4 1
-9 5 12 116.67 1.41 1
-8 5 12 42.66 0.76 1
-7 5 12 2.82 0.12 1
-6 5 12 118.2 1.2 1
-5 5 12 182.16 1.54 1
-4 5 12 23.21 0.35 1
-3 5 12 439.32 4.98 1
-2 5 12 165.98 1.44 1
-1 5 12 9.6 0.24 1
0 5 12 143.24 1.77 1
1 5 12 142.31 1.6 1
2 5 12 9.02 0.2 1
3 5 12 211.22 2.05 1
4 5 12 57.2 0.87 1
5 5 12 13.88 0.25 1
6 5 12 83.29 0.84 1
7 5 12 61.43 0.65 1
8 5 12 1.64 0.12 1
9 5 12 24.24 0.41 1
10 5 12 13.57 0.28 1
11 5 12 0.16 0.15 1
-14 6 12 43.18 0.7 1
-13 6 12 45.11 0.57 1
-12 6 12 5.28 0.17 1
-11 6 12 34.73 0.47 1
-10 6 12 29.5 0.43 1
-9 6 12 36.8 0.48 1
-8 6 12 74.75 0.88 1
-7 6 12 222.23 2.67 1
-6 6 12 10.7 0.22 1
-5 6 12 96.94 0.96 1
-4 6 12 138.66 1.33 1
-3 6 12 28.29 0.41 1
-2 6 12 80.77 0.74 1
-1 6 12 211.08 1.98 1
0 6 12 13.76 0.21 1
1 6 12 123.12 1.63 1
2 6 12 205.37 1.77 1
3 6 12 18.16 0.32 1
4 6 12 51.45 0.62 1
5 6 12 63.66 0.79 1
6 6 12 4.03 0.15 1
7 6 12 22.04 0.34 1
8 6 12 42.63 0.51 1
9 6 12 15.06 0.3 1
10 6 12 11.02 0.29 1
-13 7 12 31 0.49 1
-12 7 12 27.31 0.42 1
-11 7 12 16.1 0.32 1
-10 7 12 5.65 0.18 1
-9 7 12 101.46 1.19 1
-8 7 12 31.2 0.46 1
-7 7 12 41.91 0.52 1
-6 7 12 96.26 1.07 1
-5 7 12 42.74 0.47 1
-4 7 12 19.44 0.33 1
-3 7 12 204.46 1.83 1
-2 7 12 74.88 0.71 1
-1 7 12 42.44 0.51 1
0 7 12 140.81 1.63 1
1 7 12 83.21 0.95 1
2 7 12 15.38 0.28 1
3 7 12 162.42 1.53 1
4 7 12 41.59 0.47 1
5 7 12 15.64 0.27 1
6 7 12 45.32 0.52 1
7 7 12 62.27 0.74 1
8 7 12 2.05 0.13 1
9 7 12 53.36 0.63 1
-12 8 12 0.56 0.13 1
-11 8 12 34.1 0.53 1
-10 8 12 66.3 0.82 1
-9 8 12 2.3 0.11 1
-8 8 12 67.86 0.98 1
-7 8 12 29.75 0.43 1
-6 8 12 7.44 0.16 1
-5 8 12 50.67 0.76 1
-4 8 12 141.86 1.59 1
-3 8 12 5.57 0.14 1
-2 8 12 109.88 1.15 1
-1 8 12 69.83 0.69 1
0 8 12 3.96 0.14 1
1 8 12 22.81 0.37 1
2 8 12 78.51 0.94 1
3 8 12 11.4 0.23 1
4 8 12 29.81 0.43 1
5 8 12 81.84 0.81 1
6 8 12 21.8 0.33 1
7 8 12 12.94 0.26 1
8 8 12 45.91 0.56 1
9 8 12 6.41 0.25 1
-11 9 12 4.06 0.2 1
-10 9 12 5.69 0.21 1
-9 9 12 58.57 0.92 1
-8 9 12 43.51 0.57 1
-7 9 12 25.81 0.43 1
-6 9 12 91.27 0.98 1
-5 9 12 13.99 0.23 1
-4 9 12 3.31 0.12 1
-3 9 12 44.06 0.5 1
-2 9 12 39.24 0.45 1
-1 9 12 15.74 0.27 1
0 9 12 57.08 0.78 1
1 9 12 18.01 0.28 1
2 9 12 2.32 0.13 1
3 9 12 19.46 0.3 1
4 9 12 48.9 0.56 1
5 9 12 1.11 0.11 1
6 9 12 26.36 0.4 1
7 9 12 13.38 0.28 1
8 9 12 1.45 0.15 1
-10 10 12 31.36 0.54 1
-9 10 12 0.8 0.13 1
-8 10 12 30.91 0.49 1
-7 10 12 34.86 0.42 1
-6 10 12 9.23 0.21 1
-5 10 12 62.7 0.67 1
-4 10 12 41.83 0.6 1
-3 10 12 2.38 0.11 1
-2 10 12 28.96 0.46 1
-1 10 12 23.34 0.34 1
0 10 12 13.94 0.25 1
1 10 12 8.73 0.22 1
2 10 12 50.76 0.59 1
3 10 12 1.65 0.12 1
4 10 12 26.64 0.38 1
5 10 12 24.08 0.37 1
6 10 12 15.96 0.32 1
-8 11 12 4.04 0.2 1
-7 11 12 14.46 0.39 1
-6 11 12 39.09 0.57 1
-5 11 12 9.77 0.22 1
-4 11 12 12.98 0.29 1
-3 11 12 37.57 0.48 1
-2 11 12 10 0.27 1
-1 11 12 12.37 0.24 1
0 11 12 27.21 0.42 1
1 11 12 19.04 0.31 1
2 11 12 0.19 0.1 1
3 11 12 28.31 0.4 1
4 11 12 31.98 0.48 1
-5 12 12 14.09 0.36 1
-4 12 12 13.11 0.34 1
-3 12 12 3.46 0.17 1
-2 12 12 16.2 0.33 1
-1 12 12 29.74 0.5 1
0 12 12 0.36 0.12 1
1 12 12 8.39 0.24 1
-15 0 13 60.76 0.93 1
-14 0 13 21.79 0.46 1
-13 0 13 0.71 0.13 1
-12 0 13 84.88 1.35 1
-11 0 13 93.57 1.3 1
-10 0 13 19.05 0.4 1
-9 0 13 142.55 2.64 1
-8 0 13 51.81 0.75 1
-7 0 13 8.49 0.27 1
-6 0 13 343.75 5.19 1
-5 0 13 282.76 3.21 1
-4 0 13 31.29 0.53 1
-3 0 13 198.6 2.4 1
-2 0 13 114.02 1.55 1
-1 0 13 7.69 0.2 1
0 0 13 252.51 2.71 1
1 0 13 299.42 4.03 1
2 0 13 8.97 0.34 1
3 0 13 166.98 7.67 1
4 0 13 172.32 3.15 1
5 0 13 57.55 0.95 1
6 0 13 52.01 0.77 1
7 0 13 131.69 2.22 1
8 0 13 1.33 0.16 1
9 0 13 37.73 0.66 1
10 0 13 53.54 0.94 1
11 0 13 12.77 0.47 1
-15 1 13 3.71 0.15 1
-14 1 13 28.63 0.38 1
-13 1 13 53.52 0.58 1
-12 1 13 11.27 0.21 1
-11 1 13 70.28 0.81 1
-10 1 13 218.06 2.13 1
-9 1 13 19.5 0.28 1
-8 1 13 75.11 0.9 1
-7 1 13 183.23 2.42 1
-6 1 13 81.23 1.01 1
-5 1 13 92.95 1.24 1
-4 1 13 337.12 3.12 1
-3 1 13 24.96 0.29 1
-2 1 13 114.74 1.09 1
-1 1 13 249.19 2.36 1
0 1 13 175.48 1.49 1
1 1 13 16.12 0.26 1
2 1 13 195.54 2.07 1
3 1 13 69.17 1.04 1
4 1 13 14.91 0.26 1
5 1 13 121.77 1.48 1
6 1 13 64.26 0.67 1
7 1 13 6.23 0.17 1
8 1 13 79.28 0.95 1
9 1 13 50.29 0.62 1
10 1 13 0.13 0.1 1
11 1 13 28.4 0.56 1
-15 2 13 50.27 0.7 1
-14 2 13 27.56 0.37 1
-13 2 13 1.09 0.09 1
-12 2 13 77.06 1 1
-11 2 13 102.43 1.38 1
-10 2 13 1.57 0.1 1
-9 2 13 160.76 1.8 1
-8 2 13 132.49 1.5 1
-7 2 13 2.24 0.09 1
-6 2 13 201.62 2.21 1
-5 2 13 249.5 2.76 1
-4 2 13 0.91 0.07 1
-3 2 13 191.16 1.7 1
-2 2 13 217.46 2.41 1
-1 2 13 2.21 0.1 1
0 2 13 139.87 1.47 1
1 2 13 135.87 1.3 1
2 2 13 5.22 0.17 1
3 2 13 60.36 0.78 1
4 2 13 150.04 1.78 1
5 2 13 26.3 0.35 1
6 2 13 44.99 0.53 1
7 2 13 66.28 0.74 1
8 2 13 4.35 0.16 1
9 2 13 13.55 0.3 1
10 2 13 40.83 0.51 1
11 2 13 9.63 0.31 1
-15 3 13 0.22 0.13 1
-14 3 13 21.81 0.45 1
-13 3 13 42.51 0.6 1
-12 3 13 22.84 0.34 1
-11 3 13 29.9 0.35 1
-10 3 13 143.71 1.14 1
-9 3 13 14.16 0.19 1
-8 3 13 78.72 1.03 1
-7 3 13 204.3 2.61 1
-6 3 13 51.2 0.71 1
-5 3 13 105.7 1.18 1
-4 3 13 320.28 3.17 1
-3 3 13 49.38 0.54 1
-2 3 13 72.07 0.69 1
-1 3 13 262.18 3.32 1
0 3 13 73.51 0.81 1
1 3 13 96.96 1.2 1
2 3 13 194.6 2.36 1
3 3 13 33.82 0.5 1
4 3 13 3.7 0.15 1
5 3 13 98.47 0.89 1
6 3 13 111.98 1.1 1
7 3 13 16.88 0.31 1
8 3 13 88.66 1 1
9 3 13 26.55 0.4 1
10 3 13 2.24 0.14 1
11 3 13 27.66 0.87 1
-15 4 13 25.57 0.5 1
-14 4 13 21.73 0.43 1
-13 4 13 8.52 0.22 1
-12 4 13 52.25 0.93 1
-11 4 13 51.28 0.62 1
-10 4 13 0.6 0.11 1
-9 4 13 111.05 1.24 1
-8 4 13 146.16 1.32 1
-7 4 13 1.35 0.07 1
-6 4 13 164.49 1.42 1
-5 4 13 166.24 1.86 1
-4 4 13 14.23 0.24 1
-3 4 13 323.73 3.02 1
-2 4 13 156.07 1.43 1
-1 4 13 17.17 0.34 1
0 4 13 130.77 1.62 1
1 4 13 179.42 1.75 1
2 4 13 10.03 0.23 1
3 4 13 110.26 1.06 1
4 4 13 78.94 0.84 1
5 4 13 17.24 0.28 1
6 4 13 33.54 0.51 1
7 4 13 94.46 1.12 1
8 4 13 39.29 0.55 1
9 4 13 17.4 0.34 1
10 4 13 62.05 0.7 1
-14 5 13 16.83 0.48 1
-13 5 13 76.24 1.22 1
-12 5 13 8.57 0.21 1
-11 5 13 17.37 0.3 1
-10 5 13 44.79 0.53 1
-9 5 13 42.61 0.58 1
-8 5 13 24.83 0.4 1
-7 5 13 238.51 2.38 1
-6 5 13 75.12 0.89 1
-5 5 13 64.79 0.7 1
-4 5 13 236.15 2.38 1
-3 5 13 87.07 0.84 1
-2 5 13 28.18 0.39 1
-1 5 13 148.19 1.94 1
0 5 13 20.18 0.29 1
1 5 13 27.97 0.49 1
2 5 13 110.61 1.16 1
3 5 13 74.55 0.85 1
4 5 13 4.97 0.17 1
5 5 13 67.4 0.99 1
6 5 13 24.11 0.36 1
7 5 13 0.67 0.1 1
8 5 13 16.88 0.3 1
9 5 13 32.94 0.46 1
10 5 13 0.42 0.13 1
-14 6 13 7.19 0.27 1
-13 6 13 1.58 0.14 1
-12 6 13 25.87 0.48 1
-11 6 13 56.23 0.85 1
-10 6 13 0.07 0.07 1
-9 6 13 109.46 1.25 1
-8 6 13 93.22 0.95 1
-7 6 13 9.71 0.2 1
-6 6 13 59.64 0.66 1
-5 6 13 110.6 1.13 1
-4 6 13 22.31 0.34 1
-3 6 13 168.67 1.4 1
-2 6 13 166.86 1.33 1
-1 6 13 0.7 0.07 1
0 6 13 104.19 1.24 1
1 6 13 99.8 0.95 1
2 6 13 5.28 0.14 1
3 6 13 31.45 0.46 1
4 6 13 41.24 0.57 1
5 6 13 7.06 0.19 1
6 6 13 25.49 0.36 1
7 6 13 87.33 1.14 1
8 6 13 9.65 0.23 1
9 6 13 18.28 0.35 1
-13 7 13 35.95 0.58 1
-12 7 13 10.43 0.24 1
-11 7 13 20.35 0.35 1
-10 7 13 41.61 0.67 1
-9 7 13 25.02 0.37 1
-8 7 13 40.22 0.49 1
-7 7 13 106.79 1.09 1
-6 7 13 6.05 0.13 1
-5 7 13 23.49 0.34 1
-4 7 13 118.25 1.15 1
-3 7 13 77.17 0.76 1
-2 7 13 47.41 0.63 1
-1 7 13 183.27 2.39 1
0 7 13 22.05 0.35 1
1 7 13 34.2 0.43 1
2 7 13 95.47 1.18 1
3 7 13 56.68 0.66 1
4 7 13 14.52 0.27 1
5 7 13 89.97 0.91 1
6 7 13 42.26 0.5 1
7 7 13 1.19 0.12 1
8 7 13 43.36 0.53 1
9 7 13 30.57 0.56 1
-12 8 13 46.42 0.71 1
-11 8 13 5.22 0.23 1
-10 8 13 9.41 0.24 1
-9 8 13 12.55 0.29 1
-8 8 13 79.79 0.87 1
-7 8 13 3.71 0.14 1
-6 8 13 88.29 0.87 1
-5 8 13 62 0.65 1
-4 8 13 1.88 0.1 1
-3 8 13 40.88 0.55 1
-2 8 13 84.09 0.93 1
-1 8 13 3.52 0.13 1
0 8 13 47.92 0.56 1
1 8 13 91.45 0.84 1
2 8 13 13.07 0.27 1
3 8 13 69.04 0.84 1
4 8 13 101.61 0.98 1
5 8 13 0.59 0.1 1
6 8 13 20.95 0.34 1
7 8 13 20.28 0.36 1
8 8 13 9.04 0.29 1
-11 9 13 16.84 0.41 1
-10 9 13 50.49 0.7 1
-9 9 13 7.82 0.26 1
-8 9 13 12.95 0.28 1
-7 9 13 30.24 0.43 1
-6 9 13 31.18 0.43 1
-5 9 13 5.31 0.18 1
-4 9 13 73 0.74 1
-3 9 13 30.1 0.38 1
-2 9 13 7.78 0.18 1
-1 9 13 55.12 0.65 1
0 9 13 66.39 0.69 1
1 9 13 1.04 0.11 1
2 9 13 71.47 0.9 1
3 9 13 31.03 0.41 1
4 9 13 11.63 0.25 1
5 9 13 33.57 0.45 1
6 9 13 19.97 0.34 1
-9 10 13 23.93 0.46 1
-8 10 13 21.27 0.44 1
-7 10 13 8.41 0.21 1
-6 10 13 27.15 0.43 1
-5 10 13 13.25 0.24 1
-4 10 13 15.07 0.24 1
-3 10 13 13.39 0.25 1
-2 10 13 96.99 0.98 1
-1 10 13 8.34 0.19 1
0 10 13 54.1 0.67 1
1 10 13 33.76 0.47 1
2 10 13 3.4 0.14 1
3 10 13 21.94 0.35 1
4 10 13 82.25 0.95 1
5 10 13 10.53 0.27 1
-7 11 13 22.93 0.52 1
-6 11 13 8.43 0.29 1
-5 11 13 6.2 0.2 1
-4 11 13 24.65 0.44 1
-3 11 13 17.92 0.31 1
-2 11 13 3.11 0.14 1
-1 11 13 61 0.68 1
0 11 13 33.14 0.49 1
1 11 13 2.24 0.13 1
2 11 13 53.58 0.72 1
3 11 13 31.46 0.49 1
-15 0 14 16.97 0.41 1
-14 0 14 19.58 0.43 1
-13 0 14 17.4 0.39 1
-12 0 14 9.91 0.29 1
-11 0 14 0.26 0.12 1
-10 0 14 138.37 1.74 1
-9 0 14 41.44 0.68 1
-8 0 14 75.1 1.67 1
-7 0 14 38.75 0.63 1
-6 0 14 44.38 0.64 1
-5 0 14 82.89 1.29 1
-4 0 14 112.73 1.31 1
-3 0 14 320.31 3.97 1
-2 0 14 11.91 0.32 1
-1 0 14 275.48 3.29 1
0 0 14 194.21 2.34 1
1 0 14 18.45 0.42 1
2 0 14 174.87 2.64 1
3 0 14 325.34 4.02 1
4 0 14 5.46 0.21 1
5 0 14 127.2 1.55 1
6 0 14 92.17 1.38 1
7 0 14 0.07 0.13 1
8 0 14 68.31 0.99 1
9 0 14 62.26 0.96 1
10 0 14 7.77 0.33 1
-15 1 14 38.77 0.53 1
-14 1 14 33.32 0.42 1
-13 1 14 1.78 0.11 1
-12 1 14 48.14 0.55 1
-11 1 14 95.44 1.05 1
-10 1 14 13.21 0.24 1
-9 1 14 36.14 0.46 1
-8 1 14 45.1 0.44 1
-7 1 14 49.08 0.54 1
-6 1 14 51.39 0.72 1
-5 1 14 230.77 1.79 1
-4 1 14 117.87 1.38 1
-3 1 14 18.91 0.25 1
-2 1 14 207.25 2.44 1
-1 1 14 261.15 2.43 1
0 1 14 11.97 0.25 1
1 1 14 369.28 3.34 1
2 1 14 48.45 0.68 1
3 1 14 53.28 0.62 1
4 1 14 148.27 1.4 1
5 1 14 98.4 0.99 1
6 1 14 10.62 0.21 1
7 1 14 120.97 1.2 1
8 1 14 21.97 0.33 1
9 1 14 2.5 0.14 1
10 1 14 20.24 0.38 1
-15 2 14 23.49 0.51 1
-14 2 14 9.52 0.23 1
-13 2 14 64.03 0.73 1
-12 2 14 25.44 0.37 1
-11 2 14 15.47 0.3 1
-10 2 14 71.72 0.86 1
-9 2 14 57.96 0.76 1
-8 2 14 1.44 0.08 1
-7 2 14 87.93 0.91 1
-6 2 14 211.61 1.82 1
-5 2 14 1.74 0.09 1
-4 2 14 132.6 1.31 1
-3 2 14 118.11 1.01 1
-2 2 14 30.07 0.41 1
-1 2 14 46.85 0.57 1
0 2 14 412.85 4.25 1
1 2 14 42.69 0.56 1
2 2 14 230.26 2.2 1
3 2 14 151.04 1.92 1
4 2 14 1.74 0.12 1
5 2 14 33.06 0.41 1
6 2 14 76.93 0.76 1
7 2 14 22.15 0.33 1
8 2 14 43.89 0.52 1
9 2 14 50.06 0.65 1
10 2 14 4.3 0.2 1
-14 3 14 38.93 0.73 1
-13 3 14 8.54 0.24 1
-12 3 14 19.83 0.34 1
-11 3 14 61.4 0.66 1
-10 3 14 10.99 0.18 1
-9 3 14 88.96 1.3 1
-8 3 14 120.5 1.32 1
-7 3 14 4.78 0.13 1
-6 3 14 14.59 0.28 1
-5 3 14 119.37 1.06 1
-4 3 14 101.23 0.87 1
-3 3 14 86.57 0.88 1
-2 3 14 256.78 2.57 1
-1 3 14 24.28 0.35 1
0 3 14 28.34 0.41 1
1 3 14 181.74 1.77 1
2 3 14 156.25 1.66 1
3 3 14 91.18 1.03 1
4 3 14 212.09 1.78 1
5 3 14 44.96 0.51 1
6 3 14 14.63 0.26 1
7 3 14 76.67 0.84 1
8 3 14 48.51 0.65 1
9 3 14 3.97 0.16 1
10 3 14 48.38 0.82 1
-14 4 14 3.51 0.19 1
-13 4 14 41.84 0.69 1
-12 4 14 48.67 0.69 1
-11 4 14 4.68 0.17 1
-10 4 14 91.46 1.45 1
-9 4 14 39.68 0.86 1
-8 4 14 12.15 0.23 1
-7 4 14 101.89 1.08 1
-6 4 14 58.54 0.66 1
-5 4 14 42.06 0.51 1
-4 4 14 131.69 1.25 1
-3 4 14 134.21 1.44 1
-2 4 14 8.46 0.2 1
-1 4 14 134.48 1.48 1
0 4 14 142.19 1.38 1
1 4 14 3.4 0.14 1
2 4 14 80.43 0.95 1
3 4 14 90.26 1.06 1
4 4 14 24.37 0.38 1
5 4 14 80.4 0.9 1
6 4 14 190.22 1.94 1
7 4 14 15.42 0.3 1
8 4 14 37.26 0.49 1
9 4 14 31.09 0.44 1
10 4 14 5.52 0.3 1
-14 5 14 43.64 0.76 1
-13 5 14 5.38 0.24 1
-12 5 14 20.08 0.41 1
-11 5 14 54.88 0.59 1
-10 5 14 11.72 0.24 1
-9 5 14 49.17 0.74 1
-8 5 14 174.16 1.7 1
-7 5 14 30.85 0.48 1
-6 5 14 52.57 0.53 1
-5 5 14 111.1 1.07 1
-4 5 14 24.22 0.32 1
-3 5 14 19.83 0.28 1
-2 5 14 96.62 1.05 1
-1 5 14 45.36 0.51 1
0 5 14 15.78 0.31 1
1 5 14 144.06 1.49 1
2 5 14 93.03 1.04 1
3 5 14 3.49 0.14 1
4 5 14 60.32 0.84 1
5 5 14 26.83 0.4 1
6 5 14 4.23 0.16 1
7 5 14 55.35 0.62 1
8 5 14 53.2 0.6 1
9 5 14 6.67 0.22 1
-13 6 14 59.98 0.9 1
-12 6 14 25.8 0.43 1
-11 6 14 3.52 0.16 1
-10 6 14 45.37 0.56 1
-9 6 14 69.12 0.77 1
-8 6 14 8.92 0.2 1
-7 6 14 112.51 1.3 1
-6 6 14 62.07 0.71 1
-5 6 14 9.83 0.2 1
-4 6 14 113 1 1
-3 6 14 113.49 1.29 1
-2 6 14 3.87 0.11 1
-1 6 14 66.02 0.72 1
0 6 14 44.52 0.65 1
1 6 14 10.32 0.23 1
2 6 14 47.74 0.58 1
3 6 14 109.28 1.41 1
4 6 14 15.44 0.29 1
5 6 14 55.31 0.62 1
6 6 14 41.35 0.55 1
7 6 14 14.53 0.27 1
8 6 14 8.68 0.23 1
-12 7 14 23.76 0.44 1
-11 7 14 46.13 0.63 1
-10 7 14 3.5 0.13 1
-9 7 14 28.22 0.41 1
-8 7 14 69.98 0.73 1
-7 7 14 12.62 0.24 1
-6 7 14 58.97 0.56 1
-5 7 14 97.82 1.01 1
-4 7 14 9.62 0.19 1
-3 7 14 39.82 0.5 1
-2 7 14 109.97 1.31 1
-1 7 14 19.81 0.33 1
0 7 14 51.86 0.57 1
1 7 14 84.32 0.81 1
2 7 14 22.18 0.34 1
3 7 14 5.87 0.19 1
4 7 14 80.28 0.83 1
5 7 14 44.61 0.54 1
6 7 14 12.2 0.25 1
7 7 14 49.24 0.61 1
8 7 14 18.04 0.43 1
-11 8 14 0.78 0.13 1
-10 8 14 39.43 0.62 1
-9 8 14 49.06 0.59 1
-8 8 14 2.67 0.13 1
-7 8 14 83.7 0.84 1
-6 8 14 33.23 0.45 1
-5 8 14 2.62 0.11 1
-4 8 14 44.13 0.55 1
-3 8 14 68.72 0.82 1
-2 8 14 0.76 0.09 1
-1 8 14 99.6 1 1
0 8 14 50.23 0.63 1
1 8 14 0.11 0.1 1
2 8 14 32.98 0.43 1
3 8 14 49.01 0.63 1
4 8 14 1.51 0.12 1
5 8 14 25.5 0.37 1
6 8 14 30.61 0.44 1
7 8 14 2.76 0.22 1
-10 9 14 8.36 0.27 1
-9 9 14 6.88 0.27 1
-8 9 14 61.05 0.8 1
-7 9 14 15.98 0.36 1
-6 9 14 33.15 0.49 1
-5 9 14 61.08 0.62 1
-4 9 14 19.99 0.3 1
-3 9 14 8.96 0.19 1
-2 9 14 88.8 1.11 1
-1 9 14 25.43 0.4 1
0 9 14 15.91 0.27 1
1 9 14 29.29 0.47 1
2 9 14 10 0.22 1
3 9 14 6.41 0.2 1
4 9 14 47.36 0.55 1
5 9 14 12.93 0.28 1
-8 10 14 0.56 0.15 1
-7 10 14 35.57 0.51 1
-6 10 14 51.96 0.73 1
-5 10 14 3.81 0.16 1
-4 10 14 47.24 0.64 1
-3 10 14 26.56 0.38 1
-2 10 14 4.67 0.15 1
-1 10 14 52.89 0.67 1
0 10 14 38.41 0.53 1
1 10 14 1.95 0.12 1
2 10 14 34.91 0.49 1
3 10 14 33.94 0.52 1
-5 11 14 36.58 0.65 1
-4 11 14 4.08 0.22 1
-3 11 14 17.13 0.35 1
-2 11 14 49.39 0.81 1
-1 11 14 9.94 0.29 1
0 11 14 16.15 0.37 1
1 11 14 36.09 0.65 1
-14 0 15 29.98 0.57 1
-13 0 15 20.18 0.43 1
-12 0 15 13.31 0.42 1
-11 0 15 82.04 2.07 1
-10 0 15 40.88 0.66 1
-9 0 15 0.15 0.1 1
-8 0 15 83.52 1.44 1
-7 0 15 230.54 3.27 1
-6 0 15 1.42 0.13 1
-5 0 15 443.6 5.58 1
-4 0 15 98.94 1.29 1
-3 0 15 104.71 1.54 1
-2 0 15 233.72 3.59 1
-1 0 15 176.73 2.26 1
0 0 15 0.19 0.1 1
1 0 15 257.33 3.05 1
2 0 15 101.47 2.2 1
3 0 15 22.93 0.44 1
4 0 15 96.22 1.23 1
5 0 15 64.47 0.92 1
6 0 15 0.18 0.13 1
7 0 15 62.94 1 1
8 0 15 71.27 1.03 1
9 0 15 13.27 0.39 1
-14 1 15 1.9 0.13 1
-13 1 15 19.51 0.3 1
-12 1 15 37.73 0.45 1
-11 1 15 44.46 0.59 1
-10 1 15 32.46 0.4 1
-9 1 15 201.06 1.8 1
-8 1 15 18.21 0.24 1
-7 1 15 96.66 0.92 1
-6 1 15 264.59 2.68 1
-5 1 15 109.67 1.12 1
-4 1 15 117.54 1.41 1
-3 1 15 397.26 3.86 1
-2 1 15 10.04 0.2 1
-1 1 15 129.54 1.67 1
0 1 15 154.53 1.75 1
1 1 15 28.68 0.51 1
2 1 15 85.34 0.89 1
3 1 15 180.62 1.66 1
4 1 15 20.52 0.3 1
5 1 15 10.59 0.21 1
6 1 15 55.09 0.6 1
7 1 15 38.68 0.5 1
8 1 15 10.24 0.23 1
9 1 15 60.25 0.67 1
-14 2 15 31.92 0.52 1
-13 2 15 25.81 0.39 1
-12 2 15 2.47 0.13 1
-11 2 15 78.95 0.86 1
-10 2 15 165.68 1.76 1
-9 2 15 8.45 0.19 1
-8 2 15 191.61 1.82 1
-7 2 15 91.18 0.97 1
-6 2 15 3.25 0.11 1
-5 2 15 150.83 1.77 1
-4 2 15 246.68 2.36 1
-3 2 15 22.07 0.34 1
-2 2 15 310.53 2.85 1
-1 2 15 157.11 1.64 1
0 2 15 3.52 0.15 1
1 2 15 126.01 1.2 1
2 2 15 75.13 0.88 1
3 2 15 8 0.17 1
4 2 15 38.59 0.47 1
5 2 15 84.4 0.94 1
6 2 15 6.73 0.18 1
7 2 15 58.2 0.64 1
8 2 15 59.38 0.68 1
9 2 15 0.71 0.13 1
-14 3 15 6.59 0.26 1
-13 3 15 36.83 0.76 1
-12 3 15 69.36 0.84 1
-11 3 15 6.27 0.16 1
-10 3 15 45.29 0.57 1
-9 3 15 81.14 0.97 1
-8 3 15 37.17 0.52 1
-7 3 15 56.25 0.6 1
-6 3 15 227.2 2.01 1
-5 3 15 9.29 0.2 1
-4 3 15 144.52 1.76 1
-3 3 15 170.21 1.49 1
-2 3 15 27.87 0.43 1
-1 3 15 77.27 0.8 1
0 3 15 215.12 1.84 1
1 3 15 57.44 0.79 1
2 3 15 65.57 0.78 1
3 3 15 124.18 1.27 1
4 3 15 33.63 0.42 1
5 3 15 39.75 0.5 1
6 3 15 117.83 1.13 1
7 3 15 23.62 0.35 1
8 3 15 9.8 0.25 1
9 3 15 42 0.67 1
-13 4 15 21.2 0.43 1
-12 4 15 5.63 0.25 1
-11 4 15 44.11 0.61 1
-10 4 15 32.95 0.5 1
-9 4 15 11.02 0.24 1
-8 4 15 124.61 1.16 1
-7 4 15 55.26 0.65 1
-6 4 15 14.82 0.24 1
-5 4 15 162.03 1.69 1
-4 4 15 122.06 1.61 1
-3 4 15 23.07 0.33 1
-2 4 15 128.82 1.48 1
-1 4 15 43.66 0.52 1
0 4 15 1.35 0.11 1
1 4 15 116.97 1.17 1
2 4 15 203.83 2.09 1
3 4 15 0.72 0.11 1
4 4 15 142.03 1.41 1
5 4 15 58.25 0.63 1
6 4 15 1.28 0.12 1
7 4 15 25.28 0.38 1
8 4 15 66.83 0.74 1
9 4 15 3.07 0.24 1
-13 5 15 24.06 0.61 1
-12 5 15 59.22 0.89 1
-11 5 15 4.09 0.15 1
-10 5 15 56.76 0.66 1
-9 5 15 107.04 1.04 1
-8 5 15 14.54 0.25 1
-7 5 15 44.94 0.49 1
-6 5 15 88.82 0.92 1
-5 5 15 8.84 0.19 1
-4 5 15 40.87 0.43 1
-3 5 15 117.62 1.22 1
-2 5 15 69.67 0.69 1
-1 5 15 31.34 0.53 1
0 5 15 171.36 1.58 1
1 5 15 41.68 0.53 1
2 5 15 9.83 0.27 1
3 5 15 53.21 0.6 1
4 5 15 38.43 0.48 1
5 5 15 13.78 0.28 1
6 5 15 106.21 1.05 1
7 5 15 33.95 0.47 1
8 5 15 12.92 0.32 1
-12 6 15 8.26 0.29 1
-11 6 15 55.17 0.78 1
-10 6 15 15.98 0.31 1
-9 6 15 7.76 0.18 1
-8 6 15 78.43 0.82 1
-7 6 15 49.03 0.59 1
-6 6 15 19.73 0.31 1
-5 6 15 72.27 0.75 1
-4 6 15 56.17 0.58 1
-3 6 15 8.75 0.19 1
-2 6 15 74.62 0.79 1
-1 6 15 90.48 0.93 1
0 6 15 11.76 0.24 1
1 6 15 58.93 0.82 1
2 6 15 58.72 0.74 1
3 6 15 13.48 0.26 1
4 6 15 60.54 0.72 1
5 6 15 96 0.93 1
6 6 15 2.55 0.14 1
7 6 15 31.69 0.48 1
-11 7 15 0.42 0.12 1
-10 7 15 29.49 0.46 1
-9 7 15 37.84 0.49 1
-8 7 15 2.01 0.13 1
-7 7 15 35.67 0.46 1
-6 7 15 59.02 0.77 1
-5 7 15 8.19 0.17 1
-4 7 15 34.88 0.44 1
-3 7 15 81.94 0.91 1
-2 7 15 8.32 0.19 1
-1 7 15 42.99 0.53 1
0 7 15 72.79 0.81 1
1 7 15 28.26 0.48 1
2 7 15 19.35 0.34 1
3 7 15 112.51 1.16 1
4 7 15 17.83 0.31 1
5 7 15 29.13 0.43 1
6 7 15 45.57 0.66 1
-10 8 15 7.51 0.28 1
-9 8 15 3.01 0.17 1
-8 8 15 31.56 0.43 1
-7 8 15 36.69 0.55 1
-6 8 15 5.86 0.16 1
-5 8 15 60.08 0.68 1
-4 8 15 16.8 0.26 1
-3 8 15 0.38 0.09 1
-2 8 15 43.76 0.62 1
-1 8 15 82.49 0.8 1
0 8 15 1.08 0.1 1
1 8 15 60.58 0.75 1
2 8 15 32.15 0.48 1
3 8 15 0.45 0.11 1
4 8 15 31 0.46 1
5 8 15 38.74 0.55 1
-9 9 15 22.82 0.5 1
-8 9 15 5.82 0.3 1
-7 9 15 28.68 0.47 1
-6 9 15 53.9 0.74 1
-5 9 15 12.51 0.22 1
-4 9 15 3.77 0.13 1
-3 9 15 45.24 0.57 1
-2 9 15 25.71 0.37 1
-1 9 15 16.53 0.28 1
0 9 15 46.72 0.57 1
1 9 15 4.5 0.16 1
2 9 15 4.56 0.17 1
3 9 15 37.47 0.57 1
4 9 15 23.52 0.44 1
-6 10 15 4.75 0.2 1
-5 10 15 26.93 0.41 1
-4 10 15 23.66 0.4 1
-3 10 15 3.11 0.14 1
-2 10 15 45.29 0.56 1
-1 10 15 29.41 0.45 1
0 10 15 3.44 0.17 1
1 10 15 21.85 0.42 1
2 10 15 23.01 0.44 1
-14 0 16 3.16 0.22 1
-13 0 16 23.79 0.49 1
-12 0 16 49.82 0.79 1
-11 0 16 39.82 0.74 1
-10 0 16 10.95 0.36 1
-9 0 16 142.08 2.3 1
-8 0 16 9.37 0.26 1
-7 0 16 75.34 1.32 1
-6 0 16 98.23 1.44 1
-5 0 16 33.87 0.56 1
-4 0 16 29.59 0.64 1
-3 0 16 203.76 3.5 1
-2 0 16 53.81 0.82 1
-1 0 16 10.62 0.27 1
0 0 16 86.07 1.32 1
1 0 16 57.6 1.03 1
2 0 16 17.52 0.44 1
3 0 16 140.81 1.71 1
4 0 16 55 0.81 1
5 0 16 0 0.12 1
6 0 16 53.68 0.82 1
7 0 16 76.49 1.13 1
8 0 16 0.15 0.15 1
-14 1 16 39.99 0.61 1
-13 1 16 35.9 0.49 1
-12 1 16 1.21 0.1 1
-11 1 16 55.76 0.66 1
-10 1 16 95.16 0.99 1
-9 1 16 0.74 0.09 1
-8 1 16 128.64 1.16 1
-7 1 16 94.5 0.89 1
-6 1 16 6.08 0.14 1
-5 1 16 58.13 0.78 1
-4 1 16 127.96 1.47 1
-3 1 16 1.43 0.09 1
-2 1 16 102.74 1.01 1
-1 1 16 103.06 0.99 1
0 1 16 17.98 0.32 1
1 1 16 37.7 0.52 1
2 1 16 134.02 1.37 1
3 1 16 23.48 0.33 1
4 1 16 25.74 0.36 1
5 1 16 58.43 0.67 1
6 1 16 13.07 0.27 1
7 1 16 19.02 0.31 1
8 1 16 58.29 0.67 1
-13 2 16 28.56 0.52 1
-12 2 16 70.5 0.95 1
-11 2 16 21.81 0.35 1
-10 2 16 16.4 0.29 1
-9 2 16 110.38 1.25 1
-8 2 16 38.12 0.49 1
-7 2 16 24.92 0.32 1
-6 2 16 106.91 1.2 1
-5 2 16 65.6 0.67 1
-4 2 16 6.75 0.16 1
-3 2 16 157.89 1.69 1
-2 2 16 71.35 0.99 1
-1 2 16 2.01 0.12 1
0 2 16 65.83 0.7 1
1 2 16 87.84 0.99 1
2 2 16 0.63 0.1 1
3 2 16 97 1.01 1
4 2 16 59.5 0.69 1
5 2 16 1.82 0.12 1
6 2 16 32.88 0.49 1
7 2 16 32.76 0.43 1
8 2 16 1.14 0.14 1
-13 3 16 30.09 0.56 1
-12 3 16 0.94 0.1 1
-11 3 16 47.35 0.62 1
-10 3 16 49.21 0.59 1
-9 3 16 0.18 0.12 1
-8 3 16 70.8 0.75 1
-7 3 16 64.51 0.77 1
-6 3 16 0.17 0.07 1
-5 3 16 82.92 0.99 1
-4 3 16 107.4 1.29 1
-3 3 16 10.64 0.23 1
-2 3 16 51.67 0.62 1
-1 3 16 107.8 1.04 1
0 3 16 27.37 0.47 1
1 3 16 65.57 0.82 1
2 3 16 166.73 1.45 1
3 3 16 5.76 0.18 1
4 3 16 50.61 0.66 1
5 3 16 64.52 0.72 1
6 3 16 20.25 0.32 1
7 3 16 11.88 0.26 1
8 3 16 57.76 0.92 1
-13 4 16 9.7 0.29 1
-12 4 16 42.63 0.67 1
-11 4 16 9.3 0.26 1
-10 4 16 32.48 0.5 1
-9 4 16 79.78 0.78 1
-8 4 16 16.22 0.24 1
-7 4 16 15.7 0.25 1
-6 4 16 63.02 0.72 1
-5 4 16 32.38 0.38 1
-4 4 16 4.06 0.14 1
-3 4 16 92.99 1 1
-2 4 16 68.24 0.72 1
-1 4 16 33.57 0.47 1
0 4 16 164.29 1.72 1
1 4 16 88.02 1.06 1
2 4 16 2.53 0.13 1
3 4 16 75.07 0.79 1
4 4 16 59.96 0.64 1
5 4 16 4.27 0.17 1
6 4 16 74.14 0.76 1
7 4 16 37.24 0.55 1
-12 5 16 0.2 0.15 1
-11 5 16 43.69 0.62 1
-10 5 16 43.76 0.51 1
-9 5 16 1.23 0.1 1
-8 5 16 39.05 0.54 1
-7 5 16 47.87 0.52 1
-6 5 16 0.4 0.07 1
-5 5 16 39.18 0.44 1
-4 5 16 113.79 1.02 1
-3 5 16 69.42 0.73 1
-2 5 16 41.43 0.55 1
-1 5 16 122.6 1.16 1
0 5 16 5.96 0.19 1
1 5 16 17.33 0.34 1
2 5 16 61.01 0.7 1
3 5 16 34.16 0.5 1
4 5 16 37.87 0.52 1
5 5 16 101.49 1.17 1
6 5 16 4.57 0.16 1
7 5 16 8.67 0.33 1
-11 6 16 5.46 0.22 1
-10 6 16 20.99 0.35 1
-9 6 16 34.47 0.44 1
-8 6 16 32.67 0.61 1
-7 6 16 0.42 0.06 1
-6 6 16 108.79 1.18 1
-5 6 16 45.48 0.51 1
-4 6 16 17.51 0.26 1
-3 6 16 39.17 0.52 1
-2 6 16 36.75 0.56 1
-1 6 16 5.13 0.17 1
0 6 16 99.93 1.23 1
1 6 16 110.83 1.49 1
2 6 16 5.16 0.19 1
3 6 16 67.43 0.75 1
4 6 16 24.46 0.36 1
5 6 16 6.03 0.2 1
6 6 16 28.39 0.51 1
-10 7 16 18.55 0.36 1
-9 7 16 1.56 0.13 1
-8 7 16 26.11 0.42 1
-7 7 16 59.6 0.64 1
-6 7 16 0.37 0.09 1
-5 7 16 54.45 0.62 1
-4 7 16 38.75 0.52 1
-3 7 16 4.54 0.15 1
-2 7 16 38.86 0.49 1
-1 7 16 100.67 0.96 1
0 7 16 25.1 0.38 1
1 7 16 45.59 0.66 1
2 7 16 70.89 0.84 1
3 7 16 10.74 0.27 1
4 7 16 32.56 0.49 1
5 7 16 60.17 0.82 1
-9 8 16 35.53 0.59 1
-8 8 16 15.94 0.39 1
-7 8 16 9.64 0.22 1
-6 8 16 44.72 0.72 1
-5 8 16 22.39 0.32 1
-4 8 16 12.48 0.23 1
-3 8 16 68.46 0.81 1
-2 8 16 61.21 0.68 1
-1 8 16 13.06 0.26 1
0 8 16 50.91 0.7 1
1 8 16 10.5 0.25 1
2 8 16 4.1 0.17 1
3 8 16 25.09 0.45 1
4 8 16 59.73 0.92 1
-7 9 16 55.89 1.02 1
-6 9 16 14.74 0.37 1
-5 9 16 34.51 0.49 1
-4 9 16 42.36 0.56 1
-3 9 16 5.63 0.17 1
-2 9 16 13.44 0.26 1
-1 9 16 44.07 0.55 1
0 9 16 14.47 0.35 1
1 9 16 15.38 0.38 1
2 9 16 30.42 0.54 1
-13 0 17 30.62 0.67 1
-12 0 17 4.45 0.22 1
-11 0 17 0.3 0.13 1
-10 0 17 59.87 0.9 1
-9 0 17 29.14 0.48 1
-8 0 17 68.62 1.57 1
-7 0 17 111.57 1.38 1
-6 0 17 14.96 0.35 1
-5 0 17 8.29 0.26 1
-4 0 17 117.52 1.5 1
-3 0 17 39.81 0.69 1
-2 0 17 33.13 0.55 1
-1 0 17 57.29 0.95 1
0 0 17 30.1 0.54 1
1 0 17 1.75 0.14 1
2 0 17 153.65 2.02 1
3 0 17 84.1 1.1 1
4 0 17 3.13 0.19 1
5 0 17 28.81 0.55 1
6 0 17 48.92 0.78 1
7 0 17 4.46 0.26 1
-13 1 17 3.76 0.18 1
-12 1 17 45.9 0.61 1
-11 1 17 38.44 0.54 1
-10 1 17 7.22 0.2 1
-9 1 17 52.94 0.7 1
-8 1 17 105 1.05 1
-7 1 17 2.09 0.1 1
-6 1 17 67.05 0.7 1
-5 1 17 71.87 0.7 1
-4 1 17 1.26 0.09 1
-3 1 17 81.87 0.76 1
-2 1 17 119.21 1.26 1
-1 1 17 9.86 0.23 1
0 1 17 37.25 0.59 1
1 1 17 72.37 0.76 1
2 1 17 23.18 0.31 1
3 1 17 18.1 0.28 1
4 1 17 75.91 0.76 1
5 1 17 16.18 0.28 1
6 1 17 21.56 0.33 1
7 1 17 68.62 0.76 1
-12 2 17 16.6 0.31 1
-11 2 17 10.47 0.21 1
-10 2 17 74.58 0.96 1
-9 2 17 25.78 0.32 1
-8 2 17 19.76 0.28 1
-7 2 17 99.2 1.09 1
-6 2 17 56.22 0.62 1
-5 2 17 7.54 0.18 1
-4 2 17 136.71 1.43 1
-3 2 17 75.28 1 1
-2 2 17 12.41 0.26 1
-1 2 17 78.48 0.8 1
0 2 17 44 0.62 1
1 2 17 2.02 0.12 1
2 2 17 55.01 0.62 1
3 2 17 71.84 0.75 1
4 2 17 1.88 0.12 1
5 2 17 41.61 0.49 1
6 2 17 41.96 0.5 1
7 2 17 1.13 0.14 1
-12 3 17 11.45 0.32 1
-11 3 17 32 0.51 1
-10 3 17 4.98 0.19 1
-9 3 17 72.23 1.31 1
-8 3 17 69.24 0.8 1
-7 3 17 8.51 0.19 1
-6 3 17 45.63 0.59 1
-5 3 17 80.64 0.86 1
-4 3 17 19.01 0.31 1
-3 3 17 111.63 1.12 1
-2 3 17 112.54 1.25 1
-1 3 17 12.54 0.26 1
0 3 17 60.74 0.72 1
1 3 17 83.73 0.91 1
2 3 17 11.61 0.24 1
3 3 17 41.98 0.52 1
4 3 17 63.32 0.66 1
5 3 17 9.57 0.25 1
6 3 17 9.18 0.22 1
7 3 17 54.18 1.01 1
-12 4 17 1.74 0.17 1
-11 4 17 20.29 0.41 1
-10 4 17 29.25 0.47 1
-9 4 17 37.24 0.47 1
-8 4 17 16.18 0.29 1
-7 4 17 99.14 1.03 1
-6 4 17 35.45 0.41 1
-5 4 17 40.61 0.54 1
-4 4 17 86.95 0.95 1
-3 4 17 36.17 0.52 1
-2 4 17 11.71 0.26 1
-1 4 17 138.55 1.33 1
0 4 17 70.76 0.8 1
1 4 17 14.39 0.27 1
2 4 17 63.9 0.72 1
3 4 17 20.59 0.36 1
4 4 17 5.38 0.19 1
5 4 17 59.06 0.64 1
6 4 17 35.71 0.6 1
-11 5 17 28.72 0.58 1
-10 5 17 1.01 0.12 1
-9 5 17 22.43 0.36 1
-8 5 17 48.92 0.5 1
-7 5 17 16.62 0.27 1
-6 5 17 61.96 0.72 1
-5 5 17 158.54 1.5 1
-4 5 17 11.3 0.23 1
-3 5 17 46.06 0.65 1
-2 5 17 57.56 0.72 1
-1 5 17 6.7 0.2 1
0 5 17 39.11 0.54 1
1 5 17 94.31 1.05 1
2 5 17 8.18 0.22 1
3 5 17 28.43 0.45 1
4 5 17 48.27 0.7 1
5 5 17 8.89 0.26 1
6 5 17 5.79 0.3 1
-10 6 17 54.32 0.75 1
-9 6 17 23.47 0.41 1
-8 6 17 9.11 0.24 1
-7 6 17 45.1 0.56 1
-6 6 17 19.29 0.3 1
-5 6 17 4.3 0.13 1
-4 6 17 83.45 0.92 1
-3 6 17 74.99 1.15 1
-2 6 17 35.27 0.48 1
-1 6 17 124.32 1.38 1
0 6 17 29.61 0.49 1
1 6 17 4.55 0.21 1
2 6 17 28.33 0.44 1
3 6 17 29.24 0.43 1
4 6 17 14.22 0.31 1
5 6 17 46.09 0.78 1
-9 7 17 17.36 0.34 1
-8 7 17 29.76 0.43 1
-7 7 17 5.31 0.17 1
-6 7 17 52.09 0.7 1
-5 7 17 42.46 0.54 1
-4 7 17 4.57 0.17 1
-3 7 17 24.51 0.36 1
-2 7 17 71.9 0.76 1
-1 7 17 26.58 0.39 1
0 7 17 85.23 1.02 1
1 7 17 55.97 0.64 1
2 7 17 3.14 0.16 1
3 7 17 19.82 0.38 1
4 7 17 44.79 0.72 1
-7 8 17 42.19 0.67 1
-6 8 17 37.92 0.61 1
-5 8 17 16.85 0.31 1
-4 8 17 56.2 0.7 1
-3 8 17 4.44 0.16 1
-2 8 17 2.63 0.14 1
-1 8 17 32.84 0.45 1
0 8 17 40.33 0.57 1
1 8 17 5.92 0.23 1
2 8 17 62.58 0.96 1
-4 9 17 2.91 0.18 1
-3 9 17 21.16 0.47 1
-2 9 17 49.08 0.87 1
-12 0 18 39.69 0.79 1
-11 0 18 45.83 0.9 1
-10 0 18 1.51 0.17 1
-9 0 18 30.59 0.64 1
-8 0 18 88.64 1.92 1
-7 0 18 7.42 0.24 1
-6 0 18 19.65 0.39 1
-5 0 18 24.01 0.44 1
-4 0 18 35.66 0.57 1
-3 0 18 4.18 0.25 1
-2 0 18 208.05 2.68 1
-1 0 18 53.19 0.82 1
0 0 18 53.44 0.9 1
1 0 18 95.66 1.21 1
2 0 18 57.63 1.18 1
3 0 18 0.01 0.12 1
4 0 18 131.62 1.68 1
5 0 18 47.86 0.77 1
6 0 18 44.85 0.86 1
-12 1 18 27.89 0.55 1
-11 1 18 0.77 0.11 1
-10 1 18 51.88 0.79 1
-9 1 18 50.73 0.62 1
-8 1 18 6.26 0.15 1
-7 1 18 61.67 0.8 1
-6 1 18 43.58 0.47 1
-5 1 18 5.89 0.16 1
-4 1 18 71.51 0.79 1
-3 1 18 151.9 1.33 1
-2 1 18 16.34 0.29 1
-1 1 18 40.15 0.59 1
0 1 18 93.16 0.89 1
1 1 18 20.85 0.33 1
2 1 18 95.24 1.04 1
3 1 18 145.6 1.34 1
4 1 18 10.32 0.24 1
5 1 18 47.05 0.54 1
6 1 18 47.28 0.69 1
-11 2 18 41.13 0.55 1
-10 2 18 11.18 0.23 1
-9 2 18 18.98 0.3 1
-8 2 18 108.1 1.32 1
-7 2 18 37.82 0.43 1
-6 2 18 31.39 0.45 1
-5 2 18 101 0.94 1
-4 2 18 33.88 0.43 1
-3 2 18 7.91 0.19 1
-2 2 18 83.96 1.17 1
-1 2 18 73.66 0.93 1
0 2 18 7.61 0.19 1
1 2 18 135.17 1.29 1
2 2 18 97.11 0.94 1
3 2 18 19.23 0.33 1
4 2 18 69.37 0.73 1
5 2 18 21.19 0.37 1
6 2 18 1.2 0.16 1
-11 3 18 9.86 0.26 1
-10 3 18 51.19 0.68 1
-9 3 18 45.83 0.56 1
-8 3 18 0.22 0.07 1
-7 3 18 76.36 0.7 1
-6 3 18 61.3 0.68 1
-5 3 18 10.11 0.19 1
-4 3 18 46.83 0.53 1
-3 3 18 87.21 1 1
-2 3 18 8.28 0.21 1
-1 3 18 115.02 1.23 1
0 3 18 88.98 0.87 1
1 3 18 0.09 0.1 1
2 3 18 35.56 0.47 1
3 3 18 75.27 0.79 1
4 3 18 12.34 0.27 1
5 3 18 58.73 0.8 1
-11 4 18 62.17 0.89 1
-10 4 18 21.14 0.41 1
-9 4 18 37.32 0.62 1
-8 4 18 48.58 0.59 1
-7 4 18 4.49 0.14 1
-6 4 18 14.91 0.28 1
-5 4 18 107.27 1.24 1
-4 4 18 51.73 0.62 1
-3 4 18 39.97 0.48 1
-2 4 18 105.56 1.05 1
-1 4 18 9.34 0.23 1
0 4 18 15.05 0.3 1
1 4 18 61.94 0.68 1
2 4 18 32.35 0.45 1
3 4 18 18.03 0.34 1
4 4 18 78.12 0.87 1
5 4 18 30.85 0.62 1
-10 5 18 41.62 0.88 1
-9 5 18 52.55 0.85 1
-8 5 18 10.98 0.22 1
-7 5 18 68.33 0.68 1
-6 5 18 98.4 1.17 1
-5 5 18 4.66 0.17 1
-4 5 18 53.76 0.62 1
-3 5 18 39.3 0.56 1
-2 5 18 2.24 0.13 1
-1 5 18 50.86 0.67 1
0 5 18 97.85 1.03 1
1 5 18 8.34 0.22 1
2 5 18 27.96 0.42 1
3 5 18 30.39 0.47 1
4 5 18 4.68 0.23 1
-9 6 18 6.56 0.33 1
-8 6 18 45.39 0.71 1
-7 6 18 29.31 0.47 1
-6 6 18 37.86 0.51 1
-5 6 18 101.3 1.12 1
-4 6 18 16.69 0.36 1
-3 6 18 12.54 0.26 1
-2 6 18 54.08 0.68 1
-1 6 18 32.06 0.55 1
0 6 18 9.76 0.26 1
1 6 18 47.15 0.61 1
2 6 18 11.06 0.27 1
3 6 18 4.02 0.21 1
-7 7 18 23.26 0.42 1
-6 7 18 36.64 0.7 1
-5 7 18 1.33 0.14 1
-4 7 18 58.94 0.71 1
-3 7 18 39.11 0.49 1
-2 7 18 5.63 0.19 1
-1 7 18 37.53 0.64 1
0 7 18 32.53 0.47 1
1 7 18 0.35 0.13 1
-4 8 18 4.97 0.2 1
-3 8 18 8.45 0.23 1
-2 8 18 39.13 0.62 1
-10 0 19 14.26 0.47 1
-9 0 19 38.96 0.7 1
-8 0 19 15.25 0.33 1
-7 0 19 16.32 0.42 1
-6 0 19 80.25 1.05 1
-5 0 19 9.03 0.26 1
-4 0 19 78.53 1.45 1
-3 0 19 129.23 2.16 1
-2 0 19 3.33 0.17 1
-1 0 19 30.68 0.51 1
0 0 19 58.42 0.77 1
1 0 19 20.75 0.41 1
2 0 19 31.56 0.6 1
3 0 19 80.8 1.16 1
4 0 19 0.31 0.18 1
-10 1 19 16.79 0.36 1
-9 1 19 0.45 0.1 1
-8 1 19 80.25 0.8 1
-7 1 19 75.63 1.01 1
-6 1 19 11.54 0.22 1
-5 1 19 65.13 0.79 1
-4 1 19 60.85 0.6 1
-3 1 19 1.36 0.12 1
-2 1 19 94.98 1.06 1
-1 1 19 63.93 0.67 1
0 1 19 16.98 0.32 1
1 1 19 63.61 0.68 1
2 1 19 43.81 0.53 1
3 1 19 1.73 0.13 1
4 1 19 24.51 0.41 1
-10 2 19 24.03 0.44 1
-9 2 19 83.15 1.04 1
-8 2 19 17.34 0.29 1
-7 2 19 43.78 0.54 1
-6 2 19 58.2 0.72 1
-5 2 19 16 0.25 1
-4 2 19 11.99 0.24 1
-3 2 19 135.51 1.21 1
-2 2 19 45.68 0.66 1
-1 2 19 56.66 0.64 1
0 2 19 64.47 0.7 1
1 2 19 9.49 0.23 1
2 2 19 2.86 0.14 1
3 2 19 31.68 0.44 1
4 2 19 20.92 0.4 1
-10 3 19 22.21 0.4 1
-9 3 19 4.03 0.16 1
-8 3 19 41.5 0.5 1
-7 3 19 34.91 0.46 1
-6 3 19 1.33 0.11 1
-5 3 19 95.33 0.93 1
-4 3 19 57.35 0.64 1
-3 3 19 14.06 0.27 1
-2 3 19 76.16 0.87 1
-1 3 19 28.11 0.41 1
0 3 19 14.43 0.28 1
1 3 19 39.69 0.51 1
2 3 19 46.57 0.57 1
3 3 19 0.54 0.12 1
4 3 19 36.77 0.64 1
-9 4 19 35.81 0.66 1
-8 4 19 15.65 0.3 1
-7 4 19 42.7 0.56 1
-6 4 19 97 1.08 1
-5 4 19 4.07 0.15 1
-4 4 19 32.16 0.43 1
-3 4 19 34.45 0.51 1
-2 4 19 5.62 0.19 1
-1 4 19 22.28 0.37 1
0 4 19 69.7 0.74 1
1 4 19 9.46 0.24 1
2 4 19 14.91 0.31 1
3 4 19 43.33 0.61 1
-8 5 19 58.45 0.8 1
-7 5 19 27.68 0.45 1
-6 5 19 5.35 0.2 1
-5 5 19 42.7 0.6 1
-4 5 19 37.99 0.55 1
-3 5 19 3.38 0.15 1
-2 5 19 50.12 0.6 1
-1 5 19 49.07 0.61 1
0 5 19 1.68 0.13 1
1 5 19 16.42 0.33 1
2 5 19 22.06 0.42 1
-6 6 19 59.17 0.99 1
-5 6 19 17.38 0.41 1
-4 6 19 24.89 0.39 1
-3 6 19 36.83 0.52 1
-2 6 19 5.18 0.19 1
-1 6 19 10.96 0.3 1
0 6 19 41.48 0.6 1
-9 0 20 2.87 0.19 1
-8 0 20 22.77 0.47 1
-7 0 20 44.31 0.68 1
-6 0 20 0.79 0.14 1
-5 0 20 26.78 0.65 1
-4 0 20 60.28 0.97 1
-3 0 20 18.69 0.46 1
-2 0 20 19.2 0.45 1
-1 0 20 54.89 0.85 1
0 0 20 3.6 0.23 1
1 0 20 19.89 0.5 1
2 0 20 59.58 1.01 1
-9 1 20 40.52 0.66 1
-8 1 20 41.2 0.57 1
-7 1 20 1.76 0.12 1
-6 1 20 46.06 0.53 1
-5 1 20 23.08 0.35 1
-4 1 20 0.34 0.09 1
-3 1 20 47.63 0.6 1
-2 1 20 65.16 0.72 1
-1 1 20 0.97 0.12 1
0 1 20 54.61 0.64 1
1 1 20 39.27 0.55 1
2 1 20 5.34 0.2 1
-8 2 20 16.57 0.32 1
-7 2 20 66.47 0.95 1
-6 2 20 7.66 0.19 1
-5 2 20 27.09 0.38 1
-4 2 20 48.79 0.57 1
-3 2 20 23.88 0.44 1
-2 2 20 5.79 0.18 1
-1 2 20 69.08 0.75 1
0 2 20 31.47 0.46 1
1 2 20 11.6 0.26 1
2 2 20 48.52 0.71 1
-8 3 20 19.09 0.44 1
-7 3 20 6.16 0.2 1
-6 3 20 44.46 0.54 1
-5 3 20 25.01 0.36 1
-4 3 20 4.11 0.16 1
-3 3 20 33.22 0.51 1
-2 3 20 34.71 0.51 1
-1 3 20 2.98 0.15 1
0 3 20 40.94 0.56 1
1 3 20 50.62 0.72 1
-7 4 20 26.61 0.5 1
-6 4 20 3.84 0.16 1
-5 4 20 10.63 0.24 1
-4 4 20 31.42 0.49 1
-3 4 20 8.01 0.21 1
-2 4 20 20.74 0.38 1
-1 4 20 62.95 0.71 1
0 4 20 13.58 0.3 1
-5 5 20 36.54 0.67 1
-4 5 20 0.38 0.11 1
-3 5 20 27.19 0.46 1
-2 5 20 36.16 0.59 1
-6 0 21 94.26 1.64 1
-5 0 21 34.62 0.67 1
-4 0 21 0.14 0.16 1
-3 0 21 14.57 0.44 1
-2 0 21 73.91 1.16 1
-1 0 21 1.13 0.18 1
-6 1 21 40.85 0.59 1
-5 1 21 19.36 0.38 1
-4 1 21 99.5 1.18 1
-3 1 21 30.13 0.49 1
-2 1 21 11.06 0.26 1
-1 1 21 52.51 0.65 1
-5 2 21 89.22 1.01 1
-4 2 21 11.54 0.3 1
-3 2 21 45.68 0.63 1
-2 2 21 73.85 0.93 1

_iucr_refine_fcf_details         
;
data_ArsenilinicAcid_Cryst2_Absorbtion_CCDC1
_computing_structure_refinement   'olex2.refine 1.5 (Bourhis et al., 2015)'
_shelx_refln_list_code            4
loop_
  _space_group_symop_id
  _space_group_symop_operation_xyz
  1  x,y,z
  2  -x,y+1/2,-z

_space_group_crystal_system       monoclinic
_space_group_IT_number            4
_space_group_name_H-M_alt         'P 1 21 1'
_space_group_name_Hall            ' P 2yb'
_symmetry_space_group_name_H-M    'P 1 21 1'
_symmetry_space_group_name_Hall   ' P 2yb'
_symmetry_Int_Tables_number       4
_cell_length_a                    7.2433(1)
_cell_length_b                    6.1392(1)
_cell_length_c                    8.7062(1)
_cell_angle_alpha                 90
_cell_angle_beta                  101.075(1)
_cell_angle_gamma                 90
_cell_volume                      379.938(9)
loop_
  _refln_index_h
  _refln_index_k
  _refln_index_l
  _refln_F_squared_calc
  _refln_F_squared_meas
  _refln_F_squared_sigma
  _refln_F_squared_weight
  _refln_observed_status
-17 0 1 26.011 27.017 0.603 21.170 o
-17 0 2 14.146 13.859 0.385 52.508 o
-17 0 3 2.646 2.628 0.198 205.299 o
-17 0 4 55.683 56.404 0.889 9.279 o
-17 0 5 1.208 1.482 0.158 321.655 o
-17 0 6 16.846 17.455 0.494 32.052 o
-17 0 7 26.352 26.552 0.652 18.199 o
-17 0 8 3.963 4.188 0.257 121.275 o
-17 0 9 22.770 23.016 0.622 20.113 o
-17 1 1 4.368 4.514 0.178 250.760 o
-17 1 2 11.828 11.706 0.257 115.996 o
-17 1 3 32.341 34.020 0.533 25.863 o
-17 1 4 4.290 4.346 0.158 316.399 o
-17 1 5 23.797 23.737 0.346 60.307 o
-17 1 6 27.989 27.827 0.405 43.921 o
-17 1 7 2.429 2.588 0.128 483.602 o
-17 1 8 40.650 41.192 0.593 20.514 o
-17 1 9 14.477 14.481 0.306 81.349 o
-17 2 1 22.865 22.828 0.365 54.958 o
-17 2 2 21.313 21.001 0.356 58.517 o
-17 2 3 1.165 1.472 0.138 419.951 o
-17 2 4 36.426 36.342 0.543 24.553 o
-17 2 5 10.347 10.283 0.257 117.342 o
-17 2 6 6.181 6.618 0.198 201.122 o
-17 2 7 39.117 38.456 0.494 28.621 o
-17 2 8 1.157 1.057 0.119 571.518 o
-17 2 9 20.144 20.369 0.385 50.783 o
-17 3 1 12.883 13.819 0.306 82.075 o
-17 3 2 11.026 11.202 0.316 78.180 o
-17 3 3 23.880 24.518 0.395 47.227 o
-17 3 4 4.985 5.226 0.207 184.325 o
-17 3 5 13.377 13.662 0.286 93.009 o
-17 3 6 18.205 18.324 0.346 63.010 o
-17 3 7 1.141 1.087 0.119 571.519 o
-17 3 8 20.158 20.892 0.395 48.374 o
-17 4 2 27.281 27.412 0.445 37.264 o
-17 4 3 0.796 0.652 0.119 572.221 o
-17 4 4 25.467 25.515 0.603 21.231 o
-17 4 5 5.704 5.591 0.207 183.656 o
-17 4 6 7.447 7.241 0.227 151.971 o
-16 0 1 30.262 30.306 0.583 22.218 o
-16 0 2 2.826 2.529 0.188 227.297 o
-16 0 3 29.660 30.366 0.553 24.537 o
-16 0 4 77.585 76.981 1.047 6.470 o
-16 0 5 3.318 3.368 0.217 169.432 o
-16 0 6 32.874 31.106 0.721 14.750 o
-16 0 7 9.130 9.266 0.277 102.429 o
-16 0 8 9.488 8.989 0.267 109.838 o
-16 0 9 16.159 15.726 0.365 57.529 o
-16 0 10 12.440 12.269 0.346 65.269 o
-16 0 11 9.178 8.732 0.316 78.961 o
-16 0 12 26.182 26.266 0.573 23.317 o
-16 1 1 26.053 25.713 0.385 48.782 o
-16 1 2 61.588 59.555 0.682 14.477 o
-16 1 3 20.220 20.339 0.326 69.161 o
-16 1 4 41.726 41.765 0.533 24.579 o
-16 1 5 43.694 42.792 0.504 26.812 o
-16 1 6 1.944 2.124 0.119 568.780 o
-16 1 7 15.520 16.052 0.277 97.474 o
-16 1 8 19.676 19.341 0.306 77.989 o
-16 1 9 3.840 4.159 0.148 360.287 o
-16 1 10 43.666 42.249 0.583 20.871 o
-16 1 11 0.218 0.178 0.099 824.720 o
-16 1 12 19.534 19.737 0.395 48.605 o
-16 2 1 45.469 44.738 0.514 25.613 o
-16 2 2 2.343 2.470 0.138 417.760 o
-16 2 3 63.218 63.131 0.810 10.668 o
-16 2 4 25.108 25.021 0.375 51.462 o
-16 2 5 5.817 5.808 0.168 277.216 o
-16 2 6 44.522 43.948 0.504 26.633 o
-16 2 7 7.528 7.665 0.178 243.682 o
-16 2 8 14.379 14.086 0.237 131.448 o
-16 2 9 39.260 39.532 0.583 21.303 o
-16 2 10 0.530 0.405 0.109 681.320 o
-16 2 11 42.027 42.812 0.721 14.269 o
-16 2 12 29.188 30.049 0.514 28.215 o
-16 3 1 14.617 14.610 0.286 92.167 o
-16 3 2 37.169 37.438 0.504 27.947 o
-16 3 3 4.256 4.337 0.168 280.900 o
-16 3 4 38.509 40.066 0.474 30.680 o
-16 3 5 25.253 25.733 0.356 56.533 o
-16 3 6 1.518 1.798 0.109 677.989 o
-16 3 7 45.992 46.674 0.553 22.443 o
-16 3 8 20.277 20.665 0.316 73.050 o
-16 3 9 6.465 6.391 0.188 222.039 o
-16 3 10 52.686 53.273 0.780 11.873 o
-16 3 11 11.402 11.933 0.346 65.522 o
-16 4 1 19.499 19.677 0.326 69.572 o
-16 4 2 1.192 1.363 0.119 571.221 o
-16 4 3 23.899 24.448 0.405 45.136 o
-16 4 4 14.988 14.185 0.257 112.881 o
-16 4 5 7.234 7.053 0.178 244.758 o
-16 4 6 61.428 61.501 0.662 15.156 o
-16 4 7 2.706 2.716 0.138 416.879 o
-16 4 8 38.141 38.693 0.474 30.837 o
-16 4 9 28.445 28.745 0.445 36.976 o
-16 4 10 3.849 4.109 0.227 154.774 o
-16 5 1 1.249 1.245 0.119 571.224 o
-16 5 2 42.676 42.960 0.583 20.920 o
-16 5 3 2.307 2.479 0.128 484.011 o
-16 5 4 15.489 15.469 0.286 91.493 o
-16 5 5 17.336 17.820 0.316 74.896 o
-16 5 6 0.186 0.227 0.099 824.724 o
-16 5 7 63.555 62.450 1.027 6.976 o
-16 5 8 11.812 12.120 0.267 107.842 o
-16 5 9 0.966 0.968 0.148 366.197 o
-16 6 1 32.642 33.556 0.543 25.002 o
-16 6 2 0.104 0.109 0.138 420.814 o
-16 6 3 24.235 25.081 0.445 37.893 o
-16 6 4 5.940 5.878 0.207 183.355 o
-16 6 5 6.149 6.411 0.237 140.796 o
-16 6 6 25.041 25.456 0.543 25.896 o
-16 6 7 4.355 4.277 0.198 203.792 o
-15 0 1 6.352 6.608 0.257 120.154 o
-15 0 2 81.775 80.299 1.294 4.381 o
-15 0 3 73.602 76.062 1.294 4.444 o
-15 0 4 37.732 38.732 0.682 16.088 o
-15 0 5 39.838 37.705 0.612 19.497 o
-15 0 6 20.192 18.571 0.385 50.962 o
-15 0 7 5.567 5.344 0.207 183.857 o
-15 0 8 61.089 60.622 0.830 10.319 o
-15 0 9 0.939 0.869 0.138 420.366 o
-15 0 10 57.819 57.234 1.255 4.861 o
-15 0 11 29.027 31.008 0.622 19.678 o
-15 0 12 3.802 3.714 0.198 204.367 o
-15 0 13 60.085 60.020 0.919 8.628 o
-15 0 14 16.226 16.763 0.405 47.161 o
-15 1 1 66.548 64.988 0.741 12.264 o
-15 1 2 11.718 11.429 0.247 125.144 o
-15 1 3 38.418 38.446 0.484 29.737 o
-15 1 4 110.636 107.662 1.156 4.932 o
-15 1 5 5.446 5.739 0.168 277.940 o
-15 1 6 41.698 41.982 0.484 29.024 o
-15 1 7 45.962 44.649 0.543 23.247 o
-15 1 8 3.532 3.526 0.119 560.542 o
-15 1 9 40.550 40.836 0.504 27.330 o
-15 1 10 17.327 17.544 0.247 117.594 o
-15 1 11 16.758 17.306 0.306 79.813 o
-15 1 12 64.698 66.352 0.731 12.592 o
-15 1 13 3.422 3.665 0.148 361.604 o
-15 1 14 38.567 38.298 0.524 25.916 o
-15 2 1 0.100 0.079 0.109 681.646 o
-15 2 2 55.979 55.120 0.751 12.576 o
-15 2 3 66.840 68.189 0.672 14.303 o
-15 2 4 6.612 7.083 0.178 245.798 o
-15 2 5 64.281 62.746 0.622 16.512 o
-15 2 6 38.997 37.280 0.484 29.738 o
-15 2 7 30.415 30.494 0.425 39.599 o
-15 2 8 40.754 41.172 0.484 29.217 o
-15 2 9 4.035 4.001 0.128 476.530 o
-15 2 10 39.507 39.453 0.514 26.628 o
-15 2 11 19.894 20.882 0.346 62.099 o
-15 2 12 0.586 0.573 0.099 824.103 o
-15 2 13 48.684 49.657 0.691 14.980 o
-15 2 14 23.125 23.204 0.504 30.143 o
-15 3 1 63.675 62.213 0.780 11.379 o
-15 3 2 5.835 5.561 0.178 248.191 o
-15 3 3 13.825 13.266 0.247 122.749 o
-15 3 4 75.408 75.933 0.761 11.190 o
-15 3 5 1.481 1.610 0.109 678.373 o
-15 3 6 37.181 36.638 0.543 24.471 o
-15 3 7 37.734 38.248 0.454 33.277 o
-15 3 8 4.414 4.425 0.138 410.504 o
-15 3 9 31.507 31.442 0.385 46.568 o
-15 3 10 11.060 10.550 0.267 108.680 o
-15 3 11 7.083 6.628 0.158 307.620 o
-15 3 12 37.974 38.278 0.573 22.113 o
-15 3 13 0.148 0.217 0.128 488.030 o
-15 4 1 2.092 2.084 0.138 418.468 o
-15 4 2 50.584 49.578 0.583 20.028 o
-15 4 3 19.500 19.430 0.306 78.052 o
-15 4 4 10.647 10.234 0.207 175.913 o
-15 4 5 45.861 45.726 0.563 21.827 o
-15 4 6 10.235 10.145 0.198 193.488 o
-15 4 7 18.077 17.702 0.296 84.049 o
-15 4 8 46.669 46.862 0.524 24.547 o
-15 4 9 9.897 10.056 0.207 177.002 o
-15 4 10 33.371 34.070 0.445 35.706 o
-15 4 11 18.628 18.838 0.356 59.586 o
-15 4 12 1.747 1.669 0.158 321.252 o
-15 4 13 25.134 25.258 0.494 31.008 o
-15 5 1 47.929 47.484 0.612 18.660 o
-15 5 2 2.693 2.835 0.128 482.640 o
-15 5 3 18.939 18.591 0.316 74.079 o
-15 5 4 30.767 30.820 0.425 39.499 o
-15 5 5 2.836 2.914 0.148 363.244 o
-15 5 6 74.200 74.570 0.780 10.803 o
-15 5 7 28.753 29.259 0.395 45.542 o
-15 5 8 1.430 1.462 0.109 678.720 o
-15 5 9 45.239 45.321 0.622 18.386 o
-15 5 10 29.005 29.881 0.474 32.722 o
-15 5 11 8.635 9.256 0.267 110.161 o
-15 5 12 28.127 28.765 0.632 19.187 o
-15 6 1 0.500 0.504 0.109 681.301 o
-15 6 2 21.173 21.732 0.326 68.498 o
-15 6 3 11.438 10.866 0.217 159.869 o
-15 6 4 5.527 5.611 0.168 277.911 o
-15 6 5 47.207 49.075 0.672 15.857 o
-15 6 6 10.709 10.767 0.247 126.108 o
-15 6 7 39.548 40.155 0.583 21.259 o
-15 6 8 46.072 46.892 0.612 18.805 o
-15 6 9 2.269 2.183 0.168 284.155 o
-15 6 10 21.285 21.594 0.435 40.206 o
-15 7 1 25.155 24.982 0.445 37.766 o
-15 7 2 3.933 3.902 0.148 360.362 o
-15 7 3 16.248 16.250 0.296 85.328 o
-15 7 4 17.397 17.613 0.326 70.737 o
-15 7 5 0.424 0.425 0.119 572.602 o
-15 7 6 30.023 31.452 0.603 20.851 o
-15 7 7 18.425 17.633 0.356 59.802 o
-15 7 8 4.868 4.811 0.207 184.548 o
-15 8 3 12.316 12.200 0.326 73.183 o
-15 8 4 2.238 2.153 0.158 320.647 o
-14 0 1 42.172 40.244 0.790 12.067 o
-14 0 2 34.422 33.922 0.652 17.730 o
-14 0 3 7.845 8.880 0.277 102.981 o
-14 0 4 138.765 140.675 2.055 1.712 o
-14 0 5 17.388 16.734 0.356 60.187 o
-14 0 6 21.819 21.317 0.405 45.840 o
-14 0 7 86.581 87.491 1.096 5.798 o
-14 0 8 4.624 4.643 0.198 203.449 o
-14 0 9 32.342 30.988 0.642 18.404 o
-14 0 10 27.241 25.802 0.494 30.768 o
-14 0 11 3.942 4.574 0.207 185.204 o
-14 0 12 35.619 35.384 0.840 10.934 o
-14 0 13 23.302 21.524 0.454 36.721 o
-14 0 14 19.966 19.341 0.425 42.352 o
-14 0 15 29.034 29.615 0.563 23.807 o
-14 0 16 3.082 3.122 0.217 169.568 o
-14 1 1 32.378 33.210 0.464 33.283 o
-14 1 2 20.975 21.277 0.316 72.600 o
-14 1 3 84.233 84.853 0.978 7.110 o
-14 1 4 12.550 12.407 0.217 157.572 o
-14 1 5 54.591 53.500 0.533 22.547 o
-14 1 6 64.577 62.953 0.672 14.575 o
-14 1 7 2.523 2.677 0.109 672.363 o
-14 1 8 90.249 86.246 0.889 8.170 o
-14 1 9 60.963 60.148 0.691 14.149 o
-14 1 10 22.160 21.594 0.336 64.547 o
-14 1 11 28.081 27.639 0.365 52.672 o
-14 1 12 20.851 21.050 0.306 76.982 o
-14 1 13 28.377 28.281 0.375 50.086 o
-14 1 14 32.289 32.914 0.415 40.620 o
-14 1 15 1.801 1.877 0.128 485.632 o
-14 1 16 37.546 39.503 0.603 20.170 o
-14 2 1 71.566 71.992 0.741 11.915 o
-14 2 2 42.355 43.306 0.484 28.834 o
-14 2 3 5.067 4.919 0.148 356.512 o
-14 2 4 107.580 107.020 1.047 5.830 o
-14 2 5 26.592 27.254 0.375 50.744 o
-14 2 6 26.961 27.125 0.346 58.530 o
-14 2 7 91.685 90.681 0.869 8.374 o
-14 2 8 24.206 24.083 0.306 74.416 o
-14 2 9 35.456 35.196 0.504 28.279 o
-14 2 10 95.694 94.475 0.968 6.934 o
-14 2 11 2.312 2.341 0.119 567.422 o
-14 2 12 46.869 48.571 0.533 23.675 o
-14 2 13 27.682 27.224 0.365 52.863 o
-14 2 14 9.144 9.404 0.227 149.828 o
-14 2 15 30.424 31.531 0.514 28.023 o
-14 3 1 7.509 7.616 0.198 199.052 o
-14 3 2 39.078 38.880 0.464 31.808 o
-14 3 3 87.668 88.281 0.850 8.826 o
-14 3 4 2.241 2.381 0.109 674.298 o
-14 3 5 51.530 51.485 0.553 21.673 o
-14 3 6 89.334 87.036 0.889 8.183 o
-14 3 7 1.199 1.166 0.099 821.880 o
-14 3 8 86.478 84.587 0.938 7.577 o
-14 3 9 36.116 35.818 0.484 30.231 o
-14 3 10 8.511 8.485 0.198 197.207 o
-14 3 11 60.357 58.103 0.573 19.359 o
-14 3 12 8.840 8.337 0.237 138.627 o
-14 3 13 21.058 21.544 0.445 38.567 o
-14 3 14 37.308 38.456 0.721 14.502 o
-14 3 15 6.176 6.510 0.257 120.238 o
-14 4 1 47.194 46.605 0.563 21.669 o
-14 4 2 32.382 31.531 0.395 44.344 o
-14 4 3 6.115 6.203 0.168 276.291 o
-14 4 4 92.520 89.763 0.929 7.530 o
-14 4 5 36.500 35.314 0.484 30.213 o
-14 4 6 25.482 25.169 0.385 48.993 o
-14 4 7 95.080 94.969 1.136 5.320 o
-14 4 8 1.669 1.482 0.109 678.007 o
-14 4 9 13.909 13.938 0.247 122.394 o
-14 4 10 46.397 46.546 0.691 15.149 o
-14 4 11 3.164 3.201 0.119 562.832 o
-14 4 12 47.089 46.684 0.612 18.744 o
-14 4 13 21.879 21.465 0.425 41.905 o
-14 4 14 3.257 3.467 0.188 226.724 o
-14 5 1 29.999 31.255 0.415 41.292 o
-14 5 2 34.603 36.223 0.563 23.164 o
-14 5 3 59.071 59.585 0.622 16.990 o
-14 5 4 7.596 7.547 0.188 219.656 o
-14 5 5 24.425 24.162 0.375 51.761 o
-14 5 6 80.916 81.900 0.800 10.026 o
-14 5 7 14.128 13.997 0.257 113.599 o
-14 5 8 27.026 26.385 0.346 58.645 o
-14 5 9 28.871 29.012 0.484 31.577 o
-14 5 10 7.867 7.972 0.198 198.386 o
-14 5 11 46.813 47.830 0.612 18.724 o
-14 5 12 5.820 5.957 0.207 183.420 o
-14 5 13 16.877 16.625 0.474 34.726 o
-14 5 14 41.410 43.108 0.751 13.259 o
-14 6 1 47.291 47.534 0.563 21.618 o
-14 6 2 56.406 56.296 0.652 15.991 o
-14 6 3 2.624 2.805 0.138 416.950 o
-14 6 4 38.254 38.554 0.435 35.748 o
-14 6 5 27.162 28.400 0.425 40.414 o
-14 6 6 6.310 6.490 0.188 222.176 o
-14 6 7 38.661 38.782 0.464 31.883 o
-14 6 8 7.190 7.349 0.188 220.395 o
-14 6 9 14.586 14.442 0.257 113.089 o
-14 6 10 39.553 39.690 0.583 21.276 o
-14 6 11 1.733 1.630 0.128 485.958 o
-14 6 12 41.727 42.654 0.691 15.429 o
-14 6 13 7.591 7.102 0.267 111.022 o
-14 7 1 15.362 15.499 0.296 85.925 o
-14 7 2 11.164 11.093 0.237 135.811 o
-14 7 3 41.235 40.589 0.514 26.363 o
-14 7 4 5.538 5.522 0.158 312.751 o
-14 7 5 19.508 19.322 0.336 65.909 o
-14 7 6 22.912 22.749 0.336 64.045 o
-14 7 7 0.864 0.889 0.099 823.225 o
-14 7 8 25.384 25.387 0.415 42.811 o
-14 7 9 7.523 7.162 0.227 151.946 o
-14 7 10 7.254 6.757 0.217 166.064 o
-14 7 11 33.910 33.378 0.573 22.590 o
-14 8 1 26.299 25.446 0.395 46.578 o
-14 8 2 22.886 22.848 0.385 49.896 o
-14 8 3 0.635 0.741 0.109 681.020 o
-14 8 4 21.260 21.505 0.336 64.897 o
-14 8 5 19.022 19.490 0.316 73.853 o
-14 8 6 16.407 16.299 0.326 71.311 o
-14 8 7 18.974 19.500 0.445 38.951 o
-14 8 8 1.966 1.877 0.158 321.003 o
-14 8 9 29.674 29.773 0.514 28.182 o
-14 9 1 10.305 10.649 0.435 42.009 o
-14 9 2 6.389 7.132 0.237 140.485 o
-14 9 3 22.078 23.006 0.405 45.633 o
-14 9 4 3.613 3.941 0.178 251.851 o
-14 9 5 18.123 18.818 0.365 56.726 o
-14 9 6 12.225 11.953 0.336 69.128 o
-13 0 1 45.672 45.015 0.682 15.614 o
-13 0 2 2.121 1.976 0.148 364.823 o
-13 0 3 138.760 140.951 1.709 2.367 o
-13 0 4 0.282 0.198 0.099 824.673 o
-13 0 5 44.457 44.946 0.652 16.977 o
-13 0 6 149.254 152.904 1.739 2.248 o
-13 0 7 49.628 50.389 0.691 14.921 o
-13 0 8 135.803 135.015 2.588 1.126 o
-13 0 9 162.990 162.644 2.499 1.167 o
-13 0 10 11.725 11.014 0.296 88.375 o
-13 0 11 42.579 42.348 0.682 15.810 o
-13 0 12 60.507 59.763 0.879 9.333 o
-13 0 13 0.807 0.701 0.128 487.618 o
-13 0 14 16.870 17.188 0.385 51.753 o
-13 0 15 18.489 19.934 0.425 42.520 o
-13 0 16 22.814 23.500 0.484 32.537 o
-13 0 17 29.941 30.247 0.662 17.487 o
-13 1 1 19.260 19.282 0.326 69.740 o
-13 1 2 56.730 58.607 0.583 19.131 o
-13 1 3 23.983 23.530 0.316 70.657 o
-13 1 4 142.674 143.777 1.778 2.196 o
-13 1 5 59.165 59.565 0.682 14.602 o
-13 1 6 1.174 1.195 0.089 1013.870 o
-13 1 7 174.829 178.044 1.492 2.695 o
-13 1 8 100.035 96.648 1.235 4.559 o
-13 1 9 1.607 1.669 0.079 1275.440 o
-13 1 10 124.224 128.683 1.195 4.427 o
-13 1 11 58.051 57.481 0.691 14.357 o
-13 1 12 11.920 12.012 0.237 134.762 o
-13 1 13 53.755 52.868 0.573 20.190 o
-13 1 14 1.519 1.758 0.109 678.042 o
-13 1 15 18.909 19.272 0.296 83.197 o
-13 1 16 34.191 35.463 0.484 30.510 o
-13 1 17 3.449 3.714 0.178 252.113 o
-13 2 1 91.291 89.773 0.978 6.942 o
-13 2 2 1.301 1.334 0.109 679.219 o
-13 2 3 65.583 70.836 0.810 10.483 o
-13 2 4 74.152 73.928 0.770 11.043 o
-13 2 5 22.994 22.977 0.326 67.476 o
-13 2 6 151.651 156.124 1.551 2.698 o
-13 2 7 27.305 26.325 0.346 58.551 o
-13 2 8 50.505 52.166 0.810 11.173 o
-13 2 9 113.293 111.386 1.324 3.898 o
-13 2 10 1.972 2.065 0.089 1005.710 o
-13 2 11 28.339 29.694 0.415 41.801 o
-13 2 12 80.286 81.248 0.790 10.259 o
-13 2 13 1.032 1.077 0.089 1014.810 o
-13 2 14 62.293 63.250 0.721 13.054 o
-13 2 15 25.162 25.495 0.385 49.032 o
-13 2 16 27.554 28.212 0.514 28.455 o
-13 3 1 22.643 22.789 0.385 49.959 o
-13 3 2 104.386 105.884 0.988 6.456 o
-13 3 3 44.788 45.282 0.593 20.068 o
-13 3 4 60.378 60.602 0.642 16.024 o
-13 3 5 76.744 75.538 0.830 9.673 o
-13 3 6 16.202 15.973 0.247 119.429 o
-13 3 7 65.155 66.885 0.672 14.434 o
-13 3 8 53.204 51.040 0.494 25.814 o
-13 3 9 0.996 0.929 0.069 1675.100 o
-13 3 10 75.516 73.355 0.968 7.487 o
-13 3 11 11.730 11.281 0.198 190.116 o
-13 3 12 27.509 27.461 0.356 55.477 o
-13 3 13 42.084 41.992 0.593 20.384 o
-13 3 14 8.585 8.436 0.237 138.766 o
-13 3 15 35.657 36.381 0.751 13.519 o
-13 3 16 29.075 29.723 0.553 24.602 o
-13 4 1 140.714 141.998 1.551 2.779 o
-13 4 2 8.437 8.189 0.198 197.505 o
-13 4 3 73.444 73.661 0.721 12.323 o
-13 4 4 67.429 66.678 0.672 14.312 o
-13 4 5 4.649 4.712 0.128 472.657 o
-13 4 6 66.449 65.453 0.731 12.537 o
-13 4 7 20.059 20.280 0.306 77.571 o
-13 4 8 25.531 24.567 0.336 62.657 o
-13 4 9 73.669 74.649 1.304 4.386 o
-13 4 10 7.443 7.201 0.158 305.845 o
-13 4 11 51.965 50.665 0.652 16.410 o
-13 4 12 26.338 25.199 0.395 46.598 o
-13 4 13 9.243 8.416 0.217 163.557 o
-13 4 14 40.544 41.330 0.682 15.919 o
-13 4 15 20.143 20.942 0.425 42.209 o
-13 4 16 9.598 9.582 0.286 95.439 o
-13 5 1 55.550 55.011 0.642 16.500 o
-13 5 2 94.958 95.216 0.869 8.228 o
-13 5 3 22.030 22.651 0.346 61.106 o
-13 5 4 23.461 24.271 0.316 70.731 o
-13 5 5 119.832 124.099 1.294 3.952 o
-13 5 6 7.979 8.248 0.188 218.533 o
-13 5 7 31.580 31.294 0.425 39.292 o
-13 5 8 36.141 36.608 0.514 27.163 o
-13 5 9 2.848 2.904 0.109 670.173 o
-13 5 10 86.864 87.185 0.919 7.812 o
-13 5 11 16.041 15.983 0.286 91.060 o
-13 5 12 20.028 19.826 0.326 69.338 o
-13 5 13 75.645 75.311 1.205 5.053 o
-13 5 14 5.190 5.314 0.237 141.499 o
-13 5 15 23.504 23.767 0.603 21.360 o
-13 6 1 51.692 50.359 0.652 16.434 o
-13 6 2 3.107 3.220 0.138 415.529 o
-13 6 3 64.752 63.714 0.751 12.089 o
-13 6 4 63.346 63.191 0.751 12.153 o
-13 6 5 3.032 3.112 0.128 481.328 o
-13 6 6 95.538 95.196 0.938 7.284 o
-13 6 7 2.993 3.023 0.119 563.869 o
-13 6 8 21.235 21.198 0.346 61.614 o
-13 6 9 37.609 36.905 0.504 27.926 o
-13 6 10 0.674 0.751 0.109 680.963 o
-13 6 11 53.250 52.789 0.632 17.157 o
-13 6 12 43.979 44.560 0.563 22.045 o
-13 6 13 1.374 1.561 0.138 419.705 o
-13 6 14 59.070 59.249 0.889 9.182 o
-13 7 1 21.382 21.327 0.316 72.403 o
-13 7 2 83.073 80.744 0.761 10.798 o
-13 7 3 3.370 3.408 0.138 414.709 o
-13 7 4 31.042 29.585 0.435 37.981 o
-13 7 5 45.076 43.553 0.514 25.733 o
-13 7 6 1.812 1.916 0.119 569.379 o
-13 7 7 47.985 47.504 0.603 19.189 o
-13 7 8 14.329 14.057 0.257 113.428 o
-13 7 9 6.392 6.707 0.207 182.619 o
-13 7 10 44.971 42.990 0.672 16.111 o
-13 7 11 8.580 8.199 0.316 79.153 o
-13 7 12 30.364 30.622 0.484 31.302 o
-13 7 13 35.939 35.512 0.573 22.368 o
-13 8 1 45.399 44.847 0.514 25.615 o
-13 8 2 0.864 0.948 0.099 823.153 o
-13 8 3 45.309 46.447 0.553 22.518 o
-13 8 4 21.232 21.317 0.296 81.336 o
-13 8 5 10.808 10.668 0.237 136.281 o
-13 8 6 31.543 31.324 0.504 28.931 o
-13 8 7 10.184 10.352 0.217 161.579 o
-13 8 8 9.537 9.335 0.207 177.901 o
-13 8 9 36.161 35.581 0.504 28.174 o
-13 8 10 0.317 0.356 0.109 681.504 o
-13 8 11 33.177 34.050 0.563 23.354 o
-13 9 1 1.343 1.413 0.119 570.915 o
-13 9 2 43.848 45.449 0.622 18.468 o
-13 9 3 7.732 8.189 0.198 198.419 o
-13 9 4 12.404 12.871 0.227 145.005 o
-13 9 5 30.726 32.311 0.435 37.791 o
-13 9 6 4.574 4.781 0.168 280.127 o
-13 9 7 24.107 24.231 0.415 43.157 o
-13 9 8 21.244 21.080 0.425 42.032 o
-13 9 9 2.668 2.855 0.257 121.674 o
-13 10 1 8.817 8.792 0.286 95.843 o
-13 10 2 5.533 5.759 0.217 167.664 o
-13 10 3 29.576 29.704 0.484 31.452 o
-13 10 4 13.609 13.652 0.316 77.024 o
-13 10 5 4.103 4.178 0.198 204.008 o
-13 10 6 21.814 21.949 0.533 27.162 o
-12 0 1 13.819 13.158 0.346 64.860 o
-12 0 2 75.684 75.607 1.175 5.285 o
-12 0 3 191.481 186.756 2.272 1.330 o
-12 0 4 35.172 36.539 0.593 21.039 o
-12 0 5 141.888 144.142 2.213 1.491 o
-12 0 6 40.230 40.619 0.662 16.832 o
-12 0 7 60.701 57.046 1.551 3.229 o
-12 0 8 93.945 90.889 1.413 3.645 o
-12 0 9 17.717 18.116 0.405 46.827 o
-12 0 10 61.857 62.440 0.988 7.518 o
-12 0 11 52.148 53.214 0.919 8.826 o
-12 0 12 0.954 1.037 0.128 487.350 o
-12 0 13 81.591 83.846 1.334 4.137 o
-12 0 14 9.239 9.789 0.286 95.529 o
-12 0 15 13.202 13.148 0.415 45.623 o
-12 0 16 50.347 49.213 0.780 12.004 o
-12 0 17 4.374 4.396 0.217 168.726 o
-12 0 18 38.676 39.206 0.780 12.456 o
-12 1 1 180.922 181.689 1.650 2.280 o
-12 1 2 27.286 26.918 0.385 48.313 o
-12 1 3 40.148 38.594 0.464 31.658 o
-12 1 4 184.882 189.779 1.827 1.918 o
-12 1 5 2.839 3.003 0.109 669.958 o
-12 1 6 95.018 95.650 1.017 6.395 o
-12 1 7 162.303 160.342 1.472 2.864 o
-12 1 8 4.888 4.771 0.119 550.115 o
-12 1 9 150.254 151.482 1.689 2.359 o
-12 1 10 34.255 32.726 0.474 31.829 o
-12 1 11 1.776 1.798 0.099 818.240 o
-12 1 12 119.660 117.955 1.235 4.295 o
-12 1 13 11.303 11.133 0.207 174.407 o
-12 1 14 45.774 47.553 0.543 23.119 o
-12 1 15 37.036 37.270 0.445 34.763 o
-12 1 16 1.145 1.195 0.099 822.008 o
-12 1 17 44.281 45.341 0.603 19.528 o
-12 1 18 28.049 27.550 0.543 25.605 o
-12 2 1 2.055 2.213 0.099 815.664 o
-12 2 2 91.316 93.279 0.988 6.797 o
-12 2 3 117.438 115.594 1.274 4.107 o
-12 2 4 50.474 49.776 0.494 26.293 o
-12 2 5 101.828 102.357 1.304 4.114 o
-12 2 6 43.868 42.950 0.593 20.221 o
-12 2 7 28.542 28.172 0.375 50.054 o
-12 2 8 217.343 221.597 2.203 1.334 o
-12 2 9 29.564 29.921 0.395 45.260 o
-12 2 10 132.344 138.976 1.393 3.373 o
-12 2 11 99.784 99.335 1.037 6.096 o
-12 2 12 0.892 0.998 0.099 823.020 o
-12 2 13 76.414 76.121 0.988 7.191 o
-12 2 14 24.567 25.130 0.365 54.133 o
-12 2 15 2.365 2.440 0.128 483.925 o
-12 2 16 69.385 69.641 0.938 8.052 o
-12 2 17 15.883 16.398 0.306 80.387 o
-12 3 1 157.925 160.392 1.422 3.044 o
-12 3 2 24.718 24.547 0.346 59.834 o
-12 3 3 66.643 65.413 0.701 13.416 o
-12 3 4 83.082 80.981 0.859 8.886 o
-12 3 5 7.373 7.438 0.148 345.396 o
-12 3 6 140.168 136.724 1.284 3.787 o
-12 3 7 94.520 91.600 1.087 5.764 o
-12 3 8 36.593 36.045 0.425 37.773 o
-12 3 9 116.663 118.242 1.353 3.710 o
-12 3 10 69.529 68.436 0.642 15.183 o
-12 3 11 34.529 34.445 0.375 47.283 o
-12 3 12 107.239 107.109 1.067 5.663 o
-12 3 13 22.496 22.562 0.336 64.239 o
-12 3 14 20.601 19.588 0.336 65.480 o
-12 3 15 69.426 68.515 0.830 9.983 o
-12 3 16 1.016 0.929 0.099 822.784 o
-12 3 17 11.070 11.310 0.316 78.153 o
-12 4 1 29.755 29.526 0.375 49.499 o
-12 4 2 86.392 86.809 0.909 7.966 o
-12 4 3 107.862 108.255 1.294 4.103 o
-12 4 4 12.963 13.108 0.227 144.266 o
-12 4 5 107.551 106.911 1.166 4.900 o
-12 4 6 29.421 29.674 0.375 49.577 o
-12 4 7 91.990 91.827 0.899 7.920 o
-12 4 8 56.457 57.313 0.731 13.116 o
-12 4 9 8.701 8.762 0.168 267.625 o
-12 4 10 74.499 74.225 0.731 12.000 o
-12 4 11 100.545 102.446 1.472 3.328 o
-12 4 12 1.218 1.324 0.109 679.433 o
-12 4 13 53.115 51.613 0.919 8.824 o
-12 4 14 50.617 48.077 0.682 15.313 o
-12 4 15 5.753 5.561 0.247 130.267 o
-12 4 16 41.701 42.111 0.662 16.728 o
-12 4 17 1.676 1.719 0.168 284.690 o
-12 5 1 157.441 159.700 1.729 2.233 o
-12 5 2 34.241 33.675 0.405 41.791 o
-12 5 3 18.387 18.294 0.296 83.734 o
-12 5 4 119.142 120.701 1.235 4.287 o
-12 5 5 17.781 18.512 0.316 74.576 o
-12 5 6 62.482 65.176 0.780 11.369 o
-12 5 7 55.060 56.424 0.780 11.751 o
-12 5 8 1.242 1.274 0.089 1013.320 o
-12 5 9 75.235 76.704 1.235 4.831 o
-12 5 10 34.402 34.327 0.454 34.164 o
-12 5 11 16.220 16.091 0.286 90.933 o
-12 5 12 78.115 78.047 0.948 7.669 o
-12 5 13 8.769 8.466 0.207 179.321 o
-12 5 14 20.118 19.835 0.405 46.281 o
-12 5 15 58.659 58.498 0.879 9.386 o
-12 5 16 0.236 0.198 0.148 366.560 o
-12 6 1 3.621 3.655 0.138 413.789 o
-12 6 2 99.499 98.703 0.968 6.823 o
-12 6 3 61.094 60.879 0.612 17.242 o
-12 6 4 4.062 4.119 0.119 556.537 o
-12 6 5 54.823 54.685 0.573 20.013 o
-12 6 6 75.241 75.311 0.790 10.534 o
-12 6 7 12.760 13.553 0.277 99.758 o
-12 6 8 50.281 49.875 0.682 15.287 o
-12 6 9 13.913 14.353 0.286 92.583 o
-12 6 10 54.769 53.312 0.672 15.366 o
-12 6 11 32.891 33.121 0.454 34.506 o
-12 6 12 5.268 5.216 0.168 278.690 o
-12 6 13 25.667 25.555 0.474 33.396 o
-12 6 14 25.781 25.486 0.425 40.924 o
-12 6 15 8.054 8.159 0.286 96.186 o
-12 7 1 84.615 84.804 0.889 8.323 o
-12 7 2 15.640 15.854 0.267 104.234 o
-12 7 3 37.560 37.014 0.454 33.412 o
-12 7 4 78.071 77.682 0.850 9.237 o
-12 7 5 8.116 8.189 0.188 218.362 o
-12 7 6 53.210 52.660 0.642 16.715 o
-12 7 7 38.150 37.073 0.553 23.590 o
-12 7 8 4.083 4.030 0.119 556.660 o
-12 7 9 30.696 29.516 0.425 39.640 o
-12 7 10 15.240 14.985 0.286 91.751 o
-12 7 11 16.357 15.746 0.316 75.681 o
-12 7 12 26.903 26.977 0.415 42.363 o
-12 7 13 10.052 10.303 0.237 137.028 o
-12 7 14 23.390 23.471 0.435 39.761 o
-12 8 1 4.744 4.929 0.148 357.324 o
-12 8 2 37.531 37.665 0.435 35.981 o
-12 8 3 38.287 38.762 0.484 29.733 o
-12 8 4 4.413 4.455 0.138 410.461 o
-12 8 5 105.815 107.227 1.255 4.346 o
-12 8 6 16.928 16.872 0.306 79.834 o
-12 8 7 7.070 7.369 0.198 199.724 o
-12 8 8 52.393 51.880 0.593 19.234 o
-12 8 9 2.162 2.292 0.138 418.200 o
-12 8 10 12.713 13.168 0.277 99.884 o
-12 8 11 22.980 23.510 0.385 49.797 o
-12 8 12 0.501 0.553 0.128 487.856 o
-12 8 13 47.320 45.854 0.701 14.743 o
-12 9 1 26.801 26.977 0.385 48.430 o
-12 9 2 6.170 6.292 0.168 276.099 o
-12 9 3 26.907 26.651 0.385 48.445 o
-12 9 4 60.699 60.968 0.662 15.213 o
-12 9 5 1.593 1.679 0.109 677.940 o
-12 9 6 36.106 37.399 0.504 28.075 o
-12 9 7 38.714 38.564 0.504 27.694 o
-12 9 8 1.536 1.452 0.109 678.440 o
-12 9 9 39.337 39.276 0.632 18.386 o
-12 9 10 13.082 13.533 0.346 64.987 o
-12 9 11 4.552 4.662 0.217 168.564 o
-12 10 1 0.841 0.938 0.109 680.576 o
-12 10 2 41.746 40.935 0.484 29.092 o
-12 10 3 8.103 7.656 0.188 218.801 o
-12 10 4 6.683 6.895 0.188 221.418 o
-12 10 5 32.351 32.588 0.445 36.011 o
-12 10 6 18.480 18.512 0.336 66.394 o
-12 10 7 6.844 6.984 0.198 200.204 o
-12 10 8 42.681 44.037 0.682 15.769 o
-12 10 9 1.204 1.343 0.168 285.011 o
-12 11 1 13.953 13.839 0.454 38.100 o
-12 11 2 9.692 10.076 0.306 83.708 o
-12 11 3 19.258 19.588 0.445 38.912 o
-12 11 4 24.786 24.804 0.573 23.438 o
-11 0 1 253.477 255.479 3.526 0.574 o
-11 0 2 221.763 226.486 2.568 1.029 o
-11 0 3 22.403 22.581 0.395 47.750 o
-11 0 4 186.309 181.353 2.549 1.097 o
-11 0 5 96.642 98.643 1.808 2.299 o
-11 0 6 7.410 7.004 0.217 165.839 o
-11 0 7 284.188 283.562 2.983 0.739 o
-11 0 8 0.101 0.158 0.069 1683.150 o
-11 0 9 100.903 101.300 1.986 1.919 o
-11 0 10 150.153 157.843 2.232 1.448 o
-11 0 11 1.487 1.640 0.148 365.611 o
-11 0 12 175.996 177.461 2.391 1.242 o
-11 0 13 90.343 92.430 1.284 4.343 o
-11 0 14 0.240 0.257 0.119 572.722 o
-11 0 15 80.638 81.040 2.045 1.854 o
-11 0 16 40.101 39.335 0.731 14.035 o
-11 0 17 0.287 0.296 0.128 487.990 o
-11 0 18 44.295 45.272 0.889 9.588 o
-11 1 1 118.512 120.938 1.195 4.523 o
-11 1 2 52.200 52.404 0.632 17.236 o
-11 1 3 464.569 460.421 3.783 0.411 o
-11 1 4 30.076 29.526 0.326 62.746 o
-11 1 5 45.895 47.297 0.553 22.422 o
-11 1 6 175.977 173.223 1.758 2.092 o
-11 1 7 2.384 2.381 0.099 813.157 o
-11 1 8 171.889 176.829 1.600 2.437 o
-11 1 9 71.176 72.861 0.751 11.658 o
-11 1 10 46.958 47.237 0.543 23.015 o
-11 1 11 179.059 184.731 1.897 1.828 o
-11 1 12 44.240 44.738 0.701 14.892 o
-11 1 13 68.363 69.424 0.800 10.639 o
-11 1 14 94.365 94.277 1.037 6.215 o
-11 1 15 43.947 43.918 0.583 20.785 o
-11 1 16 55.357 55.081 0.652 16.088 o
-11 1 17 38.535 37.972 0.533 25.092 o
-11 1 18 0.644 0.761 0.109 680.996 o
-11 2 1 138.630 140.260 1.245 3.972 o
-11 2 2 207.164 210.326 2.302 1.264 o
-11 2 3 44.608 44.136 0.484 28.445 o
-11 2 4 272.930 273.457 2.381 1.073 o
-11 2 5 118.268 118.469 1.077 5.351 o
-11 2 6 25.974 27.046 0.316 68.792 o
-11 2 7 189.608 192.278 2.114 1.501 o
-11 2 8 6.505 6.895 0.148 349.332 o
-11 2 9 51.044 53.273 0.593 19.285 o
-11 2 10 114.061 115.584 1.571 2.885 o
-11 2 11 19.732 19.964 0.365 56.184 o
-11 2 12 161.954 166.724 1.679 2.314 o
-11 2 13 100.764 101.182 1.363 3.816 o
-11 2 14 15.473 15.281 0.296 85.924 o
-11 2 15 77.457 77.988 0.850 9.250 o
-11 2 16 21.750 21.544 0.346 61.386 o
-11 2 17 9.810 10.342 0.207 176.931 o
-11 2 18 38.664 40.629 0.543 24.151 o
-11 3 1 141.728 146.177 2.193 1.515 o
-11 3 2 53.951 54.251 0.741 12.964 o
-11 3 3 206.368 207.026 2.055 1.526 o
-11 3 4 26.672 26.335 0.356 55.956 o
-11 3 5 73.037 71.962 0.800 10.448 o
-11 3 6 148.599 148.992 1.808 2.111 o
-11 3 7 22.348 22.660 0.385 50.042 o
-11 3 8 76.119 76.654 0.879 8.784 o
-11 3 9 125.988 123.991 1.334 3.717 o
-11 3 10 60.446 59.486 0.652 15.656 o
-11 3 11 73.233 72.970 0.691 13.196 o
-11 3 12 20.695 21.050 0.306 77.061 o
-11 3 13 30.055 29.536 0.346 56.869 o
-11 3 14 62.726 60.652 0.652 15.483 o
-11 3 15 6.440 6.194 0.158 309.842 o
-11 3 16 46.434 46.773 0.612 18.785 o
-11 3 17 32.103 31.610 0.504 28.855 o
-11 3 18 9.864 9.740 0.257 117.771 o
-11 4 1 201.136 201.267 1.827 1.856 o
-11 4 2 66.364 63.902 0.850 9.726 o
-11 4 3 0.172 0.267 0.079 1288.550 o
-11 4 4 115.523 117.856 1.037 5.713 o
-11 4 5 78.627 79.865 0.770 10.767 o
-11 4 6 42.145 41.972 0.504 27.060 o
-11 4 7 129.135 127.082 1.926 1.955 o
-11 4 8 36.695 36.628 0.454 33.591 o
-11 4 9 76.638 77.623 1.225 4.889 o
-11 4 10 116.403 119.378 1.353 3.707 o
-11 4 11 0.397 0.356 0.109 681.450 o
-11 4 12 42.014 42.190 0.741 13.584 o
-11 4 13 51.366 50.655 0.612 18.314 o
-11 4 14 4.743 4.623 0.168 279.992 o
-11 4 15 44.851 43.572 0.603 19.549 o
-11 4 16 9.080 9.187 0.257 118.342 o
-11 4 17 19.231 20.043 0.405 46.416 o
-11 4 18 59.898 61.413 0.879 9.329 o
-11 5 1 41.976 42.901 0.543 23.727 o
-11 5 2 20.257 19.835 0.316 73.243 o
-11 5 3 89.472 90.879 0.988 6.850 o
-11 5 4 16.683 17.455 0.296 84.819 o
-11 5 5 129.046 128.594 1.521 2.955 o
-11 5 6 98.853 97.320 1.393 3.695 o
-11 5 7 0.251 0.296 0.079 1288.400 o
-11 5 8 125.182 127.408 1.245 4.149 o
-11 5 9 134.510 139.440 2.134 1.607 o
-11 5 10 12.436 12.466 0.286 93.718 o
-11 5 11 89.024 89.338 1.363 3.919 o
-11 5 12 40.394 39.750 0.573 21.870 o
-11 5 13 17.499 17.158 0.296 84.484 o
-11 5 14 55.142 54.211 0.583 19.454 o
-11 5 15 4.220 4.040 0.148 359.600 o
-11 5 16 43.169 43.158 0.612 19.118 o
-11 5 17 28.111 28.370 0.573 23.138 o
-11 6 1 48.718 48.620 0.504 25.782 o
-11 6 2 42.578 43.197 0.701 14.988 o
-11 6 3 1.680 1.600 0.099 819.155 o
-11 6 4 122.215 122.539 1.462 3.212 o
-11 6 5 60.424 60.849 0.622 16.851 o
-11 6 6 94.251 94.564 1.215 4.747 o
-11 6 7 112.925 115.930 1.126 5.069 o
-11 6 8 30.871 29.970 0.484 31.280 o
-11 6 9 31.676 31.185 0.445 36.245 o
-11 6 10 128.015 129.473 1.334 3.683 o
-11 6 11 6.599 6.243 0.178 246.507 o
-11 6 12 34.987 34.307 0.464 32.809 o
-11 6 13 56.743 55.545 0.840 10.276 o
-11 6 14 3.399 3.477 0.158 318.506 o
-11 6 15 54.514 54.498 0.770 12.069 o
-11 6 16 5.414 5.393 0.217 167.855 o
-11 7 1 28.773 29.131 0.425 40.046 o
-11 7 2 45.761 45.785 0.583 20.570 o
-11 7 3 66.444 67.468 0.751 11.951 o
-11 7 4 0.725 0.672 0.079 1286.230 o
-11 7 5 77.388 78.512 0.761 11.064 o
-11 7 6 108.418 107.840 1.067 5.642 o
-11 7 7 6.276 6.302 0.148 351.029 o
-11 7 8 66.214 66.490 0.800 10.753 o
-11 7 9 56.171 55.604 0.652 16.025 o
-11 7 10 4.957 4.761 0.178 249.911 o
-11 7 11 60.121 58.024 0.691 14.243 o
-11 7 12 16.518 15.904 0.316 75.590 o
-11 7 13 20.648 20.102 0.346 61.983 o
-11 7 14 45.841 45.568 0.622 18.340 o
-11 7 15 0.468 0.415 0.119 572.579 o
-11 8 1 43.842 44.155 0.553 22.763 o
-11 8 2 56.348 58.291 0.701 14.073 o
-11 8 3 10.859 10.896 0.237 136.146 o
-11 8 4 74.309 74.136 0.711 12.544 o
-11 8 5 30.456 30.445 0.445 36.511 o
-11 8 6 2.785 2.786 0.119 565.099 o
-11 8 7 84.723 83.994 0.840 9.138 o
-11 8 8 21.712 21.347 0.277 91.478 o
-11 8 9 25.344 24.093 0.385 49.160 o
-11 8 10 39.364 39.285 0.514 26.654 o
-11 8 11 0.322 0.405 0.099 824.553 o
-11 8 12 33.657 33.684 0.524 26.649 o
-11 8 13 5.195 5.156 0.227 153.946 o
-11 8 14 0.716 0.770 0.128 487.659 o
-11 9 1 19.675 19.865 0.336 65.757 o
-11 9 2 10.034 9.404 0.198 194.366 o
-11 9 3 73.663 71.745 0.691 13.206 o
-11 9 4 12.091 11.913 0.217 158.454 o
-11 9 5 22.921 22.591 0.326 67.589 o
-11 9 6 67.215 66.144 0.711 13.067 o
-11 9 7 4.871 4.751 0.168 279.699 o
-11 9 8 32.791 32.114 0.415 40.598 o
-11 9 9 11.544 11.834 0.277 100.808 o
-11 9 10 1.371 1.255 0.128 486.761 o
-11 9 11 29.891 29.881 0.494 30.263 o
-11 9 12 4.121 4.011 0.198 204.054 o
-11 9 13 16.918 16.635 0.405 47.066 o
-11 10 1 9.897 10.175 0.217 161.986 o
-11 10 2 69.627 67.043 0.701 13.230 o
-11 10 3 3.596 3.852 0.138 413.601 o
-11 10 4 42.674 42.575 0.553 22.944 o
-11 10 5 23.869 23.777 0.316 70.653 o
-11 10 6 7.931 7.942 0.168 270.526 o
-11 10 7 29.184 29.170 0.494 30.381 o
-11 10 8 5.255 5.235 0.188 224.162 o
-11 10 9 5.780 6.065 0.227 153.392 o
-11 10 10 15.494 15.924 0.365 57.650 o
-11 10 11 0.072 0.059 0.128 488.048 o
-11 11 1 3.117 3.230 0.148 362.534 o
-11 11 2 10.614 11.133 0.227 147.718 o
-11 11 3 32.704 33.684 0.445 35.856 o
-11 11 4 2.323 2.331 0.138 417.910 o
-11 11 5 19.517 19.954 0.356 59.186 o
-11 11 6 20.461 19.964 0.395 48.406 o
-11 11 7 1.637 1.669 0.188 228.045 o
-11 11 8 30.396 31.027 0.672 16.970 o
-10 0 1 667.073 667.734 10.807 0.063 o
-10 0 2 4.501 4.633 0.207 184.846 o
-10 0 3 394.323 387.224 5.907 0.208 o
-10 0 4 324.969 325.722 6.302 0.190 o
-10 0 5 0.498 0.603 0.099 824.217 o
-10 0 6 170.188 169.361 2.637 1.050 o
-10 0 7 29.536 30.237 0.573 22.990 o
-10 0 8 28.171 28.261 0.711 15.318 o
-10 0 9 149.592 150.029 3.052 0.816 o
-10 0 10 18.877 19.361 0.405 46.534 o
-10 0 11 78.195 78.403 1.047 6.453 o
-10 0 12 159.752 158.001 3.240 0.724 o
-10 0 13 19.056 18.818 0.395 48.780 o
-10 0 14 140.306 136.684 1.719 2.346 o
-10 0 15 40.594 40.382 0.652 17.290 o
-10 0 16 10.353 10.817 0.356 62.303 o
-10 0 17 57.100 59.141 0.889 9.223 o
-10 0 18 1.411 1.492 0.168 284.886 o
-10 0 19 13.974 14.086 0.464 36.519 o
-10 1 1 90.704 91.462 0.929 7.550 o
-10 1 2 390.560 385.268 3.606 0.481 o
-10 1 3 276.730 274.060 2.884 0.790 o
-10 1 4 137.559 139.727 1.205 4.185 o
-10 1 5 261.516 262.986 2.746 0.872 o
-10 1 6 53.991 53.866 0.850 10.145 o
-10 1 7 133.962 135.044 1.531 2.886 o
-10 1 8 64.750 64.090 0.583 18.200 o
-10 1 9 13.644 14.027 0.227 142.981 o
-10 1 10 150.739 149.950 1.660 2.430 o
-10 1 11 62.190 62.469 0.642 15.850 o
-10 1 12 77.799 79.578 0.899 8.389 o
-10 1 13 211.539 215.403 2.104 1.452 o
-10 1 14 13.441 13.049 0.237 132.881 o
-10 1 15 32.158 32.065 0.395 44.333 o
-10 1 16 95.079 94.001 0.978 6.836 o
-10 1 17 6.926 7.132 0.198 200.027 o
-10 1 18 49.173 51.248 0.780 12.008 o
-10 1 19 15.503 16.585 0.356 60.669 o
-10 2 1 302.409 303.576 2.786 0.803 o
-10 2 2 4.401 4.070 0.119 554.879 o
-10 2 3 361.224 344.194 3.062 0.644 o
-10 2 4 142.728 143.125 1.640 2.522 o
-10 2 5 8.495 8.713 0.148 338.696 o
-10 2 6 206.639 207.589 2.568 1.052 o
-10 2 7 170.646 171.692 1.729 2.170 o
-10 2 8 122.546 123.961 1.363 3.608 o
-10 2 9 260.975 262.285 2.430 1.061 o
-10 2 10 0.159 0.207 0.069 1683.010 o
-10 2 11 134.328 132.338 1.719 2.371 o
-10 2 12 142.563 143.589 1.472 3.015 o
-10 2 13 1.508 1.551 0.099 820.010 o
-10 2 14 70.521 70.846 0.850 9.530 o
-10 2 15 158.529 163.661 1.739 2.202 o
-10 2 16 15.400 16.200 0.286 91.346 o
-10 2 17 73.275 73.671 0.948 7.799 o
-10 2 18 11.351 11.044 0.227 147.041 o
-10 2 19 22.953 23.737 0.435 39.807 o
-10 3 1 80.298 80.468 0.721 11.853 o
-10 3 2 257.912 259.628 2.568 0.977 o
-10 3 3 46.780 46.803 0.514 25.328 o
-10 3 4 172.105 170.635 1.778 2.071 o
-10 3 5 285.255 284.738 2.450 1.006 o
-10 3 6 0.518 0.435 0.079 1287.540 o
-10 3 7 250.142 249.364 2.578 0.983 o
-10 3 8 133.335 132.170 1.669 2.498 o
-10 3 9 7.894 7.695 0.138 390.048 o
-10 3 10 241.765 237.609 2.134 1.347 o
-10 3 11 59.581 57.402 0.691 14.284 o
-10 3 12 67.373 63.536 0.672 14.403 o
-10 3 13 146.048 141.959 1.126 4.512 o
-10 3 14 10.932 10.856 0.178 232.981 o
-10 3 15 46.239 44.738 0.563 21.838 o
-10 3 16 52.304 48.610 0.583 19.926 o
-10 3 17 4.693 4.919 0.188 224.903 o
-10 3 18 49.606 50.566 0.672 15.701 o
-10 3 19 21.858 21.939 0.395 47.929 o
-10 4 1 172.409 171.870 2.045 1.639 o
-10 4 2 4.517 4.495 0.138 410.080 o
-10 4 3 258.645 258.976 2.193 1.246 o
-10 4 4 92.462 93.210 0.909 7.757 o
-10 4 5 90.270 88.617 0.879 8.287 o
-10 4 6 340.611 341.656 4.949 0.294 o
-10 4 7 28.684 28.034 0.356 54.968 o
-10 4 8 56.186 55.891 0.583 19.294 o
-10 4 9 188.575 188.989 2.242 1.363 o
-10 4 10 20.090 20.398 0.346 62.113 o
-10 4 11 80.298 80.912 1.087 6.005 o
-10 4 12 79.675 78.828 1.294 4.399 o
-10 4 13 0.645 0.593 0.109 681.099 o
-10 4 14 94.678 90.346 1.432 3.552 o
-10 4 15 33.051 32.548 0.494 29.745 o
-10 4 16 31.895 32.084 0.494 29.909 o
-10 4 17 28.022 28.894 0.464 34.206 o
-10 4 18 20.410 20.882 0.405 46.136 o
-10 5 1 12.035 11.706 0.257 115.862 o
-10 5 2 105.371 107.109 1.343 3.867 o
-10 5 3 55.569 54.073 0.741 12.907 o
-10 5 4 132.911 131.251 1.304 3.776 o
-10 5 5 173.458 174.409 1.827 1.971 o
-10 5 6 15.601 15.835 0.267 104.268 o
-10 5 7 179.088 184.050 2.262 1.359 o
-10 5 8 123.404 125.818 1.620 2.679 o
-10 5 9 1.822 1.818 0.119 569.475 o
-10 5 10 112.815 112.759 1.482 3.208 o
-10 5 11 60.090 58.637 0.780 11.556 o
-10 5 12 23.761 23.974 0.395 47.312 o
-10 5 13 43.999 44.244 0.524 24.999 o
-10 5 14 11.364 11.577 0.237 135.436 o
-10 5 15 56.961 56.068 0.652 15.965 o
-10 5 16 43.173 43.227 0.504 26.851 o
-10 5 17 0.934 0.998 0.119 571.868 o
-10 5 18 40.727 41.113 0.869 10.101 o
-10 6 1 139.009 136.793 1.324 3.621 o
-10 6 2 5.308 5.571 0.168 278.324 o
-10 6 3 63.060 62.865 0.800 10.906 o
-10 6 4 79.389 82.680 1.027 6.624 o
-10 6 5 9.170 9.335 0.257 118.256 o
-10 6 6 169.371 170.774 3.082 0.788 o
-10 6 7 60.704 61.027 0.859 9.701 o
-10 6 8 18.491 19.322 0.346 62.776 o
-10 6 9 165.433 165.084 2.055 1.644 o
-10 6 10 8.329 8.100 0.207 180.015 o
-10 6 11 32.992 32.519 0.445 35.907 o
-10 6 12 30.340 29.141 0.425 39.745 o
-10 6 13 0.042 0.069 0.069 1683.260 o
-10 6 14 45.081 44.817 0.553 22.617 o
-10 6 15 16.075 15.785 0.306 80.435 o
-10 6 16 19.899 20.734 0.346 62.121 o
-10 6 17 52.661 53.658 0.741 13.022 o
-10 7 1 18.447 18.620 0.316 74.279 o
-10 7 2 99.231 100.747 1.027 6.189 o
-10 7 3 12.074 11.706 0.217 158.602 o
-10 7 4 40.744 40.362 0.415 37.829 o
-10 7 5 150.357 149.466 1.472 2.958 o
-10 7 6 41.017 41.360 0.573 21.757 o
-10 7 7 65.039 65.472 0.642 15.570 o
-10 7 8 79.076 78.857 0.879 8.686 o
-10 7 9 3.743 3.497 0.178 251.940 o
-10 7 10 84.717 85.397 1.067 6.116 o
-10 7 11 10.761 10.342 0.237 136.451 o
-10 7 12 5.946 5.581 0.178 248.017 o
-10 7 13 42.194 41.103 0.662 16.728 o
-10 7 14 3.669 3.457 0.128 478.794 o
-10 7 15 30.184 29.131 0.454 35.239 o
-10 7 16 18.637 18.324 0.356 59.653 o
-10 8 1 51.209 51.752 0.642 16.862 o
-10 8 2 11.446 11.399 0.247 125.356 o
-10 8 3 60.486 60.158 0.652 15.633 o
-10 8 4 61.450 61.956 0.721 13.119 o
-10 8 5 29.478 29.506 0.356 54.427 o
-10 8 6 81.010 82.137 0.830 9.451 o
-10 8 7 11.844 11.834 0.198 189.443 o
-10 8 8 34.849 33.349 0.533 25.665 o
-10 8 9 68.643 67.626 0.780 11.118 o
-10 8 10 11.624 12.130 0.247 124.952 o
-10 8 11 30.081 28.548 0.484 31.461 o
-10 8 12 67.067 65.492 0.810 10.518 o
-10 8 13 10.140 9.295 0.237 137.347 o
-10 8 14 39.210 38.950 0.612 19.498 o
-10 8 15 7.662 7.418 0.277 103.294 o
-10 9 1 3.260 3.438 0.128 480.152 o
-10 9 2 65.135 64.386 0.632 15.989 o
-10 9 3 12.060 12.229 0.217 158.297 o
-10 9 4 19.605 19.104 0.306 78.080 o
-10 9 5 49.089 49.045 0.533 23.407 o
-10 9 6 0.558 0.474 0.059 2286.630 o
-10 9 7 40.539 39.631 0.682 15.955 o
-10 9 8 71.331 69.315 0.751 11.723 o
-10 9 9 8.525 8.080 0.217 164.399 o
-10 9 10 57.155 56.948 0.701 14.067 o
-10 9 11 30.859 29.951 0.454 35.074 o
-10 9 12 5.420 5.621 0.207 183.863 o
-10 9 13 49.921 49.875 0.691 14.919 o
-10 9 14 8.296 8.258 0.267 110.517 o
-10 10 1 45.524 46.249 0.514 25.515 o
-10 10 2 0.499 0.632 0.089 1017.340 o
-10 10 3 27.973 28.113 0.375 50.228 o
-10 10 4 20.199 20.230 0.336 65.509 o
-10 10 5 2.735 2.815 0.128 482.556 o
-10 10 6 48.099 46.931 0.524 24.378 o
-10 10 7 7.210 6.925 0.168 273.319 o
-10 10 8 25.422 24.814 0.484 32.200 o
-10 10 9 46.148 44.847 0.593 19.984 o
-10 10 10 1.027 0.998 0.138 420.260 o
-10 10 11 28.876 28.281 0.484 31.619 o
-10 10 12 30.512 30.978 0.533 26.157 o
-10 11 1 9.969 10.115 0.227 148.794 o
-10 11 2 63.804 66.233 0.840 9.963 o
-10 11 3 3.284 3.843 0.138 414.395 o
-10 11 4 15.588 16.121 0.267 104.178 o
-10 11 5 17.304 17.346 0.296 84.536 o
-10 11 6 1.531 1.561 0.109 678.299 o
-10 11 7 24.788 24.448 0.454 36.340 o
-10 11 8 20.076 20.122 0.385 50.824 o
-10 11 9 7.154 7.418 0.257 119.670 o
-10 11 10 19.608 19.154 0.494 31.778 o
-10 12 1 17.299 16.852 0.365 57.150 o
-10 12 2 10.263 10.985 0.257 117.186 o
-10 12 3 25.609 26.434 0.435 39.182 o
-10 12 4 20.657 21.277 0.415 44.017 o
-10 12 5 1.902 1.887 0.178 253.858 o
-10 12 6 20.167 19.964 0.484 32.953 o
-9 0 1 0.009 0.030 0.089 1018.280 o
-9 0 2 353.986 356.987 7.231 0.145 o
-9 0 3 273.793 273.467 4.346 0.388 o
-9 0 4 104.004 100.846 1.887 2.106 o
-9 0 5 353.914 357.234 7.043 0.153 o
-9 0 6 230.812 227.968 4.119 0.441 o
-9 0 7 227.630 229.746 3.902 0.488 o
-9 0 8 354.491 352.374 5.038 0.283 o
-9 0 9 43.934 44.975 0.800 11.690 o
-9 0 10 192.551 194.214 3.635 0.569 o
-9 0 11 206.979 203.125 2.489 1.112 o
-9 0 12 0.647 0.612 0.099 823.967 o
-9 0 13 139.829 140.813 2.608 1.105 o
-9 0 14 40.824 40.935 0.672 16.348 o
-9 0 15 0.190 0.148 0.099 824.743 o
-9 0 16 136.554 140.349 2.272 1.430 o
-9 0 17 30.611 28.785 0.474 32.586 o
-9 0 18 32.459 30.217 0.632 18.962 o
-9 0 19 37.325 38.485 0.691 15.684 o
-9 0 20 2.656 2.835 0.188 227.307 o
-9 1 1 424.281 419.604 3.349 0.515 o
-9 1 2 158.535 157.448 1.314 3.436 o
-9 1 3 287.491 289.776 3.438 0.581 o
-9 1 4 288.744 295.278 2.993 0.729 o
-9 1 5 47.126 46.773 0.573 21.032 o
-9 1 6 230.049 227.761 2.272 1.247 o
-9 1 7 509.638 527.118 5.176 0.241 o
-9 1 8 34.250 33.507 0.415 40.121 o
-9 1 9 230.745 230.971 2.262 1.252 o
-9 1 10 128.744 129.108 1.669 2.518 o
-9 1 11 27.329 27.363 0.346 58.346 o
-9 1 12 228.991 226.674 1.995 1.529 o
-9 1 13 18.781 19.262 0.277 94.312 o
-9 1 14 36.046 35.700 0.454 33.778 o
-9 1 15 193.941 198.610 1.778 1.962 o
-9 1 16 0.657 0.731 0.089 1016.810 o
-9 1 17 54.114 52.295 0.691 14.670 o
-9 1 18 51.508 50.112 0.612 18.323 o
-9 1 19 0.367 0.445 0.099 824.485 o
-9 1 20 40.646 40.026 0.652 17.296 o
-9 2 1 63.950 63.082 0.642 15.717 o
-9 2 2 188.257 186.509 2.519 1.116 o
-9 2 3 646.960 667.497 6.747 0.144 o
-9 2 4 34.486 35.433 0.474 31.606 o
-9 2 5 320.094 331.145 2.993 0.697 o
-9 2 6 241.176 243.289 2.716 0.912 o
-9 2 7 75.104 76.141 0.889 8.649 o
-9 2 8 143.119 146.888 1.215 4.045 o
-9 2 9 105.199 106.398 1.166 4.928 o
-9 2 10 61.859 62.627 0.721 13.086 o
-9 2 11 245.568 246.756 2.450 1.074 o
-9 2 12 4.176 3.872 0.207 185.270 o
-9 2 13 157.605 158.801 1.778 2.131 o
-9 2 14 54.274 57.254 0.751 12.598 o
-9 2 15 8.849 8.347 0.188 217.042 o
-9 2 16 111.299 109.035 1.235 4.409 o
-9 2 17 26.460 25.466 0.316 68.947 o
-9 2 18 19.540 18.749 0.296 82.997 o
-9 2 19 82.502 82.137 1.027 6.583 o
-9 3 1 633.987 645.004 5.235 0.215 o
-9 3 2 53.267 52.957 0.553 21.427 o
-9 3 3 86.063 88.508 0.909 7.955 o
-9 3 4 508.687 501.188 4.455 0.308 o
-9 3 5 51.022 49.806 0.583 19.983 o
-9 3 6 168.481 167.978 1.442 2.898 o
-9 3 7 233.608 232.403 3.151 0.714 o
-9 3 8 18.897 19.223 0.286 88.483 o
-9 3 9 228.088 223.602 3.289 0.666 o
-9 3 10 24.497 25.268 0.356 56.858 o
-9 3 11 11.885 11.320 0.188 208.533 o
-9 3 12 117.263 116.839 1.304 3.949 o
-9 3 13 13.915 13.988 0.188 201.153 o
-9 3 14 89.264 87.876 1.284 4.366 o
-9 3 15 80.938 80.151 0.958 7.463 o
-9 3 16 0.055 0.178 0.119 572.773 o
-9 3 17 73.052 71.350 1.294 4.462 o
-9 3 18 44.285 45.272 0.553 22.670 o
-9 3 19 3.726 3.981 0.158 317.643 o
-9 4 1 13.975 13.800 0.217 154.784 o
-9 4 2 216.573 214.741 2.084 1.465 o
-9 4 3 248.344 250.056 2.440 1.076 o
-9 4 4 1.930 2.183 0.099 816.449 o
-9 4 5 389.031 394.445 3.536 0.495 o
-9 4 6 113.268 114.517 1.294 4.039 o
-9 4 7 20.875 20.971 0.257 104.895 o
-9 4 8 199.683 203.322 2.232 1.346 o
-9 4 9 35.937 35.265 0.652 17.632 o
-9 4 10 160.703 158.930 1.986 1.760 o
-9 4 11 35.772 35.917 0.494 29.209 o
-9 4 12 0.052 0.158 0.089 1018.260 o
-9 4 13 110.132 109.697 1.225 4.476 o
-9 4 14 39.668 39.197 0.850 10.588 o
-9 4 15 11.529 10.886 0.237 135.590 o
-9 4 16 78.871 78.808 0.770 10.777 o
-9 4 17 36.744 36.786 0.464 32.345 o
-9 4 18 36.249 36.865 0.612 19.735 o
-9 4 19 34.679 35.374 0.652 17.686 o
-9 5 1 241.298 246.055 2.430 1.094 o
-9 5 2 46.144 46.052 0.504 26.287 o
-9 5 3 71.321 71.300 0.761 11.436 o
-9 5 4 308.968 308.663 3.526 0.544 o
-9 5 5 26.824 27.560 0.365 53.079 o
-9 5 6 128.662 130.174 1.571 2.797 o
-9 5 7 170.176 167.524 1.966 1.761 o
-9 5 8 3.108 3.418 0.128 480.648 o
-9 5 9 175.003 170.457 1.986 1.718 o
-9 5 10 70.269 69.750 0.741 12.015 o
-9 5 11 19.192 19.075 0.296 83.097 o
-9 5 12 115.067 115.248 1.393 3.551 o
-9 5 13 41.459 42.091 0.573 21.693 o
-9 5 14 49.418 48.571 0.731 13.554 o
-9 5 15 106.985 105.736 1.027 6.028 o
-9 5 16 1.146 1.215 0.099 821.971 o
-9 5 17 21.354 22.157 0.356 58.332 o
-9 5 18 51.228 51.910 0.840 10.450 o
-9 6 1 2.077 2.124 0.109 675.489 o
-9 6 2 107.256 106.605 1.245 4.395 o
-9 6 3 155.645 155.867 1.462 2.943 o
-9 6 4 10.717 10.965 0.247 126.033 o
-9 6 5 283.583 279.996 2.904 0.774 o
-9 6 6 22.194 21.742 0.326 68.074 o
-9 6 7 32.671 31.136 0.563 23.499 o
-9 6 8 138.891 137.158 1.709 2.373 o
-9 6 9 37.400 36.915 0.553 23.661 o
-9 6 10 106.377 104.066 1.600 2.838 o
-9 6 11 117.271 117.086 1.166 4.743 o
-9 6 12 36.586 36.352 0.474 31.238 o
-9 6 13 108.306 108.126 1.235 4.439 o
-9 6 14 68.710 68.278 0.761 11.592 o
-9 6 15 7.249 7.665 0.178 244.189 o
-9 6 16 33.521 34.050 0.435 37.110 o
-9 6 17 22.605 23.184 0.405 45.515 o
-9 6 18 6.580 6.480 0.326 74.995 o
-9 7 1 160.207 160.006 1.857 1.972 o
-9 7 2 32.621 32.697 0.425 38.943 o
-9 7 3 40.553 40.510 0.454 32.591 o
-9 7 4 130.479 131.389 1.511 2.975 o
-9 7 5 14.569 15.035 0.296 86.393 o
-9 7 6 139.182 139.094 1.452 3.113 o
-9 7 7 59.111 58.666 0.632 16.584 o
-9 7 8 6.288 5.966 0.168 276.185 o
-9 7 9 146.091 144.675 1.600 2.611 o
-9 7 10 61.475 60.928 0.761 11.993 o
-9 7 11 26.229 25.575 0.415 42.631 o
-9 7 12 103.218 100.224 1.175 4.910 o
-9 7 13 25.620 24.715 0.365 53.881 o
-9 7 14 28.253 27.876 0.405 43.857 o
-9 7 15 38.006 37.379 0.484 29.867 o
-9 7 16 1.364 1.541 0.128 486.580 o
-9 7 17 17.522 17.148 0.336 66.928 o
-9 8 1 17.301 16.961 0.286 90.088 o
-9 8 2 76.555 76.437 0.731 11.862 o
-9 8 3 55.905 57.234 0.612 17.756 o
-9 8 4 17.646 17.395 0.237 126.147 o
-9 8 5 37.329 37.290 0.672 16.578 o
-9 8 6 61.147 60.840 0.622 16.800 o
-9 8 7 62.129 60.128 0.652 15.535 o
-9 8 8 116.606 115.703 1.225 4.390 o
-9 8 9 4.086 4.228 0.168 281.205 o
-9 8 10 49.110 47.168 0.780 12.070 o
-9 8 11 82.344 80.764 1.245 4.696 o
-9 8 12 2.282 2.272 0.109 674.356 o
-9 8 13 12.521 12.397 0.286 93.696 o
-9 8 14 48.821 48.462 0.583 20.218 o
-9 8 15 2.699 2.973 0.168 283.473 o
-9 8 16 35.135 35.097 0.583 21.749 o
-9 9 1 50.688 51.613 0.573 20.516 o
-9 9 2 97.753 98.199 1.077 5.768 o
-9 9 3 8.800 8.880 0.198 196.540 o
-9 9 4 45.085 45.588 0.622 18.387 o
-9 9 5 9.954 10.066 0.247 126.856 o
-9 9 6 26.220 25.723 0.356 56.212 o
-9 9 7 53.505 52.186 0.593 19.134 o
-9 9 8 3.206 3.102 0.089 987.347 o
-9 9 9 38.944 37.093 0.504 27.755 o
-9 9 10 58.069 56.147 0.672 15.117 o
-9 9 11 4.458 4.544 0.138 410.188 o
-9 9 12 58.888 57.856 0.909 8.841 o
-9 9 13 7.657 7.725 0.257 119.384 o
-9 9 14 6.623 6.796 0.267 111.421 o
-9 9 15 22.737 22.542 0.494 31.365 o
-9 10 1 24.229 24.715 0.346 59.980 o
-9 10 2 47.346 47.998 0.514 25.185 o
-9 10 3 38.359 38.614 0.474 30.811 o
-9 10 4 0.143 0.178 0.079 1288.640 o
-9 10 5 42.407 42.051 0.474 29.935 o
-9 10 6 22.854 22.730 0.336 64.071 o
-9 10 7 12.119 12.486 0.257 115.549 o
-9 10 8 56.940 56.967 0.751 12.508 o
-9 10 9 1.950 1.719 0.099 817.569 o
-9 10 10 14.590 15.183 0.346 64.429 o
-9 10 11 46.482 45.914 0.662 16.398 o
-9 10 12 0.890 0.790 0.128 487.517 o
-9 10 13 23.401 23.638 0.454 36.575 o
-9 11 1 28.583 29.704 0.395 45.529 o
-9 11 2 28.508 29.625 0.385 47.635 o
-9 11 3 22.248 22.384 0.326 67.917 o
-9 11 4 33.981 32.687 0.415 40.272 o
-9 11 5 0.416 0.474 0.099 824.413 o
-9 11 6 28.433 28.607 0.435 38.527 o
-9 11 7 25.215 25.703 0.365 53.855 o
-9 11 8 4.548 4.751 0.148 358.026 o
-9 11 9 32.781 32.509 0.524 26.791 o
-9 11 10 22.557 22.433 0.425 41.721 o
-9 11 11 4.602 4.593 0.237 141.881 o
-9 12 1 5.638 5.858 0.188 223.384 o
-9 12 2 26.193 26.088 0.395 46.529 o
-9 12 3 8.486 8.347 0.217 164.311 o
-9 12 4 0.356 0.435 0.099 824.503 o
-9 12 5 21.877 21.860 0.356 58.219 o
-9 12 6 15.542 16.269 0.296 85.660 o
-9 12 7 4.085 4.208 0.188 225.791 o
-9 12 8 53.287 53.056 1.037 7.026 o
-8 0 1 482.601 483.476 9.414 0.085 o
-8 0 2 268.301 269.703 3.754 0.507 o
-8 0 3 4.215 4.504 0.257 121.172 o
-8 0 4 826.350 820.539 13.128 0.043 o
-8 0 5 241.858 237.244 4.198 0.423 o
-8 0 6 140.693 142.374 2.716 1.023 o
-8 0 7 679.787 701.833 8.446 0.097 o
-8 0 8 167.732 161.034 3.576 0.598 o
-8 0 9 103.343 105.499 2.430 1.304 o
-8 0 10 137.353 133.622 2.726 1.020 o
-8 0 11 70.414 72.851 0.968 7.578 o
-8 0 12 123.278 123.013 1.600 2.743 o
-8 0 13 49.735 51.179 0.741 13.173 o
-8 0 14 74.525 74.185 1.650 2.816 o
-8 0 15 83.999 82.502 1.422 3.667 o
-8 0 16 9.460 9.256 0.257 118.123 o
-8 0 17 67.775 67.784 1.551 3.196 o
-8 0 18 92.511 87.560 1.897 2.118 o
-8 0 19 14.618 15.064 0.326 72.096 o
-8 0 20 22.116 22.493 0.464 35.341 o
-8 1 1 301.547 306.588 3.487 0.558 o
-8 1 2 57.722 58.044 0.741 12.750 o
-8 1 3 709.295 711.445 8.347 0.098 o
-8 1 4 24.547 25.110 0.405 44.939 o
-8 1 5 336.181 338.060 3.418 0.556 o
-8 1 6 684.010 693.545 8.179 0.102 o
-8 1 7 10.955 10.510 0.188 211.232 o
-8 1 8 279.871 278.643 2.667 0.891 o
-8 1 9 458.183 455.679 4.495 0.317 o
-8 1 10 9.495 9.760 0.188 214.693 o
-8 1 11 159.965 164.195 1.897 1.899 o
-8 1 12 55.980 56.454 0.583 19.288 o
-8 1 13 74.706 74.195 0.889 8.680 o
-8 1 14 45.081 44.550 0.435 33.736 o
-8 1 15 18.858 17.988 0.237 124.403 o
-8 1 16 129.922 127.073 1.146 4.672 o
-8 1 17 106.874 103.721 1.037 5.955 o
-8 1 18 6.316 6.184 0.148 351.091 o
-8 1 19 79.167 79.272 0.790 10.332 o
-8 1 20 41.399 40.698 0.563 22.433 o
-8 2 1 349.699 364.998 3.339 0.565 o
-8 2 2 237.179 237.342 2.539 1.028 o
-8 2 3 180.708 174.903 2.173 1.461 o
-8 2 4 310.281 315.874 2.894 0.747 o
-8 2 5 364.069 370.510 4.257 0.376 o
-8 2 6 39.932 38.396 0.445 34.123 o
-8 2 7 1003.050 1021.520 11.152 0.054 o
-8 2 8 104.741 102.338 1.403 3.603 o
-8 2 9 112.987 114.715 1.185 4.672 o
-8 2 10 287.433 286.644 3.092 0.694 o
-8 2 11 32.728 32.736 0.425 38.917 o
-8 2 12 82.406 81.683 0.682 12.758 o
-8 2 13 131.681 130.876 1.482 3.071 o
-8 2 14 1.439 1.422 0.079 1278.400 o
-8 2 15 193.449 189.275 1.798 1.944 o
-8 2 16 36.949 37.656 0.484 29.993 o
-8 2 17 20.104 19.519 0.277 93.300 o
-8 2 18 106.931 106.783 1.304 4.062 o
-8 2 19 17.336 17.129 0.286 90.020 o
-8 2 20 15.601 16.368 0.316 75.847 o
-8 3 1 124.397 123.507 1.442 3.273 o
-8 3 2 95.246 95.087 1.363 3.867 o
-8 3 3 646.683 655.475 5.196 0.215 o
-8 3 4 123.058 121.877 1.590 2.775 o
-8 3 5 361.318 360.118 3.655 0.486 o
-8 3 6 372.120 370.401 3.852 0.441 o
-8 3 7 7.964 7.893 0.168 270.508 o
-8 3 8 284.108 285.459 3.981 0.451 o
-8 3 9 269.493 266.740 2.499 1.003 o
-8 3 10 110.929 110.013 1.215 4.528 o
-8 3 11 258.025 254.698 2.311 1.155 o
-8 3 12 96.938 96.687 1.017 6.356 o
-8 3 13 76.595 77.761 1.017 6.814 o
-8 3 14 117.130 119.032 1.304 3.942 o
-8 3 15 36.140 36.717 0.514 27.157 o
-8 3 16 69.875 69.937 0.741 12.027 o
-8 3 17 69.598 68.396 0.790 10.841 o
-8 3 18 0.151 0.217 0.069 1683.020 o
-8 3 19 39.962 40.994 0.494 28.344 o
-8 3 20 19.046 18.857 0.435 40.692 o
-8 4 1 350.165 350.240 4.011 0.421 o
-8 4 2 412.182 410.042 3.852 0.423 o
-8 4 3 1.939 2.193 0.089 1005.450 o
-8 4 4 483.952 509.614 5.621 0.214 o
-8 4 5 171.144 171.109 1.531 2.625 o
-8 4 6 62.723 62.637 0.929 8.392 o
-8 4 7 284.509 278.396 3.536 0.556 o
-8 4 8 32.928 32.825 0.425 38.868 o
-8 4 9 106.599 107.860 1.037 5.927 o
-8 4 10 238.927 237.728 2.203 1.287 o
-8 4 11 21.124 21.633 0.336 64.923 o
-8 4 12 193.797 191.962 2.114 1.494 o
-8 4 13 144.116 144.379 1.304 3.638 o
-8 4 14 12.259 12.002 0.227 145.622 o
-8 4 15 120.715 123.092 1.146 4.800 o
-8 4 16 16.177 16.022 0.237 128.550 o
-8 4 17 16.033 15.983 0.286 91.065 o
-8 4 18 49.096 47.988 0.583 20.215 o
-8 4 19 15.243 15.459 0.296 85.989 o
-8 5 1 206.521 206.463 2.055 1.527 o
-8 5 2 21.398 21.564 0.306 76.573 o
-8 5 3 502.996 511.560 4.435 0.310 o
-8 5 4 103.050 102.822 0.948 6.936 o
-8 5 5 34.275 34.702 0.405 41.658 o
-8 5 6 258.943 264.013 2.440 1.055 o
-8 5 7 33.119 32.371 0.445 35.898 o
-8 5 8 76.575 76.368 1.136 5.610 o
-8 5 9 129.016 131.617 1.620 2.648 o
-8 5 10 29.065 29.387 0.385 47.518 o
-8 5 11 205.288 201.633 2.104 1.476 o
-8 5 12 42.349 42.140 0.751 13.245 o
-8 5 13 23.667 24.527 0.395 47.272 o
-8 5 14 171.369 172.038 1.679 2.270 o
-8 5 15 14.609 14.363 0.247 121.606 o
-8 5 16 39.605 38.574 0.533 24.956 o
-8 5 17 47.955 48.324 0.494 26.750 o
-8 5 18 11.075 10.846 0.217 160.303 o
-8 5 19 57.918 57.738 0.790 11.385 o
-8 6 1 263.995 259.667 3.240 0.660 o
-8 6 2 229.853 235.051 2.104 1.400 o
-8 6 3 46.086 44.254 0.583 20.605 o
-8 6 4 160.065 160.935 1.087 4.437 o
-8 6 5 194.781 194.135 2.618 1.034 o
-8 6 6 2.984 3.171 0.099 805.935 o
-8 6 7 114.697 113.688 1.294 4.031 o
-8 6 8 45.167 44.096 0.691 15.255 o
-8 6 9 95.176 94.633 1.353 3.919 o
-8 6 10 87.470 88.736 1.077 5.964 o
-8 6 11 4.044 4.080 0.138 412.092 o
-8 6 12 73.046 73.839 0.869 9.063 o
-8 6 13 91.385 92.084 0.938 7.402 o
-8 6 14 8.683 8.811 0.198 196.750 o
-8 6 15 79.311 77.474 0.810 9.953 o
-8 6 16 32.163 32.272 0.603 20.710 o
-8 6 17 8.830 8.999 0.237 138.407 o
-8 6 18 44.773 44.837 0.701 14.868 o
-8 7 1 87.667 86.315 1.185 5.054 o
-8 7 2 39.606 39.147 0.652 17.369 o
-8 7 3 206.423 203.401 2.341 1.234 o
-8 7 4 89.800 90.109 1.067 6.019 o
-8 7 5 146.776 147.343 2.726 1.010 o
-8 7 6 120.587 116.404 1.442 3.312 o
-8 7 7 6.216 5.897 0.148 351.849 o
-8 7 8 100.778 98.564 1.255 4.421 o
-8 7 9 50.159 50.132 0.563 21.238 o
-8 7 10 42.186 41.567 0.504 27.080 o
-8 7 11 73.077 71.715 0.731 12.117 o
-8 7 12 30.758 30.820 0.454 35.022 o
-8 7 13 40.192 39.730 0.484 29.399 o
-8 7 14 70.501 69.127 0.721 12.560 o
-8 7 15 1.980 1.986 0.128 485.205 o
-8 7 16 25.767 25.792 0.415 42.699 o
-8 7 17 29.801 29.397 0.425 39.824 o
-8 8 1 57.693 58.034 0.632 16.699 o
-8 8 2 172.183 173.628 1.561 2.539 o
-8 8 3 4.452 4.495 0.138 410.281 o
-8 8 4 131.526 133.642 1.541 2.869 o
-8 8 5 62.296 62.173 0.721 13.077 o
-8 8 6 33.437 32.707 0.445 35.813 o
-8 8 7 63.796 62.529 0.573 18.842 o
-8 8 8 21.159 20.033 0.257 105.069 o
-8 8 9 35.997 35.956 0.415 39.450 o
-8 8 10 116.675 114.952 1.057 5.554 o
-8 8 11 2.073 2.134 0.128 484.878 o
-8 8 12 67.203 67.033 0.968 7.678 o
-8 8 13 79.152 78.818 0.859 9.019 o
-8 8 14 2.599 2.637 0.128 483.129 o
-8 8 15 30.881 31.175 0.425 39.442 o
-8 8 16 15.558 15.746 0.385 52.118 o
-8 9 1 40.278 41.271 0.474 30.322 o
-8 9 2 18.075 18.670 0.277 94.994 o
-8 9 3 52.738 52.611 0.800 11.358 o
-8 9 4 18.089 18.146 0.267 101.608 o
-8 9 5 42.312 41.449 0.553 23.028 o
-8 9 6 79.221 79.608 1.067 6.224 o
-8 9 7 1.008 1.037 0.109 680.188 o
-8 9 8 97.133 96.440 0.968 6.888 o
-8 9 9 45.510 45.193 0.612 18.899 o
-8 9 10 4.100 4.159 0.188 225.799 o
-8 9 11 75.081 74.373 0.879 8.836 o
-8 9 12 43.871 42.980 0.563 22.124 o
-8 9 13 12.832 12.792 0.277 99.920 o
-8 9 14 59.812 60.306 0.790 11.287 o
-8 9 15 5.961 5.749 0.296 90.762 o
-8 10 1 34.547 35.097 0.415 39.876 o
-8 10 2 43.240 43.513 0.494 27.735 o
-8 10 3 2.317 2.470 0.119 567.208 o
-8 10 4 51.629 49.776 0.553 21.747 o
-8 10 5 28.513 28.143 0.405 43.770 o
-8 10 6 16.420 16.576 0.267 103.427 o
-8 10 7 71.557 71.982 0.721 12.447 o
-8 10 8 22.160 21.218 0.385 50.249 o
-8 10 9 42.924 42.229 0.514 26.069 o
-8 10 10 49.753 49.766 0.524 24.020 o
-8 10 11 3.406 3.398 0.128 479.752 o
-8 10 12 30.278 30.533 0.484 31.318 o
-8 10 13 21.338 21.011 0.435 40.240 o
-8 10 14 0.530 0.553 0.148 366.462 o
-8 11 1 40.151 38.752 0.514 26.594 o
-8 11 2 25.973 25.456 0.405 44.608 o
-8 11 3 39.242 37.715 0.553 23.468 o
-8 11 4 3.259 3.102 0.119 562.642 o
-8 11 5 17.235 16.901 0.296 84.682 o
-8 11 6 60.372 61.116 0.800 11.014 o
-8 11 7 1.231 1.383 0.099 821.401 o
-8 11 8 50.528 49.322 0.583 20.043 o
-8 11 9 10.212 10.204 0.217 161.630 o
-8 11 10 2.097 2.144 0.138 418.415 o
-8 11 11 38.614 39.434 0.573 22.020 o
-8 11 12 3.696 3.991 0.198 204.345 o
-8 12 1 5.316 5.443 0.188 223.982 o
-8 12 2 80.038 78.581 0.810 9.912 o
-8 12 3 0.736 0.721 0.099 823.697 o
-8 12 4 27.040 27.135 0.415 42.320 o
-8 12 5 18.098 18.442 0.356 59.781 o
-8 12 6 2.317 2.400 0.128 484.076 o
-8 12 7 25.113 26.078 0.375 51.317 o
-8 12 8 5.449 5.640 0.188 223.724 o
-8 12 9 2.099 2.124 0.148 364.764 o
-8 12 10 32.809 32.173 1.087 6.669 o
-8 13 1 13.271 12.931 0.286 93.231 o
-8 13 2 4.215 4.198 0.207 185.154 o
-8 13 3 19.647 19.954 0.415 44.286 o
-8 13 4 9.672 9.315 0.286 95.460 o
-8 13 5 6.490 6.648 0.237 140.560 o
-8 13 6 20.634 21.357 0.435 40.314 o
-7 0 1 459.820 477.194 9.592 0.083 o
-7 0 2 4.774 4.643 0.178 250.209 o
-7 0 3 1113.120 1095.890 21.880 0.016 o
-7 0 4 135.594 140.319 3.161 0.770 o
-7 0 5 91.675 84.636 1.650 2.758 o
-7 0 6 1143.240 1136.280 37.537 0.006 o
-7 0 7 305.174 289.637 5.364 0.260 o
-7 0 8 361.400 360.711 4.544 0.337 o
-7 0 9 612.852 609.621 11.143 0.060 o
-7 0 10 37.083 36.826 0.662 17.061 o
-7 0 11 197.009 196.575 2.667 0.998 o
-7 0 12 200.249 191.182 2.875 0.873 o
-7 0 13 8.667 8.387 0.267 110.334 o
-7 0 14 37.507 38.278 0.622 19.053 o
-7 0 15 229.707 227.731 3.230 0.686 o
-7 0 16 73.528 74.422 1.304 4.387 o
-7 0 17 112.615 110.211 1.363 3.715 o
-7 0 18 7.389 7.330 0.237 139.867 o
-7 0 19 16.376 16.121 0.415 45.047 o
-7 0 20 44.524 43.770 0.672 16.114 o
-7 1 1 66.698 69.206 0.938 8.105 o
-7 1 2 607.484 605.650 11.478 0.057 o
-7 1 3 94.146 92.242 1.422 3.595 o
-7 1 4 342.187 332.933 4.080 0.413 o
-7 1 5 709.267 717.915 8.051 0.104 o
-7 1 6 71.911 73.187 0.780 10.908 o
-7 1 7 994.367 1002.550 11.380 0.052 o
-7 1 8 291.649 292.621 2.904 0.764 o
-7 1 9 20.163 20.013 0.267 99.243 o
-7 1 10 364.406 365.413 3.803 0.454 o
-7 1 11 270.949 268.765 2.361 1.092 o
-7 1 12 45.330 45.736 0.642 17.377 o
-7 1 13 183.615 180.997 2.391 1.231 o
-7 1 14 48.128 48.482 0.533 23.543 o
-7 1 15 94.516 95.482 0.909 7.684 o
-7 1 16 93.282 93.349 0.879 8.152 o
-7 1 17 1.996 2.065 0.099 816.408 o
-7 1 18 60.474 60.919 0.790 11.256 o
-7 1 19 75.066 74.709 0.998 7.099 o
-7 1 20 1.393 1.739 0.119 570.509 o
-7 2 1 979.604 932.449 8.782 0.080 o
-7 2 2 95.385 93.793 1.393 3.723 o
-7 2 3 692.597 694.592 9.928 0.073 o
-7 2 4 302.504 303.230 4.080 0.426 o
-7 2 5 12.096 12.091 0.188 207.282 o
-7 2 6 624.269 627.125 7.172 0.132 o
-7 2 7 154.139 154.030 1.472 2.925 o
-7 2 8 20.569 22.236 0.286 86.492 o
-7 2 9 572.727 577.220 7.626 0.121 o
-7 2 10 98.523 98.693 0.988 6.624 o
-7 2 11 155.182 153.447 1.561 2.661 o
-7 2 12 222.283 226.457 2.153 1.371 o
-7 2 13 2.325 2.213 0.089 1001.940 o
-7 2 14 86.302 86.859 0.899 8.111 o
-7 2 15 88.269 90.069 0.958 7.234 o
-7 2 16 25.289 24.616 0.316 69.748 o
-7 2 17 98.720 97.991 1.077 5.756 o
-7 2 18 37.144 37.359 0.425 37.516 o
-7 2 19 42.336 43.247 0.533 24.440 o
-7 2 20 63.636 65.660 0.938 8.192 o
-7 3 1 166.955 166.990 1.768 2.111 o
-7 3 2 420.253 429.611 5.265 0.250 o
-7 3 3 509.309 509.713 4.771 0.276 o
-7 3 4 240.386 234.409 2.321 1.186 o
-7 3 5 555.219 564.398 7.873 0.116 o
-7 3 6 23.073 22.749 0.435 39.863 o
-7 3 7 360.041 364.632 6.016 0.204 o
-7 3 8 311.014 311.587 2.934 0.732 o
-7 3 9 21.411 20.507 0.375 52.992 o
-7 3 10 201.339 200.615 2.055 1.543 o
-7 3 11 120.313 121.235 1.146 4.816 o
-7 3 12 28.213 28.745 0.415 41.923 o
-7 3 13 198.624 201.811 2.578 1.055 o
-7 3 14 4.557 4.722 0.128 473.027 o
-7 3 15 56.343 55.565 0.593 18.772 o
-7 3 16 63.761 63.724 0.761 11.860 o
-7 3 17 8.273 8.406 0.188 217.938 o
-7 3 18 76.280 75.430 0.691 12.974 o
-7 3 19 34.649 34.485 0.454 34.111 o
-7 3 20 5.926 6.085 0.198 201.654 o
-7 4 1 633.585 634.612 9.226 0.085 o
-7 4 2 13.550 13.316 0.257 114.270 o
-7 4 3 262.304 260.793 2.637 0.931 o
-7 4 4 478.826 489.038 4.929 0.268 o
-7 4 5 58.048 55.723 0.583 19.142 o
-7 4 6 316.177 311.942 3.112 0.664 o
-7 4 7 139.770 134.926 1.778 2.216 o
-7 4 8 108.448 107.761 1.393 3.612 o
-7 4 9 484.127 481.649 4.890 0.271 o
-7 4 10 28.308 27.392 0.395 45.876 o
-7 4 11 70.774 71.014 1.057 6.486 o
-7 4 12 153.567 152.380 1.531 2.754 o
-7 4 13 1.252 1.334 0.069 1669.220 o
-7 4 14 102.012 100.649 1.067 5.781 o
-7 4 15 54.355 54.587 0.642 16.587 o
-7 4 16 15.663 15.509 0.247 120.145 o
-7 4 17 101.585 97.932 1.017 6.272 o
-7 4 18 4.538 4.435 0.138 410.107 o
-7 4 19 42.655 42.180 0.553 22.964 o
-7 4 20 27.216 26.286 0.494 30.745 o
-7 5 1 96.870 94.860 1.146 5.223 o
-7 5 2 303.492 305.877 3.122 0.669 o
-7 5 3 218.932 222.703 2.410 1.149 o
-7 5 4 59.240 58.726 0.682 14.620 o
-7 5 5 390.180 394.257 3.507 0.501 o
-7 5 6 24.204 24.834 0.356 57.024 o
-7 5 7 141.683 137.445 1.462 3.070 o
-7 5 8 221.506 223.197 2.410 1.146 o
-7 5 9 4.513 4.445 0.119 553.233 o
-7 5 10 300.347 304.030 2.736 0.827 o
-7 5 11 104.345 104.234 1.373 3.738 o
-7 5 12 2.768 2.786 0.119 565.160 o
-7 5 13 239.119 235.604 2.351 1.163 o
-7 5 14 29.219 30.474 0.474 32.657 o
-7 5 15 43.778 44.392 0.484 28.548 o
-7 5 16 48.655 47.287 0.514 25.068 o
-7 5 17 16.713 16.418 0.267 103.273 o
-7 5 18 67.500 67.497 0.672 14.285 o
-7 5 19 27.784 27.343 0.445 37.191 o
-7 6 1 274.339 274.425 2.302 1.125 o
-7 6 2 18.252 17.781 0.257 108.722 o
-7 6 3 254.513 256.388 3.102 0.717 o
-7 6 4 280.069 279.996 3.566 0.549 o
-7 6 5 54.748 54.399 0.593 18.947 o
-7 6 6 160.615 160.895 1.709 2.263 o
-7 6 7 63.010 62.400 0.741 12.458 o
-7 6 8 49.271 48.571 0.593 19.606 o
-7 6 9 273.718 278.831 3.694 0.519 o
-7 6 10 12.345 12.397 0.247 124.299 o
-7 6 11 125.985 124.682 1.818 2.180 o
-7 6 12 210.590 219.522 2.637 0.996 o
-7 6 13 9.240 9.592 0.198 195.407 o
-7 6 14 109.324 111.139 1.284 4.134 o
-7 6 15 50.222 48.433 0.583 20.105 o
-7 6 16 0.411 0.415 0.059 2288.400 o
-7 6 17 44.407 44.550 0.553 22.692 o
-7 6 18 28.545 28.953 0.464 34.131 o
-7 7 1 63.992 64.168 0.691 13.896 o
-7 7 2 271.766 277.468 2.618 0.925 o
-7 7 3 77.637 77.593 0.840 9.431 o
-7 7 4 173.838 173.451 1.788 2.043 o
-7 7 5 207.162 208.478 2.144 1.423 o
-7 7 6 2.458 2.391 0.079 1259.310 o
-7 7 7 115.174 113.974 1.709 2.480 o
-7 7 8 126.946 123.833 1.442 3.258 o
-7 7 9 33.738 33.912 0.464 33.029 o
-7 7 10 138.506 137.790 1.531 2.859 o
-7 7 11 39.137 38.377 0.484 29.642 o
-7 7 12 41.851 41.399 0.514 26.244 o
-7 7 13 105.896 105.489 1.077 5.609 o
-7 7 14 12.084 12.466 0.237 134.413 o
-7 7 15 34.791 35.235 0.454 34.026 o
-7 7 16 59.666 58.874 0.632 16.541 o
-7 7 17 5.324 5.245 0.168 278.573 o
-7 7 18 23.517 22.977 0.415 43.378 o
-7 8 1 152.999 151.462 1.610 2.543 o
-7 8 2 23.821 24.369 0.385 49.496 o
-7 8 3 149.633 145.930 1.620 2.541 o
-7 8 4 118.767 114.804 1.363 3.662 o
-7 8 5 6.299 5.927 0.148 351.544 o
-7 8 6 249.361 244.968 3.131 0.711 o
-7 8 7 63.286 62.341 0.682 14.315 o
-7 8 8 32.775 33.042 0.415 40.500 o
-7 8 9 58.117 58.706 0.721 13.331 o
-7 8 10 5.071 5.087 0.148 356.282 o
-7 8 11 59.684 59.941 0.691 14.217 o
-7 8 12 30.276 29.387 0.425 39.734 o
-7 8 13 3.722 3.665 0.138 413.520 o
-7 8 14 82.772 82.680 0.830 9.390 o
-7 8 15 36.573 36.243 0.543 24.544 o
-7 8 16 8.974 9.523 0.217 163.276 o
-7 8 17 40.474 41.676 0.662 16.796 o
-7 9 1 1.026 1.037 0.089 1014.930 o
-7 9 2 219.224 216.193 2.361 1.193 o
-7 9 3 32.288 32.904 0.445 35.995 o
-7 9 4 28.294 27.827 0.405 43.853 o
-7 9 5 123.376 122.548 1.590 2.773 o
-7 9 6 52.491 53.145 0.642 16.743 o
-7 9 7 38.440 38.406 0.504 27.737 o
-7 9 8 55.127 55.071 0.652 16.102 o
-7 9 9 4.057 4.257 0.119 556.203 o
-7 9 10 37.701 37.498 0.415 38.880 o
-7 9 11 23.294 22.779 0.316 71.169 o
-7 9 12 25.963 25.495 0.425 40.891 o
-7 9 13 29.470 29.872 0.425 39.842 o
-7 9 14 15.646 15.785 0.356 60.730 o
-7 9 15 27.710 28.331 0.464 34.286 o
-7 9 16 55.279 55.209 1.008 7.381 o
-7 10 1 77.882 78.719 1.017 6.788 o
-7 10 2 4.832 4.801 0.158 314.972 o
-7 10 3 103.196 104.145 0.938 7.032 o
-7 10 4 77.296 77.168 0.780 10.646 o
-7 10 5 11.246 11.301 0.227 147.018 o
-7 10 6 68.665 68.900 0.741 12.098 o
-7 10 7 41.425 41.073 0.504 27.207 o
-7 10 8 15.819 16.348 0.267 103.936 o
-7 10 9 12.566 12.407 0.247 124.121 o
-7 10 10 18.571 18.087 0.346 62.937 o
-7 10 11 30.595 29.832 0.395 45.014 o
-7 10 12 34.850 34.435 0.415 39.883 o
-7 10 13 7.997 8.308 0.207 180.262 o
-7 10 14 33.440 35.137 0.504 28.512 o
-7 11 1 7.975 8.061 0.188 218.684 o
-7 11 2 112.854 114.320 1.067 5.533 o
-7 11 3 2.195 2.015 0.099 815.427 o
-7 11 4 25.760 25.584 0.375 51.208 o
-7 11 5 70.123 71.093 0.751 11.735 o
-7 11 6 0.937 1.017 0.109 680.340 o
-7 11 7 29.308 29.170 0.385 47.482 o
-7 11 8 38.423 37.023 0.445 34.531 o
-7 11 9 3.068 2.983 0.128 481.410 o
-7 11 10 37.955 38.446 0.484 29.801 o
-7 11 11 9.378 9.473 0.217 162.894 o
-7 11 12 14.219 14.284 0.385 52.463 o
-7 11 13 22.697 22.651 0.514 29.106 o
-7 12 1 24.686 24.241 0.346 59.901 o
-7 12 2 2.861 2.894 0.128 482.111 o
-7 12 3 10.726 10.402 0.247 126.223 o
-7 12 4 25.201 25.051 0.395 46.873 o
-7 12 5 1.406 1.462 0.119 570.752 o
-7 12 6 50.942 51.910 0.642 16.873 o
-7 12 7 15.148 14.906 0.316 76.279 o
-7 12 8 19.734 19.826 0.326 69.452 o
-7 12 9 23.629 24.340 0.375 51.948 o
-7 12 10 4.230 4.396 0.178 250.980 o
-7 12 11 15.185 15.667 0.454 37.915 o
-7 13 1 0.827 0.889 0.109 680.638 o
-7 13 2 27.879 27.955 0.435 38.678 o
-7 13 3 5.604 5.393 0.188 223.689 o
-7 13 4 9.224 9.197 0.217 163.190 o
-7 13 5 19.720 20.428 0.336 65.643 o
-7 13 6 0.242 0.217 0.109 681.581 o
-7 13 7 8.481 8.505 0.267 110.388 o
-7 13 8 33.784 34.919 0.642 18.250 o
-6 0 1 50.374 50.952 1.748 2.580 o
-6 0 2 798.173 774.754 14.570 0.035 o
-6 0 3 1960.210 2019.410 57.758 0.002 o
-6 0 4 3.313 3.428 0.119 561.724 o
-6 0 5 678.756 700.312 13.573 0.041 o
-6 0 6 368.932 371.458 6.737 0.165 o
-6 0 7 187.169 176.799 3.181 0.735 o
-6 0 8 293.962 285.647 7.320 0.145 o
-6 0 9 56.864 56.098 1.294 4.590 o
-6 0 10 206.016 213.003 2.855 0.873 o
-6 0 11 509.514 527.770 10.204 0.073 o
-6 0 12 2.887 2.914 0.128 482.015 o
-6 0 13 342.737 339.562 5.127 0.276 o
-6 0 14 42.866 43.839 0.632 18.061 o
-6 0 15 1.337 1.403 0.128 486.709 o
-6 0 16 97.423 97.033 1.422 3.567 o
-6 0 17 14.821 14.778 0.346 64.421 o
-6 0 18 19.317 19.411 0.385 51.056 o
-6 0 19 80.700 79.272 1.037 6.521 o
-6 0 20 0.903 0.780 0.138 420.417 o
-6 0 21 92.852 93.112 1.620 2.837 o
-6 1 1 2043.940 2076.680 19.500 0.017 o
-6 1 2 649.843 655.910 9.434 0.081 o
-6 1 3 160.011 157.576 2.697 1.019 o
-6 1 4 872.799 865.010 11.972 0.050 o
-6 1 5 263.560 259.578 3.457 0.590 o
-6 1 6 284.841 288.413 3.220 0.650 o
-6 1 7 474.639 485.887 5.186 0.247 o
-6 1 8 47.152 46.210 0.573 21.053 o
-6 1 9 608.118 607.398 7.903 0.112 o
-6 1 10 168.613 172.463 1.620 2.413 o
-6 1 11 44.842 46.022 0.533 24.030 o
-6 1 12 351.003 345.666 4.485 0.348 o
-6 1 13 79.415 80.240 0.998 6.988 o
-6 1 14 49.042 50.764 0.711 14.208 o
-6 1 15 261.754 261.366 2.647 0.926 o
-6 1 16 6.258 6.006 0.138 401.129 o
-6 1 17 67.489 66.233 0.691 13.666 o
-6 1 18 41.928 43.049 0.464 31.001 o
-6 1 19 10.997 11.399 0.217 160.073 o
-6 1 20 44.584 45.499 0.524 24.862 o
-6 1 21 40.081 40.352 0.583 21.213 o
-6 2 1 37.725 37.399 0.672 16.559 o
-6 2 2 366.659 366.075 5.147 0.270 o
-6 2 3 656.305 672.890 6.124 0.167 o
-6 2 4 45.541 45.864 0.573 21.204 o
-6 2 5 627.588 641.171 9.088 0.087 o
-6 2 6 495.127 506.157 4.830 0.273 o
-6 2 7 296.230 293.391 2.726 0.840 o
-6 2 8 442.407 459.364 4.979 0.271 o
-6 2 9 131.587 133.187 1.788 2.219 o
-6 2 10 255.540 257.168 3.052 0.736 o
-6 2 11 378.603 381.801 3.704 0.466 o
-6 2 12 64.320 63.428 0.751 12.111 o
-6 2 13 201.502 199.163 2.183 1.398 o
-6 2 14 210.987 209.032 1.798 1.862 o
-6 2 15 2.911 3.210 0.109 669.010 o
-6 2 16 103.578 105.607 1.185 4.811 o
-6 2 17 54.933 55.535 0.612 17.887 o
-6 2 18 30.586 31.008 0.445 36.443 o
-6 2 19 58.314 57.491 0.711 13.669 o
-6 2 20 7.313 7.567 0.188 220.060 o
-6 3 1 794.969 779.673 10.095 0.069 o
-6 3 2 404.112 392.963 5.235 0.257 o
-6 3 3 421.117 405.014 6.075 0.196 o
-6 3 4 651.587 667.428 9.187 0.085 o
-6 3 5 5.676 6.342 0.158 311.508 o
-6 3 6 408.194 408.185 5.640 0.224 o
-6 3 7 675.456 687.036 6.362 0.155 o
-6 3 8 41.883 40.431 0.494 28.126 o
-6 3 9 590.182 579.789 5.542 0.205 o
-6 3 10 263.935 268.222 1.581 1.902 o
-6 3 11 94.633 93.181 1.057 6.027 o
-6 3 12 346.054 342.318 2.608 0.827 o
-6 3 13 50.753 50.576 0.701 14.497 o
-6 3 14 14.173 14.412 0.277 98.748 o
-6 3 15 222.444 224.432 1.986 1.557 o
-6 3 16 0.102 0.168 0.069 1683.150 o
-6 3 17 45.202 45.074 0.583 20.642 o
-6 3 18 61.902 60.553 0.672 14.789 o
-6 3 19 1.279 1.314 0.109 679.298 o
-6 3 20 44.766 43.918 0.533 24.150 o
-6 4 1 83.728 81.841 1.324 4.187 o
-6 4 2 320.730 319.805 4.504 0.353 o
-6 4 3 658.407 668.070 6.322 0.159 o
-6 4 4 214.297 209.950 3.201 0.709 o
-6 4 5 574.656 578.386 5.285 0.223 o
-6 4 6 176.356 176.444 2.539 1.116 o
-6 4 7 209.915 212.815 2.025 1.549 o
-6 4 8 471.313 471.603 4.702 0.292 o
-6 4 9 132.580 132.782 1.472 3.096 o
-6 4 10 187.102 193.236 2.055 1.577 o
-6 4 11 410.710 406.782 3.685 0.455 o
-6 4 12 6.720 7.013 0.138 397.057 o
-6 4 13 161.495 162.486 1.403 3.081 o
-6 4 14 57.631 57.827 0.652 15.873 o
-6 4 15 14.620 14.639 0.237 130.924 o
-6 4 16 62.909 62.252 0.711 13.355 o
-6 4 17 34.679 35.018 0.405 41.521 o
-6 4 18 14.648 14.728 0.277 98.384 o
-6 4 19 96.274 95.818 1.067 5.893 o
-6 4 20 3.725 3.793 0.158 317.789 o
-6 5 1 382.072 385.505 5.275 0.256 o
-6 5 2 224.783 220.056 2.726 0.929 o
-6 5 3 117.872 116.335 1.521 3.033 o
-6 5 4 427.886 422.746 5.581 0.226 o
-6 5 5 69.836 68.653 1.373 4.016 o
-6 5 6 267.900 268.548 3.131 0.695 o
-6 5 7 351.420 351.425 4.662 0.325 o
-6 5 8 27.336 26.888 0.405 44.166 o
-6 5 9 291.415 295.357 3.507 0.559 o
-6 5 10 162.714 160.500 1.808 2.056 o
-6 5 11 2.147 2.045 0.099 815.615 o
-6 5 12 116.638 116.760 1.185 4.624 o
-6 5 13 73.450 74.205 0.879 8.877 o
-6 5 14 51.116 51.929 0.524 23.732 o
-6 5 15 85.542 87.738 0.909 7.975 o
-6 5 16 0.403 0.395 0.069 1681.890 o
-6 5 17 60.987 61.205 0.711 13.466 o
-6 5 18 96.130 97.201 1.156 5.143 o
-6 5 19 5.045 5.285 0.198 202.840 o
-6 6 1 9.483 9.602 0.198 195.043 o
-6 6 2 104.166 104.659 1.017 6.176 o
-6 6 3 403.808 401.191 4.603 0.320 o
-6 6 4 21.953 21.574 0.267 97.123 o
-6 6 5 350.321 355.722 4.001 0.422 o
-6 6 6 316.607 322.927 2.726 0.810 o
-6 6 7 18.061 18.265 0.247 116.507 o
-6 6 8 329.766 332.795 3.349 0.579 o
-6 6 9 47.021 45.410 0.593 19.897 o
-6 6 10 38.466 39.335 0.484 29.669 o
-6 6 11 73.251 72.832 0.840 9.620 o
-6 6 12 10.572 10.570 0.217 161.031 o
-6 6 13 58.152 58.913 0.652 15.810 o
-6 6 14 61.000 61.314 0.701 13.785 o
-6 6 15 19.459 19.490 0.306 78.058 o
-6 6 16 108.982 107.464 1.166 4.882 o
-6 6 17 18.710 19.055 0.296 83.361 o
-6 6 18 37.124 37.399 0.504 27.954 o
-6 6 19 59.200 58.449 0.978 7.724 o
-6 7 1 284.933 289.489 2.914 0.766 o
-6 7 2 99.501 99.750 1.156 5.094 o
-6 7 3 80.306 79.588 0.761 10.929 o
-6 7 4 450.005 446.720 4.485 0.321 o
-6 7 5 94.505 92.440 1.245 4.558 o
-6 7 6 124.731 123.773 1.877 2.062 o
-6 7 7 237.758 238.567 2.183 1.306 o
-6 7 8 1.890 1.936 0.079 1270.570 o
-6 7 9 150.148 151.333 1.146 4.301 o
-6 7 10 42.810 43.039 0.474 29.796 o
-6 7 11 5.585 6.095 0.148 353.451 o
-6 7 12 92.576 95.087 1.057 6.042 o
-6 7 13 5.766 5.976 0.128 464.430 o
-6 7 14 58.508 58.252 0.553 20.634 o
-6 7 15 59.631 58.301 0.761 12.106 o
-6 7 16 0.301 0.365 0.089 1017.950 o
-6 7 17 53.028 51.455 0.691 14.740 o
-6 7 18 36.384 36.194 0.691 15.762 o
-6 8 1 11.289 11.222 0.207 174.365 o
-6 8 2 263.589 260.862 2.647 0.924 o
-6 8 3 149.683 147.125 1.808 2.111 o
-6 8 4 2.603 2.677 0.119 565.936 o
-6 8 5 281.572 282.989 2.914 0.770 o
-6 8 6 62.225 61.106 0.770 11.700 o
-6 8 7 1.485 1.442 0.109 678.596 o
-6 8 8 150.043 151.699 1.551 2.716 o
-6 8 9 47.091 45.914 0.524 24.552 o
-6 8 10 64.721 62.953 0.652 15.291 o
-6 8 11 61.793 62.282 0.741 12.509 o
-6 8 12 7.365 7.349 0.158 305.857 o
-6 8 13 87.093 87.214 0.859 8.696 o
-6 8 14 32.567 32.825 0.445 35.954 o
-6 8 15 5.813 5.789 0.158 311.832 o
-6 8 16 43.410 44.175 0.711 14.559 o
-6 8 17 36.580 37.458 0.603 20.295 o
-6 9 1 107.853 107.790 1.679 2.591 o
-6 9 2 26.031 25.328 0.375 51.168 o
-6 9 3 24.442 24.765 0.395 47.075 o
-6 9 4 166.003 168.788 2.045 1.654 o
-6 9 5 36.061 36.865 0.454 33.678 o
-6 9 6 75.617 73.503 0.790 10.552 o
-6 9 7 91.013 91.501 0.929 7.543 o
-6 9 8 2.891 2.805 0.119 564.673 o
-6 9 9 52.137 53.964 0.741 13.036 o
-6 9 10 53.350 53.520 0.632 17.127 o
-6 9 11 6.324 6.352 0.178 246.857 o
-6 9 12 92.592 90.158 0.968 7.032 o
-6 9 13 30.101 30.800 0.425 39.631 o
-6 9 14 33.049 32.746 0.484 30.834 o
-6 9 15 51.218 53.243 0.731 13.399 o
-6 9 16 14.277 14.560 0.365 58.039 o
-6 10 1 0.621 0.711 0.089 1016.940 o
-6 10 2 114.047 114.340 1.067 5.516 o
-6 10 3 55.088 54.755 0.761 12.326 o
-6 10 4 0.629 0.741 0.099 823.884 o
-6 10 5 86.696 87.264 0.948 7.417 o
-6 10 6 65.709 64.159 0.790 11.038 o
-6 10 7 9.084 9.404 0.227 149.878 o
-6 10 8 100.718 101.557 0.998 6.456 o
-6 10 9 1.528 1.561 0.099 819.908 o
-6 10 10 26.059 25.288 0.356 56.339 o
-6 10 11 50.953 51.228 0.672 15.617 o
-6 10 12 8.868 9.118 0.207 178.831 o
-6 10 13 26.440 26.819 0.425 40.689 o
-6 10 14 49.735 51.327 0.721 13.824 o
-6 10 15 4.551 4.692 0.198 203.487 o
-6 11 1 82.487 82.147 0.869 8.722 o
-6 11 2 31.452 32.203 0.415 40.880 o
-6 11 3 29.192 29.862 0.395 45.360 o
-6 11 4 68.674 69.424 0.790 10.854 o
-6 11 5 20.367 20.794 0.326 69.012 o
-6 11 6 61.567 62.015 0.701 13.742 o
-6 11 7 38.475 38.959 0.464 31.898 o
-6 11 8 2.379 2.450 0.119 567.045 o
-6 11 9 29.934 29.634 0.405 43.282 o
-6 11 10 28.441 28.064 0.464 34.205 o
-6 11 11 13.628 13.415 0.257 114.179 o
-6 11 12 38.816 38.614 0.563 22.735 o
-6 11 13 8.730 8.327 0.286 95.947 o
-6 12 1 34.212 33.684 0.484 30.624 o
-6 12 2 67.308 66.500 0.652 15.023 o
-6 12 3 26.203 26.019 0.375 51.025 o
-6 12 4 3.134 3.201 0.138 415.491 o
-6 12 5 24.047 24.241 0.375 51.851 o
-6 12 6 23.001 22.888 0.385 49.865 o
-6 12 7 2.230 2.232 0.138 418.140 o
-6 12 8 26.227 27.066 0.385 48.566 o
-6 12 9 10.109 10.431 0.237 136.934 o
-6 12 10 10.207 10.303 0.227 148.491 o
-6 12 11 32.394 31.827 0.504 28.812 o
-6 13 1 13.485 13.148 0.257 114.377 o
-6 13 2 28.401 28.410 0.415 41.919 o
-6 13 3 3.754 3.843 0.168 281.877 o
-6 13 4 23.569 23.520 0.365 54.659 o
-6 13 5 7.533 7.507 0.227 151.817 o
-6 13 6 10.436 10.441 0.237 136.671 o
-6 13 7 27.476 27.274 0.435 38.804 o
-6 13 8 2.347 2.371 0.188 227.596 o
-6 13 9 5.531 5.650 0.237 141.275 o
-6 14 1 2.978 3.151 0.158 319.289 o
-6 14 2 15.537 15.291 0.375 54.831 o
-6 14 3 9.301 9.019 0.286 95.641 o
-6 14 4 1.384 1.343 0.178 254.198 o
-5 0 1 1591.110 1595.220 37.152 0.006 o
-5 0 2 2537.980 2546.570 33.783 0.006 o
-5 0 3 1.457 1.403 0.079 1278.320 o
-5 0 4 520.666 512.775 6.707 0.156 o
-5 0 5 817.503 818.158 14.630 0.035 o
-5 0 6 26.015 26.118 0.514 28.686 o
-5 0 7 1477.310 1495.920 36.697 0.006 o
-5 0 8 5.883 5.492 0.217 167.524 o
-5 0 9 451.986 466.644 6.836 0.155 o
-5 0 10 671.827 684.220 11.508 0.056 o
-5 0 11 1.728 1.995 0.099 817.993 o
-5 0 12 437.344 433.740 5.779 0.211 o
-5 0 13 272.787 279.315 3.171 0.675 o
-5 0 14 81.997 81.880 1.274 4.498 o
-5 0 15 424.512 438.195 5.512 0.231 o
-5 0 16 33.890 33.457 0.553 24.093 o
-5 0 17 8.248 8.189 0.257 119.005 o
-5 0 18 25.166 23.718 0.435 39.469 o
-5 0 19 9.252 8.920 0.257 118.322 o
-5 0 20 26.521 26.454 0.642 18.736 o
-5 0 21 32.486 34.198 0.662 17.311 o
-5 1 1 1369.460 1299.050 19.075 0.020 o
-5 1 2 115.737 118.350 1.926 1.990 o
-5 1 3 1779.630 1813.830 22.789 0.013 o
-5 1 4 437.715 424.494 5.097 0.263 o
-5 1 5 210.872 230.773 2.973 0.804 o
-5 1 6 994.955 1003.660 9.493 0.070 o
-5 1 7 50.001 47.297 0.721 13.892 o
-5 1 8 330.171 338.860 4.771 0.316 o
-5 1 9 442.159 461.685 5.364 0.239 o
-5 1 10 64.714 64.801 0.691 13.844 o
-5 1 11 788.819 800.960 7.656 0.109 o
-5 1 12 190.447 190.480 1.847 1.869 o
-5 1 13 90.124 91.817 1.225 4.726 o
-5 1 14 226.198 227.958 1.768 1.832 o
-5 1 15 108.451 108.334 1.106 5.318 o
-5 1 16 56.016 57.422 0.770 11.972 o
-5 1 17 72.055 70.994 0.691 13.309 o
-5 1 18 6.021 5.818 0.158 311.313 o
-5 1 19 66.638 64.336 0.780 11.243 o
-5 1 20 23.112 22.799 0.346 60.710 o
-5 1 21 19.712 19.124 0.375 53.555 o
-5 2 1 1394.940 1377.410 31.175 0.008 o
-5 2 2 1654.580 1616.480 27.027 0.010 o
-5 2 3 157.545 151.136 1.600 2.550 o
-5 2 4 595.802 605.501 7.567 0.122 o
-5 2 5 654.115 670.164 6.688 0.145 o
-5 2 6 7.660 7.814 0.178 243.301 o
-5 2 7 488.317 511.609 5.611 0.214 o
-5 2 8 275.538 275.818 3.764 0.502 o
-5 2 9 190.443 192.644 2.954 0.836 o
-5 2 10 474.892 488.574 4.840 0.277 o
-5 2 11 41.458 41.518 0.543 23.844 o
-5 2 12 224.638 225.884 2.657 0.969 o
-5 2 13 246.651 246.460 2.726 0.901 o
-5 2 14 1.713 1.719 0.089 1009.030 o
-5 2 15 147.078 148.992 1.748 2.239 o
-5 2 16 65.797 64.801 0.662 14.806 o
-5 2 17 8.100 7.448 0.178 242.818 o
-5 2 18 100.318 99.769 0.929 7.256 o
-5 2 19 15.851 15.805 0.247 119.835 o
-5 2 20 26.925 26.760 0.375 50.719 o
-5 2 21 88.965 88.133 0.998 6.768 o
-5 3 1 584.065 576.153 8.387 0.102 o
-5 3 2 61.104 63.131 0.751 12.239 o
-5 3 3 1730.880 1711.270 18.887 0.019 o
-5 3 4 486.714 483.111 5.660 0.213 o
-5 3 5 330.660 332.163 4.495 0.351 o
-5 3 6 882.679 900.829 8.179 0.093 o
-5 3 7 51.390 52.048 0.850 10.223 o
-5 3 8 276.336 281.587 3.329 0.620 o
-5 3 9 380.682 382.690 4.603 0.325 o
-5 3 10 44.534 44.333 0.543 23.405 o
-5 3 11 293.765 290.003 3.981 0.448 o
-5 3 12 84.375 85.337 0.968 7.226 o
-5 3 13 106.746 104.412 1.166 4.922 o
-5 3 14 121.317 117.916 1.047 5.543 o
-5 3 15 9.373 9.177 0.198 195.515 o
-5 3 16 81.856 81.910 0.978 7.177 o
-5 3 17 81.210 79.657 0.850 9.125 o
-5 3 18 9.917 9.987 0.188 213.716 o
-5 3 19 93.582 94.168 0.919 7.589 o
-5 3 20 23.983 24.705 0.356 57.116 o
-5 4 1 679.451 696.548 7.349 0.123 o
-5 4 2 504.311 504.072 6.233 0.178 o
-5 4 3 12.836 13.098 0.257 114.851 o
-5 4 4 1052.780 1058.930 10.441 0.059 o
-5 4 5 547.584 533.272 7.606 0.124 o
-5 4 6 65.521 64.415 0.929 8.325 o
-5 4 7 758.854 762.900 11.232 0.057 o
-5 4 8 280.054 276.608 4.346 0.387 o
-5 4 9 247.151 249.107 3.102 0.723 o
-5 4 10 148.747 145.140 1.284 3.683 o
-5 4 11 18.271 18.581 0.227 134.289 o
-5 4 12 76.143 76.289 1.027 6.716 o
-5 4 13 165.981 164.214 1.837 1.988 o
-5 4 14 41.873 41.547 0.504 27.121 o
-5 4 15 155.661 160.056 1.669 2.371 o
-5 4 16 32.181 31.985 0.375 48.395 o
-5 4 17 39.815 40.115 0.533 24.858 o
-5 4 18 105.755 105.963 1.225 4.531 o
-5 4 19 3.899 4.020 0.148 360.310 o
-5 4 20 10.315 10.501 0.237 136.744 o
-5 5 1 107.067 109.430 1.788 2.311 o
-5 5 2 42.606 43.474 0.524 25.197 o
-5 5 3 478.239 479.170 6.055 0.190 o
-5 5 4 147.459 150.108 2.134 1.580 o
-5 5 5 513.603 507.945 5.334 0.231 o
-5 5 6 447.219 447.935 5.127 0.258 o
-5 5 7 67.069 67.981 1.087 6.227 o
-5 5 8 247.920 252.703 2.558 0.996 o
-5 5 9 457.292 457.003 5.295 0.243 o
-5 5 10 19.960 20.458 0.257 105.985 o
-5 5 11 138.544 135.252 1.245 3.995 o
-5 5 12 178.689 179.940 1.521 2.593 o
-5 5 13 62.545 64.001 0.691 13.973 o
-5 5 14 110.526 109.746 1.057 5.681 o
-5 5 15 8.327 8.732 0.188 217.586 o
-5 5 16 39.637 38.703 0.435 35.456 o
-5 5 17 154.225 156.608 1.482 2.887 o
-5 5 18 4.607 4.603 0.168 280.209 o
-5 5 19 41.575 42.180 0.593 20.414 o
-5 5 20 36.141 36.095 0.662 17.118 o
-5 6 1 120.310 121.294 1.324 3.813 o
-5 6 2 274.562 273.783 2.667 0.898 o
-5 6 3 43.764 43.879 0.573 21.433 o
-5 6 4 570.480 560.348 5.986 0.184 o
-5 6 5 126.950 129.779 1.403 3.395 o
-5 6 6 50.446 50.922 0.721 13.804 o
-5 6 7 392.306 379.331 2.914 0.660 o
-5 6 8 217.448 223.157 2.341 1.207 o
-5 6 9 85.293 85.555 0.820 9.449 o
-5 6 10 269.293 275.136 2.894 0.790 o
-5 6 11 45.073 44.313 0.761 12.816 o
-5 6 12 95.144 95.759 0.948 7.166 o
-5 6 13 110.184 109.252 1.116 5.215 o
-5 6 14 9.590 9.710 0.198 194.803 o
-5 6 15 72.138 71.389 0.741 11.903 o
-5 6 16 44.853 44.926 0.504 26.527 o
-5 6 17 4.241 4.248 0.128 475.273 o
-5 6 18 102.053 100.066 1.106 5.448 o
-5 6 19 16.669 17.168 0.405 47.064 o
-5 7 1 111.532 112.394 1.195 4.635 o
-5 7 2 66.856 66.253 0.761 11.699 o
-5 7 3 429.043 434.530 3.447 0.489 o
-5 7 4 7.340 7.181 0.168 272.751 o
-5 7 5 211.136 210.494 2.005 1.573 o
-5 7 6 350.982 356.364 2.963 0.679 o
-5 7 7 4.251 4.435 0.109 656.202 o
-5 7 8 290.974 292.146 2.963 0.740 o
-5 7 9 162.875 161.399 1.640 2.411 o
-5 7 10 16.353 16.457 0.247 119.058 o
-5 7 11 162.212 164.689 1.788 2.090 o
-5 7 12 42.218 42.219 0.464 31.021 o
-5 7 13 23.546 23.204 0.336 63.713 o
-5 7 14 95.453 96.628 0.998 6.588 o
-5 7 15 8.284 8.090 0.168 269.500 o
-5 7 16 53.762 53.787 0.612 18.034 o
-5 7 17 42.434 41.943 0.533 24.497 o
-5 7 18 1.188 1.314 0.138 420.002 o
-5 8 1 95.923 96.905 0.909 7.636 o
-5 8 2 169.547 170.734 1.650 2.345 o
-5 8 3 2.232 2.311 0.089 1002.350 o
-5 8 4 147.154 150.751 1.432 3.103 o
-5 8 5 190.088 189.661 1.936 1.736 o
-5 8 6 56.311 54.893 0.662 15.633 o
-5 8 7 217.701 222.436 2.549 1.048 o
-5 8 8 47.054 45.854 0.642 17.276 o
-5 8 9 40.813 41.251 0.652 17.258 o
-5 8 10 115.560 115.950 1.363 3.679 o
-5 8 11 8.910 9.009 0.188 216.381 o
-5 8 12 50.215 50.053 0.751 12.866 o
-5 8 13 61.669 61.245 0.642 15.922 o
-5 8 14 2.545 2.588 0.109 672.470 o
-5 8 15 58.397 59.348 0.672 15.013 o
-5 8 16 22.242 22.117 0.316 71.823 o
-5 8 17 16.429 16.645 0.306 80.100 o
-5 9 1 176.602 175.456 2.183 1.455 o
-5 9 2 16.739 16.585 0.267 103.194 o
-5 9 3 114.683 115.169 1.235 4.352 o
-5 9 4 45.649 45.578 0.701 14.818 o
-5 9 5 46.749 45.726 0.484 28.011 o
-5 9 6 162.012 161.626 1.748 2.174 o
-5 9 7 21.849 22.009 0.356 58.205 o
-5 9 8 63.834 62.855 0.691 13.938 o
-5 9 9 60.056 60.178 0.622 16.900 o
-5 9 10 1.337 1.393 0.099 821.000 o
-5 9 11 76.405 77.455 0.869 8.935 o
-5 9 12 13.931 13.819 0.227 142.769 o
-5 9 13 5.238 5.245 0.178 249.239 o
-5 9 14 61.254 60.336 0.612 17.250 o
-5 9 15 12.225 12.358 0.217 158.012 o
-5 9 16 33.431 34.090 0.484 30.699 o
-5 10 1 29.698 29.891 0.395 45.231 o
-5 10 2 216.388 213.625 1.867 1.739 o
-5 10 3 3.435 3.586 0.128 479.356 o
-5 10 4 73.530 74.580 0.889 8.703 o
-5 10 5 58.446 58.321 0.691 14.317 o
-5 10 6 10.516 10.915 0.257 117.057 o
-5 10 7 76.455 79.243 0.968 7.420 o
-5 10 8 7.474 7.804 0.188 219.647 o
-5 10 9 10.160 9.947 0.207 176.736 o
-5 10 10 107.138 107.682 0.998 6.293 o
-5 10 11 4.019 4.139 0.138 412.079 o
-5 10 12 60.636 61.936 0.662 15.189 o
-5 10 13 12.703 13.089 0.237 133.561 o
-5 10 14 3.772 3.764 0.158 317.740 o
-5 10 15 25.670 26.602 0.405 44.552 o
-5 11 1 77.218 77.603 0.761 11.088 o
-5 11 2 40.046 39.641 0.494 28.422 o
-5 11 3 53.490 53.322 0.593 19.090 o
-5 11 4 20.782 20.774 0.385 50.602 o
-5 11 5 37.288 37.399 0.524 26.097 o
-5 11 6 53.362 53.125 0.573 20.213 o
-5 11 7 1.271 1.274 0.109 679.366 o
-5 11 8 74.190 75.479 0.810 10.146 o
-5 11 9 25.859 25.713 0.464 34.698 o
-5 11 10 3.999 4.248 0.148 359.855 o
-5 11 11 49.435 49.015 0.642 17.047 o
-5 11 12 9.529 9.651 0.217 162.647 o
-5 11 13 6.116 6.124 0.198 201.444 o
-5 11 14 35.091 36.134 0.642 18.160 o
-5 12 1 18.702 18.116 0.326 70.170 o
-5 12 2 23.361 22.720 0.336 63.878 o
-5 12 3 2.622 2.628 0.138 417.121 o
-5 12 4 29.397 28.321 0.385 47.572 o
-5 12 5 47.206 46.506 0.533 23.750 o
-5 12 6 13.699 13.948 0.267 106.161 o
-5 12 7 32.166 32.055 0.435 37.550 o
-5 12 8 11.331 11.469 0.247 125.414 o
-5 12 9 11.941 12.417 0.247 124.603 o
-5 12 10 36.751 37.379 0.504 28.000 o
-5 12 11 3.245 3.299 0.158 318.843 o
-5 12 12 13.780 13.918 0.356 61.358 o
-5 13 1 24.076 23.322 0.385 49.560 o
-5 13 2 11.229 10.688 0.227 147.337 o
-5 13 3 19.528 18.946 0.415 44.384 o
-5 13 4 6.795 6.727 0.188 221.380 o
-5 13 5 11.940 11.735 0.247 124.863 o
-5 13 6 23.268 23.342 0.356 57.561 o
-5 13 7 4.790 5.028 0.168 279.611 o
-5 13 8 30.666 30.514 0.464 33.727 o
-5 13 9 13.644 14.126 0.336 68.500 o
-5 14 1 11.300 11.360 0.257 116.442 o
-5 14 2 29.093 28.232 0.454 35.469 o
-5 14 3 0.157 0.247 0.109 681.609 o
-5 14 4 32.436 32.163 0.543 25.078 o
-5 14 5 10.597 10.550 0.356 62.285 o
-5 14 6 4.329 4.682 0.257 121.119 o
-4 0 1 4022.360 3934.500 48.492 0.003 o
-4 0 2 211.812 218.841 4.455 0.384 o
-4 0 3 2402.220 2455.070 76.882 0.001 o
-4 0 4 1349.630 1420.760 68.673 0.002 o
-4 0 5 14.001 15.459 0.435 41.469 o
-4 0 6 1404.620 1415.880 54.893 0.003 o
-4 0 7 183.866 187.724 5.492 0.260 o
-4 0 8 10.489 10.451 0.780 13.158 o
-4 0 9 1007.280 1009.720 20.211 0.019 o
-4 0 10 74.656 73.582 1.768 2.467 o
-4 0 11 435.724 437.839 9.602 0.083 o
-4 0 12 226.365 225.005 3.092 0.744 o
-4 0 13 30.828 30.909 0.524 27.049 o
-4 0 14 109.219 111.356 1.294 4.081 o
-4 0 15 99.255 97.734 1.274 4.318 o
-4 0 16 30.223 29.230 0.632 19.086 o
-4 0 17 114.278 116.088 1.482 3.193 o
-4 0 18 35.892 35.225 0.563 23.103 o
-4 0 19 77.737 77.573 1.432 3.658 o
-4 0 20 57.863 59.545 0.958 8.031 o
-4 0 21 0.061 0.138 0.158 322.188 o
-4 1 1 758.216 758.741 8.525 0.093 o
-4 1 2 1402.390 1362.300 22.986 0.014 o
-4 1 3 875.545 914.559 12.476 0.046 o
-4 1 4 344.106 377.415 7.280 0.143 o
-4 1 5 1537.150 1571.960 21.860 0.015 o
-4 1 6 233.113 235.466 2.963 0.795 o
-4 1 7 649.015 669.166 8.238 0.103 o
-4 1 8 680.554 706.268 7.824 0.110 o
-4 1 9 9.131 9.187 0.138 379.872 o
-4 1 10 396.913 394.939 5.038 0.275 o
-4 1 11 195.496 197.188 2.055 1.557 o
-4 1 12 26.953 26.997 0.365 53.126 o
-4 1 13 325.891 333.012 3.082 0.662 o
-4 1 14 117.683 116.434 1.363 3.663 o
-4 1 15 119.621 116.108 1.393 3.522 o
-4 1 16 126.307 126.401 1.452 3.217 o
-4 1 17 1.122 1.245 0.089 1014.010 o
-4 1 18 69.958 70.639 0.780 11.021 o
-4 1 19 61.406 60.109 0.593 18.174 o
-4 1 20 0.289 0.336 0.089 1017.990 o
-4 1 21 94.035 98.288 1.166 5.084 o
-4 2 1 759.234 796.594 13.879 0.039 o
-4 2 2 112.287 103.375 1.788 2.305 o
-4 2 3 655.882 701.260 8.189 0.103 o
-4 2 4 1432.070 1456.620 21.969 0.015 o
-4 2 5 28.443 28.696 0.356 54.936 o
-4 2 6 1022.390 1047.130 16.161 0.028 o
-4 2 7 339.275 341.794 5.058 0.283 o
-4 2 8 69.273 71.251 0.761 11.514 o
-4 2 9 725.841 740.338 8.821 0.088 o
-4 2 10 60.874 60.089 0.761 12.030 o
-4 2 11 172.980 170.270 2.361 1.277 o
-4 2 12 444.237 437.020 4.890 0.280 o
-4 2 13 0.871 0.899 0.069 1676.590 o
-4 2 14 132.044 130.984 1.294 3.830 o
-4 2 15 245.638 243.674 2.331 1.164 o
-4 2 16 6.766 6.668 0.158 308.406 o
-4 2 17 135.847 135.044 1.413 3.288 o
-4 2 18 32.774 33.467 0.425 38.834 o
-4 2 19 11.871 11.844 0.237 134.880 o
-4 2 20 48.479 48.196 0.563 21.480 o
-4 2 21 10.832 11.399 0.296 88.626 o
-4 3 1 230.826 231.742 2.450 1.100 o
-4 3 2 1813.750 1837.800 18.778 0.019 o
-4 3 3 317.523 324.902 3.981 0.438 o
-4 3 4 581.478 565.455 8.792 0.094 o
-4 3 5 1063.160 1068.210 12.753 0.042 o
-4 3 6 171.795 169.144 2.173 1.479 o
-4 3 7 899.139 862.788 11.528 0.053 o
-4 3 8 410.158 393.388 5.690 0.221 o
-4 3 9 5.765 5.561 0.128 465.491 o
-4 3 10 516.849 530.131 4.909 0.261 o
-4 3 11 181.219 180.938 1.620 2.345 o
-4 3 12 98.953 99.542 0.889 7.795 o
-4 3 13 310.750 316.378 3.131 0.659 o
-4 3 14 99.944 99.997 0.859 8.174 o
-4 3 15 141.842 142.759 1.739 2.286 o
-4 3 16 105.841 106.091 1.274 4.236 o
-4 3 17 18.450 18.778 0.306 78.708 o
-4 3 18 46.958 46.259 0.524 24.548 o
-4 3 19 56.808 56.651 0.632 16.802 o
-4 3 20 4.244 4.060 0.158 316.727 o
-4 4 1 1031.730 1006.570 18.077 0.023 o
-4 4 2 73.870 71.162 1.185 5.239 o
-4 4 3 1698.700 1723.120 16.556 0.023 o
-4 4 4 534.247 527.652 7.102 0.140 o
-4 4 5 84.076 82.176 0.879 8.522 o
-4 4 6 745.087 756.963 9.997 0.071 o
-4 4 7 267.183 276.341 3.625 0.539 o
-4 4 8 112.673 111.544 1.650 2.655 o
-4 4 9 600.020 594.833 6.954 0.141 o
-4 4 10 77.142 76.941 0.859 9.096 o
-4 4 11 344.566 352.660 3.665 0.491 o
-4 4 12 297.812 300.899 2.835 0.786 o
-4 4 13 14.390 14.057 0.237 131.453 o
-4 4 14 130.995 130.085 1.235 4.137 o
-4 4 15 117.668 120.573 1.590 2.799 o
-4 4 16 3.829 4.011 0.138 412.780 o
-4 4 17 86.171 85.891 0.938 7.571 o
-4 4 18 51.956 51.100 0.612 18.257 o
-4 4 19 31.519 31.768 0.425 39.257 o
-4 4 20 30.371 31.037 0.484 31.276 o
-4 5 1 72.677 73.088 0.899 8.575 o
-4 5 2 587.846 587.148 5.887 0.186 o
-4 5 3 459.721 444.744 5.245 0.247 o
-4 5 4 308.891 304.395 3.892 0.461 o
-4 5 5 580.395 585.488 5.502 0.208 o
-4 5 6 185.962 186.292 1.867 1.855 o
-4 5 7 184.849 187.359 1.689 2.174 o
-4 5 8 421.509 432.495 3.645 0.454 o
-4 5 9 7.071 7.181 0.138 395.118 o
-4 5 10 195.408 191.251 1.778 1.968 o
-4 5 11 155.070 153.477 1.827 2.049 o
-4 5 12 23.507 22.927 0.346 60.551 o
-4 5 13 228.661 233.273 2.351 1.178 o
-4 5 14 24.481 23.925 0.316 70.317 o
-4 5 15 40.988 40.372 0.425 36.355 o
-4 5 16 112.527 112.404 1.008 6.066 o
-4 5 17 11.107 11.162 0.227 147.224 o
-4 5 18 53.575 53.105 0.612 18.071 o
-4 5 19 37.121 37.527 0.543 24.436 o
-4 5 20 0.284 0.375 0.109 681.518 o
-4 6 1 408.537 411.978 4.643 0.313 o
-4 6 2 113.972 113.214 1.719 2.459 o
-4 6 3 366.872 361.590 5.067 0.278 o
-4 6 4 591.541 603.210 8.070 0.109 o
-4 6 5 64.697 65.808 0.869 9.360 o
-4 6 6 410.690 400.115 4.653 0.313 o
-4 6 7 231.979 230.428 2.173 1.332 o
-4 6 8 57.486 58.854 0.662 15.457 o
-4 6 9 203.239 208.508 1.808 1.871 o
-4 6 10 36.937 36.697 0.454 33.545 o
-4 6 11 37.683 36.786 0.494 28.913 o
-4 6 12 139.170 136.971 1.314 3.662 o
-4 6 13 21.667 22.038 0.336 64.648 o
-4 6 14 110.000 111.623 0.988 6.304 o
-4 6 15 57.693 55.486 0.573 19.719 o
-4 6 16 17.372 17.297 0.257 109.690 o
-4 6 17 85.556 82.433 0.909 8.034 o
-4 6 18 16.567 16.487 0.356 60.423 o
-4 6 19 23.942 24.587 0.385 49.441 o
-4 7 1 17.941 17.277 0.247 117.120 o
-4 7 2 477.658 484.780 4.366 0.325 o
-4 7 3 185.223 180.820 1.995 1.672 o
-4 7 4 148.576 148.192 1.551 2.730 o
-4 7 5 340.653 334.781 3.694 0.489 o
-4 7 6 12.019 12.071 0.227 145.838 o
-4 7 7 200.732 200.813 2.183 1.398 o
-4 7 8 227.772 230.546 2.045 1.472 o
-4 7 9 11.814 11.429 0.257 116.094 o
-4 7 10 180.259 177.273 2.499 1.144 o
-4 7 11 78.684 79.144 0.929 7.927 o
-4 7 12 19.122 19.203 0.326 69.807 o
-4 7 13 117.585 116.809 1.136 4.939 o
-4 7 14 9.381 9.503 0.188 215.128 o
-4 7 15 34.498 34.455 0.435 36.886 o
-4 7 16 38.683 38.278 0.514 26.788 o
-4 7 17 4.302 4.514 0.168 280.712 o
-4 7 18 55.728 58.222 0.701 14.103 o
-4 8 1 358.078 356.858 4.139 0.397 o
-4 8 2 3.576 3.635 0.099 798.748 o
-4 8 3 93.264 91.975 0.840 8.775 o
-4 8 4 169.405 168.837 1.897 1.871 o
-4 8 5 61.998 62.301 0.701 13.714 o
-4 8 6 138.879 138.008 1.492 2.983 o
-4 8 7 97.907 98.554 1.047 6.036 o
-4 8 8 51.385 52.028 0.731 13.416 o
-4 8 9 278.031 277.576 2.835 0.810 o
-4 8 10 17.678 17.721 0.237 125.924 o
-4 8 11 44.766 46.378 0.524 24.791 o
-4 8 12 137.733 140.132 1.571 2.738 o
-4 8 13 1.689 1.857 0.099 818.515 o
-4 8 14 43.798 43.592 0.543 23.515 o
-4 8 15 16.610 16.595 0.257 110.625 o
-4 8 16 12.813 12.328 0.227 144.857 o
-4 8 17 54.513 55.515 0.691 14.575 o
-4 8 18 4.587 4.909 0.198 203.373 o
-4 9 1 1.053 1.096 0.089 1014.680 o
-4 9 2 81.459 79.964 0.820 9.655 o
-4 9 3 32.610 31.531 0.454 34.678 o
-4 9 4 22.712 22.779 0.365 55.008 o
-4 9 5 140.734 144.399 1.758 2.243 o
-4 9 6 3.453 3.418 0.128 479.571 o
-4 9 7 71.788 73.138 0.850 9.466 o
-4 9 8 147.880 149.852 1.630 2.515 o
-4 9 9 22.321 22.305 0.326 67.903 o
-4 9 10 136.214 137.939 1.571 2.749 o
-4 9 11 89.440 89.921 0.909 7.863 o
-4 9 12 3.183 3.270 0.119 562.609 o
-4 9 13 71.991 72.111 0.731 12.155 o
-4 9 14 19.227 19.746 0.296 82.896 o
-4 9 15 3.646 3.724 0.128 478.417 o
-4 9 16 41.436 41.844 0.553 23.090 o
-4 9 17 2.882 2.875 0.178 252.936 o
-4 10 1 127.545 126.431 1.096 5.028 o
-4 10 2 3.752 3.704 0.148 360.929 o
-4 10 3 31.682 31.432 0.504 28.910 o
-4 10 4 47.246 46.378 0.573 21.038 o
-4 10 5 3.426 3.517 0.128 479.499 o
-4 10 6 184.955 191.933 2.084 1.545 o
-4 10 7 23.009 23.718 0.356 57.584 o
-4 10 8 79.998 80.576 0.958 7.477 o
-4 10 9 83.774 84.883 0.919 7.904 o
-4 10 10 23.878 24.083 0.346 60.217 o
-4 10 11 46.801 47.524 0.573 21.028 o
-4 10 12 42.289 41.320 0.593 20.393 o
-4 10 13 15.015 14.886 0.237 130.389 o
-4 10 14 45.682 46.664 0.632 17.814 o
-4 10 15 23.297 23.372 0.395 47.477 o
-4 11 1 21.357 21.159 0.316 72.453 o
-4 11 2 117.316 118.548 1.008 5.933 o
-4 11 3 19.448 19.598 0.326 69.607 o
-4 11 4 23.855 23.875 0.336 63.462 o
-4 11 5 99.743 98.564 0.948 7.045 o
-4 11 6 0.586 0.543 0.099 824.127 o
-4 11 7 50.250 50.171 0.583 20.031 o
-4 11 8 51.440 51.011 0.622 17.802 o
-4 11 9 3.962 4.040 0.148 360.155 o
-4 11 10 65.700 66.865 0.889 8.963 o
-4 11 11 28.706 30.128 0.425 39.964 o
-4 11 12 12.411 12.822 0.286 93.649 o
-4 11 13 23.670 24.350 0.435 39.652 o
-4 11 14 3.696 4.030 0.217 169.136 o
-4 12 1 93.956 94.248 1.037 6.221 o
-4 12 2 1.420 1.531 0.099 820.412 o
-4 12 3 32.865 32.746 0.425 38.889 o
-4 12 4 35.012 34.337 0.464 32.803 o
-4 12 5 0.544 0.533 0.099 824.199 o
-4 12 6 31.068 30.217 0.405 42.955 o
-4 12 7 31.311 31.492 0.415 40.987 o
-4 12 8 5.236 5.443 0.168 278.555 o
-4 12 9 22.016 21.406 0.504 30.312 o
-4 12 10 17.471 17.346 0.306 79.487 o
-4 12 11 16.282 17.020 0.385 51.877 o
-4 12 12 12.197 12.950 0.336 69.015 o
-4 13 1 1.796 1.887 0.109 676.950 o
-4 13 2 68.837 67.102 0.889 8.892 o
-4 13 3 11.443 11.360 0.326 73.520 o
-4 13 4 4.478 4.633 0.178 250.565 o
-4 13 5 38.408 38.732 0.504 27.721 o
-4 13 6 12.172 12.081 0.267 107.648 o
-4 13 7 15.617 15.667 0.336 67.736 o
-4 13 8 13.190 13.573 0.277 99.523 o
-4 13 9 4.795 5.245 0.207 184.450 o
-4 13 10 18.187 18.344 0.435 40.833 o
-4 14 1 21.914 21.979 0.356 58.190 o
-4 14 2 1.122 1.353 0.128 487.006 o
-4 14 3 21.211 21.001 0.346 61.654 o
-4 14 4 28.155 28.242 0.415 41.986 o
-4 14 5 0.282 0.296 0.119 572.700 o
-4 14 6 28.052 27.689 0.642 18.653 o
-3 0 1 38.285 39.829 1.067 6.848 o
-3 0 2 2089.070 2090.520 48.215 0.003 o
-3 0 3 704.798 740.536 17.978 0.024 o
-3 0 4 248.638 252.762 3.082 0.729 o
-3 0 5 3230.490 3045.440 40.244 0.004 o
-3 0 6 2240.670 2207.570 24.537 0.011 o
-3 0 7 1180.720 1188.090 29.931 0.009 o
-3 0 8 828.801 820.361 10.896 0.059 o
-3 0 9 412.360 421.896 5.561 0.229 o
-3 0 10 213.255 216.747 3.112 0.744 o
-3 0 11 419.105 420.246 6.599 0.168 o
-3 0 12 6.511 6.925 0.198 200.606 o
-3 0 13 192.868 196.180 2.371 1.229 o
-3 0 14 321.654 316.407 3.922 0.450 o
-3 0 15 104.305 103.434 1.521 3.119 o
-3 0 16 195.652 201.277 3.457 0.623 o
-3 0 17 38.577 39.325 0.682 16.042 o
-3 0 18 3.990 4.129 0.247 131.107 o
-3 0 19 123.885 127.655 2.134 1.630 o
-3 0 20 17.884 18.462 0.454 37.517 o
-3 0 21 13.122 14.393 0.435 41.608 o
-3 1 1 944.172 942.505 15.746 0.030 o
-3 1 2 408.593 397.211 4.998 0.277 o
-3 1 3 1400.150 1347.830 22.996 0.014 o
-3 1 4 1796.340 1845.930 28.133 0.009 o
-3 1 5 228.511 239.713 2.726 0.919 o
-3 1 6 1172.940 1160.540 15.627 0.029 o
-3 1 7 1405.960 1411.360 20.448 0.017 o
-3 1 8 313.245 303.832 2.904 0.745 o
-3 1 9 570.704 589.617 6.539 0.158 o
-3 1 10 583.236 601.362 6.105 0.176 o
-3 1 11 26.493 26.790 0.365 53.300 o
-3 1 12 356.455 362.005 3.280 0.578 o
-3 1 13 24.273 24.656 0.286 83.208 o
-3 1 14 18.512 18.680 0.247 115.842 o
-3 1 15 390.174 392.420 3.813 0.440 o
-3 1 16 1.351 1.413 0.089 1012.350 o
-3 1 17 82.360 80.873 0.751 11.046 o
-3 1 18 151.119 150.049 1.314 3.521 o
-3 1 19 1.238 1.343 0.119 571.160 o
-3 1 20 47.327 47.050 0.593 19.812 o
-3 1 21 29.883 29.763 0.484 31.412 o
-3 2 1 129.089 128.712 2.124 1.636 o
-3 2 2 612.209 650.338 11.972 0.053 o
-3 2 3 1460.230 1470.590 19.707 0.018 o
-3 2 5 1162.170 1200.090 17.534 0.024 o
-3 2 6 1150.920 1135.910 17.287 0.024 o
-3 2 7 31.815 32.055 0.385 46.396 o
-3 2 8 724.924 724.247 9.236 0.082 o
-3 2 9 340.320 332.835 5.107 0.279 o
-3 2 10 105.898 107.998 1.867 2.137 o
-3 2 11 389.670 387.323 3.408 0.525 o
-3 2 12 14.142 14.383 0.198 182.865 o
-3 2 13 191.927 188.831 1.679 2.165 o
-3 2 14 116.741 116.671 0.998 6.047 o
-3 2 15 21.355 21.801 0.336 64.808 o
-3 2 16 154.876 155.966 1.669 2.381 o
-3 2 17 75.241 74.363 0.988 7.224 o
-3 2 18 8.494 7.814 0.188 218.060 o
-3 2 19 132.929 133.859 1.195 4.314 o
-3 2 20 23.050 23.589 0.435 39.804 o
-3 2 21 44.887 45.123 0.622 18.414 o
-3 3 1 2560.800 2551.860 34.653 0.006 o
-3 3 2 1454.350 1415.010 27.066 0.010 o
-3 3 3 394.209 406.595 5.048 0.274 o
-3 3 4 2067.720 2149.510 25.752 0.010 o
-3 3 5 407.012 409.292 6.520 0.173 o
-3 3 6 538.992 536.858 7.705 0.121 o
-3 3 7 719.224 704.984 6.253 0.156 o
-3 3 8 84.684 83.905 0.909 8.037 o
-3 3 9 533.506 557.079 5.028 0.248 o
-3 3 10 204.896 206.058 2.153 1.418 o
-3 3 11 37.950 38.120 0.405 40.322 o
-3 3 12 289.031 287.929 2.549 0.942 o
-3 3 13 47.469 48.778 0.533 23.598 o
-3 3 14 84.796 85.515 0.869 8.620 o
-3 3 15 165.320 168.136 1.472 2.827 o
-3 3 16 10.368 10.510 0.227 148.246 o
-3 3 17 108.142 110.270 1.106 5.310 o
-3 3 18 86.344 86.147 0.988 6.944 o
-3 3 19 13.598 13.889 0.267 106.244 o
-3 3 20 32.236 32.815 0.504 28.775 o
-3 4 1 53.477 55.851 0.820 10.807 o
-3 4 2 588.143 601.935 9.206 0.086 o
-3 4 3 2094.290 2128.930 20.043 0.016 o
-3 4 4 54.150 53.135 0.751 12.676 o
-3 4 5 1008.570 1016.500 12.911 0.042 o
-3 4 6 571.267 560.131 9.147 0.088 o
-3 4 7 100.947 99.127 1.590 2.898 o
-3 4 8 571.287 551.389 4.771 0.263 o
-3 4 9 40.058 40.165 0.415 38.015 o
-3 4 10 187.638 186.085 2.460 1.164 o
-3 4 11 216.248 216.282 1.897 1.695 o
-3 4 12 45.403 45.775 0.454 31.253 o
-3 4 13 315.009 319.786 2.983 0.708 o
-3 4 14 135.426 132.575 1.422 3.260 o
-3 4 15 22.392 22.789 0.326 67.772 o
-3 4 16 91.386 91.857 0.988 6.808 o
-3 4 17 37.493 35.729 0.514 27.063 o
-3 4 18 39.987 39.483 0.474 30.502 o
-3 4 19 34.206 34.030 0.504 28.488 o
-3 4 20 7.877 7.912 0.207 180.599 o
-3 5 1 750.921 739.390 10.224 0.068 o
-3 5 2 623.767 625.544 9.177 0.086 o
-3 5 3 94.084 97.063 1.264 4.419 o
-3 5 4 929.878 928.981 10.629 0.060 o
-3 5 5 75.391 74.491 1.442 3.627 o
-3 5 6 60.472 60.938 0.632 16.418 o
-3 5 7 405.378 409.687 3.991 0.402 o
-3 5 8 19.304 19.648 0.237 122.891 o
-3 5 9 478.279 477.876 4.850 0.276 o
-3 5 10 123.410 123.586 1.195 4.461 o
-3 5 11 29.709 29.190 0.395 45.315 o
-3 5 12 426.306 433.967 4.919 0.280 o
-3 5 13 87.853 86.009 0.830 9.188 o
-3 5 14 19.854 19.588 0.277 93.452 o
-3 5 15 112.689 116.187 1.205 4.543 o
-3 5 16 67.957 68.574 0.721 12.686 o
-3 5 17 47.130 45.499 0.642 17.282 o
-3 5 18 39.149 38.821 0.553 23.428 o
-3 5 19 3.072 3.339 0.148 362.518 o
-3 5 20 26.826 26.859 0.454 35.896 o
-3 6 1 109.654 110.477 1.037 5.860 o
-3 6 2 362.123 369.878 3.487 0.521 o
-3 6 3 565.778 568.201 7.606 0.122 o
-3 6 4 1.725 1.709 0.099 818.698 o
-3 6 5 233.088 240.602 2.736 0.909 o
-3 6 6 135.353 140.803 1.679 2.451 o
-3 6 7 27.053 26.750 0.346 58.566 o
-3 6 8 404.950 404.757 3.299 0.539 o
-3 6 9 109.674 109.401 1.353 3.784 o
-3 6 10 213.079 205.950 1.699 2.022 o
-3 6 11 317.000 322.907 2.855 0.755 o
-3 6 12 28.147 27.945 0.405 43.873 o
-3 6 13 166.803 166.615 1.383 3.099 o
-3 6 14 112.076 112.107 1.274 4.163 o
-3 6 15 8.665 8.643 0.188 217.102 o
-3 6 16 38.791 38.693 0.514 26.752 o
-3 6 17 73.111 74.076 1.136 5.655 o
-3 6 18 12.464 12.387 0.257 115.350 o
-3 6 19 35.534 36.381 0.514 27.242 o
-3 7 1 488.274 488.880 4.465 0.312 o
-3 7 2 384.503 384.902 3.833 0.439 o
-3 7 3 122.089 123.595 1.255 4.140 o
-3 7 4 331.959 340.135 3.368 0.571 o
-3 7 5 56.407 56.928 0.701 14.102 o
-3 7 6 243.165 247.823 2.045 1.423 o
-3 7 7 256.581 261.376 2.302 1.160 o
-3 7 8 23.794 24.162 0.286 83.706 o
-3 7 9 285.017 281.715 2.707 0.864 o
-3 7 10 157.637 153.477 2.440 1.228 o
-3 7 11 48.394 48.610 0.553 22.120 o
-3 7 12 201.214 201.969 1.808 1.886 o
-3 7 13 75.083 76.230 0.751 11.435 o
-3 7 14 37.903 39.335 0.494 28.721 o
-3 7 15 80.626 80.942 0.899 8.310 o
-3 7 16 4.695 4.485 0.148 357.992 o
-3 7 17 23.651 24.211 0.356 57.302 o
-3 7 18 37.281 38.633 0.484 29.881 o
-3 8 1 77.237 77.573 0.830 9.629 o
-3 8 2 97.331 98.258 0.810 9.034 o
-3 8 3 306.990 302.765 2.707 0.836 o
-3 8 4 40.486 39.918 0.474 30.393 o
-3 8 5 199.409 197.059 1.867 1.806 o
-3 8 6 121.899 120.188 1.264 4.104 o
-3 8 7 53.001 54.142 0.622 17.593 o
-3 8 8 222.202 220.184 3.092 0.747 o
-3 8 9 28.348 28.064 0.385 47.885 o
-3 8 10 44.936 45.212 0.543 23.321 o
-3 8 11 161.219 159.542 1.818 2.043 o
-3 8 12 5.317 5.502 0.138 405.708 o
-3 8 13 40.577 40.382 0.543 23.982 o
-3 8 14 67.383 67.883 0.810 10.473 o
-3 8 15 0.346 0.375 0.089 1017.880 o
-3 8 16 68.109 67.626 0.800 10.675 o
-3 8 17 4.335 4.386 0.158 316.285 o
-3 8 18 8.126 8.347 0.227 151.072 o
-3 9 1 148.666 144.320 1.442 3.079 o
-3 9 2 116.779 116.908 1.334 3.806 o
-3 9 3 7.961 7.814 0.198 198.367 o
-3 9 4 110.187 108.057 1.156 4.935 o
-3 9 5 93.273 93.151 1.146 5.270 o
-3 9 6 98.151 98.811 1.037 6.125 o
-3 9 7 141.564 144.004 1.600 2.630 o
-3 9 8 0.597 0.652 0.089 1017.080 o
-3 9 9 35.818 35.660 0.504 28.210 o
-3 9 10 103.453 106.892 0.869 7.851 o
-3 9 11 2.524 2.776 0.109 672.122 o
-3 9 12 42.883 43.523 0.494 27.783 o
-3 9 13 30.517 29.733 0.375 49.241 o
-3 9 14 8.605 8.851 0.188 217.029 o
-3 9 15 45.188 44.689 0.563 21.933 o
-3 9 16 5.314 5.561 0.168 278.323 o
-3 9 17 21.180 20.902 0.464 35.533 o
-3 10 1 87.461 87.451 1.185 5.051 o
-3 10 2 173.700 175.871 1.719 2.173 o
-3 10 3 67.261 67.409 0.573 18.299 o
-3 10 4 0.353 0.474 0.089 1017.790 o
-3 10 5 114.810 116.404 1.255 4.233 o
-3 10 6 57.734 59.091 0.751 12.440 o
-3 10 7 8.182 8.110 0.188 218.321 o
-3 10 8 82.752 85.031 0.889 8.365 o
-3 10 9 74.901 76.279 0.751 11.441 o
-3 10 10 44.170 44.630 0.573 21.369 o
-3 10 11 71.344 70.579 0.820 10.102 o
-3 10 12 2.272 2.351 0.109 674.231 o
-3 10 13 13.248 13.227 0.247 123.244 o
-3 10 14 26.181 26.236 0.375 51.001 o
-3 10 15 3.057 3.072 0.138 415.800 o
-3 11 1 112.787 113.342 1.334 3.846 o
-3 11 2 19.936 20.813 0.277 92.960 o
-3 11 3 13.322 13.276 0.217 156.010 o
-3 11 4 102.736 105.074 1.156 5.031 o
-3 11 5 13.112 13.424 0.296 87.366 o
-3 11 6 73.347 73.415 1.205 5.078 o
-3 11 7 85.989 85.653 1.017 6.614 o
-3 11 8 2.276 2.292 0.119 567.606 o
-3 11 9 42.926 43.582 0.622 18.582 o
-3 11 10 44.091 44.916 0.573 21.364 o
-3 11 11 3.623 3.606 0.168 282.176 o
-3 11 12 36.945 37.112 0.474 31.130 o
-3 11 13 17.955 17.702 0.306 79.186 o
-3 11 14 16.976 16.921 0.346 63.565 o
-3 12 1 4.291 4.524 0.158 316.240 o
-3 12 2 23.423 23.767 0.346 60.433 o
-3 12 3 33.068 33.240 0.464 33.179 o
-3 12 4 1.462 1.531 0.119 570.577 o
-3 12 5 75.315 76.062 0.919 8.174 o
-3 12 6 12.018 12.041 0.247 124.687 o
-3 12 7 0.945 1.047 0.109 680.298 o
-3 12 8 61.332 61.403 0.770 11.726 o
-3 12 9 8.331 8.258 0.217 164.496 o
-3 12 10 10.104 10.105 0.257 117.532 o
-3 12 11 31.871 32.983 0.583 22.034 o
-3 12 12 2.959 3.418 0.168 283.007 o
-3 13 1 38.730 38.238 0.464 31.915 o
-3 13 2 4.854 4.939 0.178 249.929 o
-3 13 3 2.335 2.479 0.128 483.946 o
-3 13 4 31.952 31.877 0.622 19.516 o
-3 13 5 9.972 10.125 0.277 101.909 o
-3 13 6 20.708 20.221 0.356 58.809 o
-3 13 7 25.734 25.881 0.415 42.697 o
-3 13 8 0.120 0.119 0.099 824.777 o
-3 13 9 16.546 17.158 0.306 79.938 o
-3 13 10 19.221 19.539 0.385 51.063 o
-3 14 1 9.815 9.957 0.227 149.003 o
-3 14 2 37.082 36.806 0.524 26.148 o
-3 14 3 26.468 26.059 0.435 39.072 o
-3 14 4 0.521 0.593 0.109 681.237 o
-3 14 5 25.555 26.217 0.405 44.616 o
-3 14 6 6.384 6.352 0.207 182.782 o
-3 14 7 1.385 1.472 0.158 321.556 o
-2 0 1 6142.570 5541.070 109.835 0.001 o
-2 0 2 2633.930 2607.830 161.646 0.000 o
-2 0 4 3075.720 3166.510 78.107 0.001 o
-2 0 5 2209.810 2276.530 41.133 0.004 o
-2 0 6 129.615 132.110 3.359 0.688 o
-2 0 7 1082.530 1126.390 13.810 0.037 o
-2 0 8 1386.750 1370.050 27.372 0.010 o
-2 0 9 219.481 209.111 4.564 0.366 o
-2 0 10 706.985 694.583 12.170 0.050 o
-2 0 11 0.945 1.037 0.089 1015.270 o
-2 0 12 121.059 119.318 1.768 2.310 o
-2 0 13 109.461 112.631 1.531 3.043 o
-2 0 14 12.430 11.765 0.316 77.694 o
-2 0 15 240.051 230.872 3.546 0.577 o
-2 0 16 52.892 53.154 0.810 11.098 o
-2 0 17 33.436 32.726 0.543 24.970 o
-2 0 18 210.900 205.515 2.647 0.995 o
-2 0 19 3.610 3.289 0.168 282.374 o
-2 0 20 19.113 18.966 0.445 38.966 o
-2 0 21 71.525 73.010 1.146 5.586 o
-2 1 1 476.364 505.011 5.601 0.216 o
-2 1 2 186.120 189.819 4.208 0.433 o
-2 1 3 2574.940 2620.920 40.263 0.005 o
-2 1 4 831.902 833.321 15.627 0.031 o
-2 1 5 992.081 1032.710 14.146 0.036 o
-2 1 6 2487.100 2402.530 29.032 0.008 o
-2 1 7 91.536 89.101 1.442 3.526 o
-2 1 8 319.569 325.327 3.438 0.560 o
-2 1 9 847.167 856.871 8.999 0.081 o
-2 1 10 19.828 19.114 0.356 59.217 o
-2 1 11 234.044 247.290 2.381 1.139 o
-2 1 12 192.010 190.105 1.877 1.819 o
-2 1 13 111.672 113.342 1.077 5.477 o
-2 1 14 210.536 204.725 2.410 1.170 o
-2 1 15 9.734 9.918 0.198 194.432 o
-2 1 16 100.457 101.488 0.998 6.461 o
-2 1 17 119.630 117.758 1.245 4.241 o
-2 1 18 16.789 16.141 0.286 90.606 o
-2 1 19 95.063 93.823 1.047 6.111 o
-2 1 20 64.519 64.366 0.711 13.233 o
-2 1 21 10.837 10.925 0.257 116.861 o
-2 2 1 249.913 255.469 4.524 0.365 o
-2 2 2 746.345 765.271 10.896 0.061 o
-2 2 3 609.594 625.653 10.649 0.066 o
-2 2 4 1561.950 1561.060 18.759 0.020 o
-2 2 5 851.796 868.873 11.241 0.056 o
-2 2 6 48.675 45.519 0.583 20.349 o
-2 2 7 1313.800 1279.680 15.519 0.028 o
-2 2 8 455.222 457.201 5.364 0.237 o
-2 2 9 139.897 140.863 1.422 3.210 o
-2 2 10 475.558 487.082 5.314 0.237 o
-2 2 11 137.911 136.012 1.492 2.993 o
-2 2 12 143.680 143.648 1.620 2.569 o
-2 2 13 211.371 214.810 2.381 1.187 o
-2 2 14 29.540 29.704 0.405 43.364 o
-2 2 15 306.173 306.746 2.815 0.786 o
-2 2 16 69.944 70.481 0.978 7.470 o
-2 2 17 12.520 12.259 0.257 115.356 o
-2 2 18 83.291 82.937 1.156 5.344 o
-2 2 19 45.552 45.123 0.652 16.914 o
-2 2 20 6.199 5.719 0.178 247.538 o
-2 2 21 72.508 72.950 0.919 8.264 o
-2 3 1 905.201 911.230 11.182 0.055 o
-2 3 2 405.343 411.079 4.574 0.322 o
-2 3 3 1491.700 1544.050 17.514 0.022 o
-2 3 4 208.574 202.423 2.232 1.334 o
-2 3 5 752.144 741.859 11.419 0.056 o
-2 3 6 1597.650 1588.290 19.578 0.018 o
-2 3 8 620.214 623.025 8.900 0.091 o
-2 3 9 724.930 750.770 9.947 0.072 o
-2 3 10 36.912 37.231 0.395 42.388 o
-2 3 11 507.459 514.504 6.490 0.166 o
-2 3 12 313.511 315.133 2.954 0.722 o
-2 3 13 70.857 71.192 0.682 13.674 o
-2 3 14 250.557 253.651 2.539 1.006 o
-2 3 15 27.419 27.530 0.425 40.447 o
-2 3 16 52.471 51.040 0.612 18.223 o
-2 3 17 112.439 111.169 1.235 4.389 o
-2 3 18 8.390 8.179 0.207 179.905 o
-2 3 19 75.276 75.232 0.859 9.166 o
-2 3 20 34.350 34.287 0.504 28.457 o
-2 4 1 582.186 575.729 9.434 0.083 o
-2 4 2 2037.970 2026.690 22.641 0.013 o
-2 4 3 57.658 57.560 0.909 8.867 o
-2 4 4 812.006 841.915 11.281 0.056 o
-2 4 5 352.138 361.629 3.447 0.537 o
-2 4 6 38.298 37.339 0.425 37.271 o
-2 4 7 1002.420 997.793 12.851 0.042 o
-2 4 8 266.333 263.292 3.418 0.600 o
-2 4 9 347.324 342.407 4.208 0.390 o
-2 4 10 708.772 709.558 5.907 0.170 o
-2 4 11 42.267 43.592 0.573 21.567 o
-2 4 12 327.769 327.510 3.675 0.498 o
-2 4 13 157.504 154.168 1.413 3.098 o
-2 4 14 8.215 8.357 0.198 197.686 o
-2 4 15 127.481 127.250 1.462 3.172 o
-2 4 16 67.672 67.409 0.711 13.016 o
-2 4 17 11.696 11.567 0.257 116.125 o
-2 4 18 106.745 104.274 1.037 5.952 o
-2 4 19 5.610 5.552 0.188 223.593 o
-2 4 20 20.604 20.487 0.375 53.188 o
-2 5 1 647.442 638.820 8.041 0.107 o
-2 5 2 51.512 48.413 0.988 7.750 o
-2 5 3 1238.730 1264.950 17.158 0.024 o
-2 5 4 216.056 219.967 2.371 1.186 o
-2 5 5 55.148 56.414 0.850 10.089 o
-2 5 6 547.310 526.229 7.438 0.129 o
-2 5 7 32.900 32.035 0.425 38.954 o
-2 5 8 379.631 384.804 4.564 0.330 o
-2 5 9 198.751 197.454 1.976 1.652 o
-2 5 10 55.271 55.150 0.662 15.684 o
-2 5 11 322.303 324.893 4.060 0.422 o
-2 5 12 163.055 163.958 1.422 3.002 o
-2 5 13 28.582 27.837 0.385 47.854 o
-2 5 14 94.794 95.443 1.037 6.200 o
-2 5 15 67.778 68.821 0.682 13.904 o
-2 5 16 40.551 40.925 0.543 23.959 o
-2 5 17 56.241 56.859 0.711 13.774 o
-2 5 18 2.043 2.213 0.128 484.860 o
-2 5 19 50.003 49.509 0.593 19.513 o
-2 5 20 36.389 35.719 0.583 21.642 o
-2 6 1 208.213 209.190 2.183 1.379 o
-2 6 2 976.174 991.589 7.468 0.101 o
-2 6 3 138.104 143.293 1.689 2.413 o
-2 6 4 347.447 352.917 3.665 0.490 o
-2 6 5 480.753 494.668 5.196 0.245 o
-2 6 6 0.287 0.415 0.049 3295.620 o
-2 6 7 353.081 351.880 4.267 0.378 o
-2 6 8 81.659 83.372 0.800 9.976 o
-2 6 9 100.010 99.680 1.166 5.016 o
-2 6 10 148.241 146.938 1.225 3.948 o
-2 6 11 54.121 56.997 1.087 6.411 o
-2 6 12 79.549 79.786 0.731 11.656 o
-2 6 13 169.197 164.827 1.314 3.327 o
-2 6 14 3.930 3.823 0.109 660.756 o
-2 6 15 73.024 73.711 0.780 10.860 o
-2 6 16 36.998 36.302 0.553 23.721 o
-2 6 17 33.822 34.840 0.474 31.741 o
-2 6 18 50.480 53.421 0.672 15.585 o
-2 6 19 5.002 5.117 0.188 224.491 o
-2 7 1 550.920 550.470 4.514 0.289 o
-2 7 2 59.186 58.410 0.711 13.610 o
-2 7 3 694.585 704.401 5.670 0.182 o
-2 7 4 235.830 234.824 2.489 1.064 o
-2 7 5 167.638 169.124 1.432 2.929 o
-2 7 6 338.935 340.816 2.855 0.732 o
-2 7 7 26.952 26.651 0.316 68.394 o
-2 7 8 212.841 210.800 1.729 1.965 o
-2 7 9 173.730 171.831 1.936 1.794 o
-2 7 10 26.141 25.970 0.385 48.727 o
-2 7 11 144.871 143.253 1.304 3.636 o
-2 7 12 72.098 73.968 0.701 12.937 o
-2 7 13 46.728 46.832 0.622 18.244 o
-2 7 14 108.679 108.630 1.294 4.095 o
-2 7 15 8.229 8.219 0.188 218.159 o
-2 7 16 38.977 38.386 0.484 29.663 o
-2 7 17 69.864 71.024 0.751 11.747 o
-2 7 18 5.430 5.561 0.188 223.791 o
-2 8 1 263.807 262.571 2.766 0.860 o
-2 8 2 314.516 317.296 3.072 0.677 o
-2 8 3 16.390 16.576 0.207 161.946 o
-2 8 4 291.847 290.042 2.756 0.831 o
-2 8 5 186.690 190.184 1.709 2.124 o
-2 8 6 0.726 0.879 0.079 1285.700 o
-2 8 7 168.223 167.652 1.096 4.241 o
-2 8 8 87.260 87.955 1.008 6.686 o
-2 8 9 64.675 65.690 0.672 14.494 o
-2 8 10 134.996 136.516 1.640 2.562 o
-2 8 11 9.987 10.461 0.207 176.628 o
-2 8 12 107.644 108.541 1.136 5.102 o
-2 8 13 82.576 83.065 0.919 7.949 o
-2 8 14 0.652 0.751 0.089 1016.790 o
-2 8 15 44.487 43.227 0.612 19.031 o
-2 8 16 61.980 60.464 0.672 14.787 o
-2 8 17 2.607 2.598 0.138 417.177 o
-2 8 18 38.400 38.653 0.612 19.555 o
-2 9 1 91.780 92.015 0.968 7.029 o
-2 9 2 58.628 58.528 0.642 16.200 o
-2 9 3 141.867 145.278 1.551 2.767 o
-2 9 4 83.504 82.650 0.800 9.927 o
-2 9 5 74.298 73.375 1.017 6.879 o
-2 9 6 91.041 92.944 1.008 6.585 o
-2 9 7 34.066 34.297 0.474 31.745 o
-2 9 8 84.564 86.967 1.047 6.308 o
-2 9 9 120.700 121.551 1.640 2.639 o
-2 9 10 11.432 11.459 0.227 146.753 o
-2 9 11 81.397 81.554 1.027 6.604 o
-2 9 12 38.736 38.762 0.445 34.312 o
-2 9 13 7.599 7.685 0.178 243.533 o
-2 9 14 86.775 87.718 1.096 5.794 o
-2 9 15 25.379 25.397 0.365 53.852 o
-2 9 16 13.204 13.276 0.257 114.531 o
-2 9 17 47.499 48.482 0.859 10.125 o
-2 10 1 95.591 94.336 1.087 5.733 o
-2 10 2 108.738 108.630 1.294 4.095 o
-2 10 3 7.893 8.100 0.178 242.591 o
-2 10 4 99.169 100.036 0.770 9.613 o
-2 10 5 216.870 219.295 1.976 1.587 o
-2 10 6 44.418 44.205 0.504 26.630 o
-2 10 7 83.338 84.942 1.047 6.339 o
-2 10 8 19.272 20.280 0.336 65.825 o
-2 10 9 13.852 14.027 0.237 132.004 o
-2 10 10 81.507 81.297 0.909 8.136 o
-2 10 11 8.636 8.772 0.198 196.842 o
-2 10 12 28.809 28.607 0.454 35.483 o
-2 10 13 96.013 95.808 0.968 6.915 o
-2 10 14 4.749 4.613 0.148 357.703 o
-2 10 15 44.263 44.738 0.553 22.697 o
-2 11 1 105.025 103.326 0.958 6.781 o
-2 11 2 42.363 42.664 0.484 28.879 o
-2 11 3 110.795 111.999 1.136 5.046 o
-2 11 4 34.164 34.998 0.395 43.425 o
-2 11 5 43.855 43.978 0.622 18.513 o
-2 11 6 79.214 78.976 1.136 5.571 o
-2 11 7 10.651 10.886 0.237 136.320 o
-2 11 8 59.676 61.393 0.741 12.610 o
-2 11 9 41.451 42.308 0.504 27.126 o
-2 11 10 1.982 1.739 0.089 1006.940 o
-2 11 11 70.984 69.937 0.840 9.722 o
-2 11 12 10.329 9.878 0.267 109.225 o
-2 11 13 2.943 3.072 0.138 416.042 o
-2 11 14 48.653 48.788 0.800 11.520 o
-2 12 1 19.519 19.213 0.346 62.478 o
-2 12 2 68.020 67.201 0.938 8.100 o
-2 12 3 1.129 1.096 0.099 822.212 o
-2 12 4 24.374 24.320 0.326 66.586 o
-2 12 5 45.833 46.299 0.563 21.804 o
-2 12 6 4.247 4.090 0.168 281.081 o
-2 12 7 40.152 39.799 0.603 19.993 o
-2 12 8 11.164 11.152 0.257 116.591 o
-2 12 9 3.697 3.912 0.168 281.904 o
-2 12 10 45.869 46.961 0.603 19.360 o
-2 12 11 3.567 3.764 0.178 251.980 o
-2 12 12 16.022 16.003 0.326 71.490 o
-2 13 1 61.550 61.136 0.642 15.933 o
-2 13 2 8.105 7.863 0.188 218.636 o
-2 13 3 23.983 22.967 0.336 63.589 o
-2 13 4 15.660 15.380 0.267 104.385 o
-2 13 5 9.042 8.772 0.267 110.088 o
-2 13 6 25.416 25.328 0.435 39.302 o
-2 13 7 6.115 5.828 0.207 183.231 o
-2 13 8 15.215 15.440 0.346 64.237 o
-2 13 9 23.453 24.656 0.405 45.205 o
-2 13 10 1.114 1.373 0.158 321.733 o
-2 14 1 7.958 7.349 0.188 219.259 o
-2 14 2 31.481 31.205 0.405 42.744 o
-2 14 3 1.433 1.403 0.128 486.581 o
-2 14 4 20.539 20.428 0.365 55.916 o
-2 14 5 23.189 22.996 0.415 43.435 o
-2 14 6 9.271 9.404 0.257 118.184 o
-2 14 7 37.741 37.903 0.622 19.051 o
-1 0 2 523.097 560.200 13.681 0.041 o
-1 0 3 1605.160 1548.840 27.096 0.010 o
-1 0 4 2686.450 2807.000 30.494 0.007 o
-1 0 5 50.166 50.398 1.057 6.824 o
-1 0 6 3044.550 2880.780 64.149 0.002 o
-1 0 7 47.645 52.858 0.919 8.903 o
-1 0 8 214.608 211.017 5.137 0.293 o
-1 0 9 1318.540 1340.260 14.501 0.032 o
-1 0 10 100.943 105.518 1.432 3.484 o
-1 0 11 393.200 394.208 5.087 0.271 o
-1 0 12 739.229 740.279 9.957 0.071 o
-1 0 13 7.736 7.596 0.198 198.786 o
-1 0 14 272.583 272.123 3.250 0.650 o
-1 0 15 172.637 174.577 2.232 1.406 o
-1 0 16 11.039 10.491 0.267 108.707 o
-1 0 17 57.509 56.592 0.938 8.373 o
-1 0 18 52.905 52.542 0.810 11.105 o
-1 0 19 30.095 30.306 0.504 29.138 o
-1 0 20 53.449 54.221 0.840 10.371 o
-1 0 21 1.136 1.116 0.178 254.317 o
-1 1 1 358.244 329.081 8.940 0.097 o
-1 1 2 2621.050 2460.500 42.980 0.004 o
-1 1 3 683.553 699.245 13.533 0.041 o
-1 1 4 820.100 837.203 9.394 0.077 o
-1 1 5 1063.730 1053.930 16.151 0.028 o
-1 1 6 228.938 221.399 3.902 0.488 o
-1 1 7 1273.130 1239.620 14.057 0.034 o
-1 1 8 776.421 776.887 9.947 0.071 o
-1 1 9 1.558 1.660 0.069 1661.600 o
-1 1 10 835.916 860.654 8.179 0.095 o
-1 1 11 342.559 344.856 4.376 0.365 o
-1 1 12 44.161 45.923 0.494 27.445 o
-1 1 13 248.866 246.154 2.331 1.158 o
-1 1 14 263.767 257.968 2.400 1.080 o
-1 1 15 129.040 127.962 1.650 2.572 o
-1 1 16 101.559 101.804 0.978 6.647 o
-1 1 17 10.342 9.740 0.227 148.626 o
-1 1 18 40.887 39.661 0.583 21.179 o
-1 1 19 64.247 63.151 0.662 14.945 o
-1 1 20 0.929 0.958 0.119 571.899 o
-1 1 21 51.545 51.870 0.642 16.838 o
-1 2 1 2160.610 2137.130 27.392 0.009 o
-1 2 2 795.733 788.257 20.734 0.018 o
-1 2 3 988.509 1018.320 13.632 0.038 o
-1 2 4 1026.360 1051.580 15.183 0.031 o
-1 2 5 48.082 44.778 1.432 3.822 o
-1 2 6 951.755 971.764 11.755 0.050 o
-1 2 7 417.570 412.522 5.878 0.207 o
-1 2 8 29.768 31.373 0.494 30.193 o
-1 2 9 817.671 816.706 10.846 0.060 o
-1 2 10 213.244 212.766 2.726 0.941 o
-1 2 11 212.840 213.655 2.084 1.473 o
-1 2 12 324.947 331.570 3.102 0.657 o
-1 2 13 2.340 2.183 0.099 814.055 o
-1 2 14 46.901 46.279 0.563 21.710 o
-1 2 15 153.128 155.196 1.620 2.510 o
-1 2 16 1.881 1.986 0.119 569.120 o
-1 2 17 77.997 77.524 0.790 10.402 o
-1 2 18 72.887 72.763 0.919 8.258 o
-1 2 19 55.720 55.970 0.632 16.895 o
-1 2 20 68.950 68.238 0.741 12.100 o
-1 3 1 136.064 133.968 1.847 2.083 o
-1 3 2 1985.280 2028.130 20.645 0.015 o
-1 3 3 1105.800 1113.420 25.426 0.012 o
-1 3 4 346.047 356.443 4.742 0.316 o
-1 3 5 1550.130 1546.520 20.527 0.017 o
-1 3 6 177.748 170.151 1.699 2.209 o
-1 3 7 474.012 465.261 7.922 0.118 o
-1 3 8 1078.450 1073.440 14.965 0.032 o
-1 3 9 29.350 28.390 0.346 57.370 o
-1 3 10 394.615 404.175 4.821 0.297 o
-1 3 11 187.493 188.851 1.610 2.324 o
-1 3 12 3.784 3.882 0.119 558.524 o
-1 3 13 267.083 258.986 3.280 0.645 o
-1 3 14 23.355 23.984 0.346 60.419 o
-1 3 15 75.066 76.329 0.790 10.523 o
-1 3 16 106.944 106.487 1.027 6.023 o
-1 3 17 12.184 12.387 0.257 115.538 o
-1 3 18 113.942 113.619 1.215 4.483 o
-1 3 19 27.634 27.767 0.405 44.005 o
-1 3 20 2.779 2.944 0.148 363.308 o
-1 4 1 1294.640 1248.770 28.172 0.010 o
-1 4 2 348.155 349.035 4.011 0.422 o
-1 4 3 1155.640 1128.060 19.381 0.020 o
-1 4 4 1540.500 1566.500 27.669 0.010 o
-1 4 5 124.956 122.539 1.571 2.828 o
-1 4 6 1253.380 1270.770 10.738 0.052 o
-1 4 7 429.649 442.620 5.453 0.234 o
-1 4 8 92.447 88.390 1.245 4.590 o
-1 4 9 630.946 625.277 7.013 0.137 o
-1 4 10 76.789 78.107 0.790 10.434 o
-1 4 11 35.043 34.919 0.425 38.218 o
-1 4 12 412.692 419.002 3.467 0.495 o
-1 4 13 16.905 16.961 0.336 67.151 o
-1 4 14 134.339 132.841 1.462 3.121 o
-1 4 15 42.708 43.128 0.514 26.041 o
-1 4 16 32.355 33.161 0.464 33.291 o
-1 4 17 136.273 136.862 1.314 3.684 o
-1 4 18 9.452 9.226 0.227 149.641 o
-1 4 19 21.895 22.009 0.365 55.341 o
-1 4 20 60.940 62.183 0.701 13.767 o
-1 5 1 39.081 38.574 0.612 19.517 o
-1 5 2 599.412 604.909 6.717 0.149 o
-1 5 3 492.026 499.252 7.744 0.122 o
-1 5 4 343.017 342.999 3.764 0.472 o
-1 5 5 554.378 538.577 7.191 0.136 o
-1 5 6 176.492 177.491 2.331 1.297 o
-1 5 7 371.048 379.618 6.055 0.201 o
-1 5 8 588.413 603.545 8.337 0.103 o
-1 5 9 4.264 4.317 0.109 656.553 o
-1 5 10 176.775 173.174 1.748 2.109 o
-1 5 11 243.836 243.902 2.104 1.366 o
-1 5 12 9.925 9.483 0.237 137.439 o
-1 5 13 145.691 146.384 1.916 1.918 o
-1 5 14 45.548 44.807 0.504 26.445 o
-1 5 15 30.026 30.958 0.524 27.120 o
-1 5 16 119.282 121.106 1.146 4.828 o
-1 5 17 6.391 6.618 0.198 200.901 o
-1 5 18 51.334 50.240 0.662 16.032 o
-1 5 19 48.493 48.472 0.603 19.118 o
-1 6 1 559.268 577.052 5.127 0.236 o
-1 6 2 35.902 37.922 0.642 18.078 o
-1 6 3 512.534 527.760 5.166 0.242 o
-1 6 4 312.775 317.296 3.764 0.485 o
-1 6 5 45.795 44.857 0.612 18.891 o
-1 6 6 398.650 404.629 3.754 0.446 o
-1 6 7 346.204 343.029 3.378 0.561 o
-1 6 8 124.105 123.497 1.284 3.970 o
-1 6 9 441.577 454.326 4.969 0.272 o
-1 6 10 103.765 104.066 0.998 6.382 o
-1 6 11 103.888 102.832 1.205 4.689 o
-1 6 12 205.052 208.508 1.956 1.652 o
-1 6 13 0.739 0.691 0.069 1678.760 o
-1 6 14 64.065 65.216 0.711 13.234 o
-1 6 15 88.853 89.378 0.919 7.745 o
-1 6 16 5.133 5.067 0.168 279.035 o
-1 6 17 120.383 122.805 1.363 3.625 o
-1 6 18 30.502 31.669 0.543 25.256 o
-1 6 19 10.872 10.826 0.296 88.713 o
-1 7 1 88.476 86.246 0.968 7.143 o
-1 7 2 685.351 673.829 8.930 0.088 o
-1 7 3 192.956 194.540 1.729 2.058 o
-1 7 4 181.530 186.559 2.598 1.062 o
-1 7 5 583.480 585.162 4.830 0.254 o
-1 7 6 45.365 45.835 0.573 21.220 o
-1 7 7 243.205 246.687 2.262 1.222 o
-1 7 8 280.727 278.969 3.240 0.647 o
-1 7 9 2.574 2.815 0.119 565.796 o
-1 7 10 195.326 197.899 1.956 1.686 o
-1 7 11 94.749 94.504 1.017 6.408 o
-1 7 12 42.198 41.923 0.504 27.057 o
-1 7 13 178.088 181.037 2.361 1.265 o
-1 7 14 20.090 19.569 0.326 69.364 o
-1 7 15 41.795 42.466 0.524 25.343 o
-1 7 16 100.045 99.443 0.948 7.030 o
-1 7 17 26.605 26.256 0.385 48.573 o
-1 7 18 37.133 37.073 0.632 18.562 o
-1 8 1 338.465 340.253 2.578 0.849 o
-1 8 2 62.664 63.279 0.662 15.033 o
-1 8 3 365.977 374.856 3.843 0.444 o
-1 8 4 287.512 292.631 2.242 1.135 o
-1 8 5 14.167 13.948 0.247 122.170 o
-1 8 6 270.373 272.687 2.371 1.083 o
-1 8 7 144.802 142.957 1.472 3.005 o
-1 8 8 38.316 38.070 0.484 29.777 o
-1 8 9 68.226 68.011 0.701 13.275 o
-1 8 10 56.372 56.286 0.840 10.277 o
-1 8 11 83.283 82.384 1.215 4.890 o
-1 8 12 69.410 68.979 0.682 13.812 o
-1 8 13 3.424 3.477 0.128 479.569 o
-1 8 14 96.127 98.386 0.988 6.668 o
-1 8 15 82.586 81.485 0.790 10.175 o
-1 8 16 12.990 12.901 0.257 114.813 o
-1 8 17 31.887 32.440 0.445 36.103 o
-1 9 1 5.724 5.650 0.138 403.924 o
-1 9 2 301.815 299.634 2.361 1.031 o
-1 9 3 145.556 148.064 1.541 2.773 o
-1 9 4 10.360 10.619 0.198 192.919 o
-1 9 5 235.534 232.868 2.716 0.921 o
-1 9 6 76.433 77.247 0.998 7.058 o
-1 9 7 21.064 21.376 0.346 61.641 o
-1 9 8 47.966 48.324 0.691 15.041 o
-1 9 9 15.720 15.104 0.296 85.850 o
-1 9 10 47.542 48.245 0.612 18.660 o
-1 9 11 36.039 35.966 0.425 37.899 o
-1 9 12 15.531 15.548 0.267 104.416 o
-1 9 13 54.946 54.448 0.642 16.555 o
-1 9 14 25.116 25.120 0.395 46.885 o
-1 9 15 16.378 16.329 0.277 96.858 o
-1 9 16 42.699 43.533 0.543 23.626 o
-1 10 1 366.108 358.626 3.013 0.653 o
-1 10 2 3.819 3.912 0.148 360.585 o
-1 10 3 83.398 82.660 0.978 7.144 o
-1 10 4 191.465 191.211 1.788 1.964 o
-1 10 5 18.231 18.660 0.267 101.303 o
-1 10 6 55.427 55.644 0.603 18.336 o
-1 10 7 82.121 82.038 0.899 8.263 o
-1 10 8 4.854 4.712 0.138 408.662 o
-1 10 9 93.366 94.336 0.909 7.723 o
-1 10 10 3.351 3.497 0.138 414.648 o
-1 10 11 54.914 56.088 0.603 18.358 o
-1 10 12 23.188 23.056 0.336 63.880 o
-1 10 13 7.963 8.238 0.188 218.565 o
-1 10 14 52.951 52.246 0.662 15.891 o
-1 10 15 29.340 29.052 0.445 36.808 o
-1 11 1 12.328 12.377 0.237 134.233 o
-1 11 2 123.527 123.991 1.215 4.343 o
-1 11 3 60.021 60.602 0.682 14.531 o
-1 11 4 15.746 15.677 0.326 71.636 o
-1 11 5 163.248 164.708 1.363 3.196 o
-1 11 6 6.836 6.934 0.158 307.871 o
-1 11 7 37.132 37.428 0.583 21.531 o
-1 11 8 40.307 40.145 0.464 31.506 o
-1 11 9 3.047 3.122 0.119 563.465 o
-1 11 10 71.893 71.686 0.761 11.407 o
-1 11 11 28.003 28.390 0.385 47.933 o
-1 11 12 12.005 12.219 0.237 134.594 o
-1 11 13 58.739 60.257 0.672 14.970 o
-1 11 14 9.459 9.819 0.286 95.446 o
-1 12 1 49.354 50.319 0.642 17.014 o
-1 12 2 1.681 1.748 0.119 569.884 o
-1 12 3 13.951 13.731 0.277 99.063 o
-1 12 4 55.135 55.416 0.682 14.913 o
-1 12 5 2.900 2.934 0.119 564.398 o
-1 12 6 34.624 33.843 0.474 31.699 o
-1 12 7 25.227 25.742 0.346 59.432 o
-1 12 8 15.991 16.180 0.267 103.874 o
-1 12 9 36.004 36.480 0.445 35.023 o
-1 12 10 8.111 8.041 0.207 180.282 o
-1 12 11 15.869 16.171 0.316 75.784 o
-1 12 12 29.220 29.378 0.494 30.366 o
-1 13 1 3.695 3.724 0.138 413.512 o
-1 13 2 20.354 19.025 0.296 82.476 o
-1 13 3 12.206 12.170 0.257 115.596 o
-1 13 4 3.533 3.685 0.148 361.375 o
-1 13 5 50.529 49.727 0.583 20.026 o
-1 13 6 1.475 1.581 0.119 570.502 o
-1 13 7 8.977 9.226 0.207 178.639 o
-1 13 8 33.661 33.596 0.425 38.640 o
-1 13 9 0.048 0.089 0.109 681.653 o
-1 13 10 27.095 26.474 0.543 25.715 o
-1 14 1 53.575 52.305 0.622 17.617 o
-1 14 2 0.480 0.553 0.099 824.277 o
-1 14 3 15.761 15.183 0.267 104.384 o
-1 14 4 16.290 16.210 0.306 80.253 o
-1 14 5 2.599 2.618 0.148 363.811 o
-1 14 6 16.303 16.635 0.316 75.532 o
-1 14 7 23.932 23.757 0.425 41.389 o
-1 15 1 2.145 2.391 0.158 320.623 o
0 0 2 1040.110 1045.860 25.476 0.012 o
0 0 3 4836.840 4695.640 102.980 0.001 o
0 0 4 954.063 983.114 20.448 0.018 o
0 0 5 757.391 730.667 17.544 0.025 o
0 0 6 590.514 538.014 10.234 0.071 o
0 0 7 39.162 36.411 0.741 13.760 o
0 0 8 1452.860 1408.760 24.369 0.012 o
0 0 9 145.611 141.465 1.995 1.791 o
0 0 10 697.817 716.621 7.221 0.125 o
0 0 11 367.176 370.875 5.463 0.243 o
0 0 12 99.334 102.565 1.630 2.771 o
0 0 13 247.182 249.433 2.677 0.927 o
0 0 14 190.780 191.844 2.311 1.289 o
0 0 15 0.182 0.188 0.099 824.736 o
0 0 16 84.060 85.021 1.304 4.291 o
0 0 17 28.998 29.733 0.533 26.336 o
0 0 18 53.704 52.789 0.889 9.352 o
0 0 19 58.037 57.708 0.761 12.173 o
0 0 20 3.635 3.556 0.227 154.955 o
0 1 2 4627.320 4427.500 51.574 0.003 o
0 1 3 747.432 757.882 12.367 0.048 o
0 1 4 2088.970 2109.180 42.101 0.004 o
0 1 5 568.417 591.850 8.880 0.092 o
0 1 6 426.500 418.636 5.216 0.254 o
0 1 7 430.600 443.411 6.322 0.180 o
0 1 8 91.870 97.142 1.343 3.983 o
0 1 9 865.073 877.091 8.880 0.083 o
0 1 10 468.962 487.862 4.801 0.281 o
0 1 11 19.308 19.983 0.277 93.697 o
0 1 12 479.994 477.688 6.934 0.150 o
0 1 13 173.761 173.342 1.472 2.767 o
0 1 14 10.981 11.824 0.247 125.539 o
0 1 15 152.221 152.647 1.729 2.261 o
0 1 16 17.931 17.761 0.316 74.668 o
0 1 17 34.195 36.796 0.583 21.756 o
0 1 18 90.275 92.025 0.879 8.244 o
0 1 19 16.623 16.773 0.316 75.383 o
0 1 20 52.717 53.945 0.632 17.154 o
0 2 0 3161.230 3162.960 89.812 0.001 o
0 2 1 776.595 813.041 15.015 0.033 o
0 2 2 327.251 337.369 4.080 0.416 o
0 2 3 1653.290 1581.350 22.838 0.014 o
0 2 4 158.648 146.315 1.906 1.906 o
0 2 5 592.337 570.424 12.802 0.047 o
0 2 6 786.617 757.230 15.193 0.033 o
0 2 7 364.669 354.478 3.783 0.459 o
0 2 8 525.569 547.240 7.053 0.142 o
0 2 9 189.871 192.249 1.669 2.186 o
0 2 10 251.086 251.458 2.845 0.834 o
0 2 11 517.633 504.092 5.364 0.228 o
0 2 12 114.621 115.308 1.264 4.184 o
0 2 13 136.188 138.166 1.452 3.132 o
0 2 14 412.554 407.820 4.198 0.369 o
0 2 15 3.497 3.477 0.148 361.640 o
0 2 16 63.325 65.028 0.691 13.908 o
0 2 17 42.017 43.464 0.612 19.182 o
0 2 18 6.989 7.517 0.188 220.562 o
0 2 19 64.642 63.684 0.691 13.876 o
0 2 20 30.300 31.087 0.454 35.072 o
0 3 1 1836.270 1847.360 26.987 0.010 o
0 3 2 1422.820 1446.630 23.135 0.014 o
0 3 3 372.646 375.479 8.169 0.115 o
0 3 4 1844.060 1856.330 30.751 0.008 o
0 3 5 165.357 160.550 1.936 1.825 o
0 3 6 728.257 707.059 11.972 0.052 o
0 3 7 916.468 948.935 9.611 0.071 o
0 3 8 70.954 68.999 1.245 4.817 o
0 3 9 750.410 744.329 7.725 0.110 o
0 3 10 489.570 493.542 4.643 0.293 o
0 3 11 146.750 146.592 1.719 2.310 o
0 3 12 539.099 539.486 5.779 0.198 o
0 3 13 72.172 72.614 0.800 10.466 o
0 3 14 27.602 27.995 0.405 43.987 o
0 3 15 210.766 212.499 1.818 1.828 o
0 3 16 26.548 27.037 0.464 34.524 o
0 3 17 58.016 60.000 0.711 13.627 o
0 3 18 86.103 87.896 0.859 8.713 o
0 3 19 13.776 14.254 0.277 99.015 o
0 3 20 39.468 40.441 0.553 23.328 o
0 4 0 1805.340 1731.450 50.359 0.003 o
0 4 1 140.769 134.778 2.371 1.321 o
0 4 2 1275.450 1284.350 12.051 0.043 o
0 4 3 1117.140 1134.620 13.434 0.038 o
0 4 4 295.208 287.938 5.384 0.259 o
0 4 5 807.111 807.678 7.349 0.115 o
0 4 6 1217.400 1223.600 13.948 0.035 o
0 4 7 123.604 125.621 1.788 2.250 o
0 4 8 955.453 955.415 14.383 0.035 o
0 4 9 201.161 199.144 3.141 0.741 o
0 4 10 155.844 153.595 2.035 1.700 o
0 4 11 375.595 386.631 4.050 0.404 o
0 4 12 16.894 16.052 0.257 110.615 o
0 4 13 135.714 129.177 1.600 2.683 o
0 4 14 140.795 140.458 1.363 3.431 o
0 4 15 1.258 1.334 0.109 679.327 o
0 4 16 163.944 162.288 1.699 2.271 o
0 4 17 69.984 69.898 0.790 10.803 o
0 4 18 14.578 14.867 0.296 86.427 o
0 4 19 67.839 68.851 0.731 12.405 o
0 4 20 13.497 13.415 0.296 87.208 o
0 5 1 365.194 368.702 3.497 0.518 o
0 5 2 674.171 670.589 9.394 0.081 o
0 5 3 614.662 586.802 7.577 0.121 o
0 5 4 655.282 657.194 6.243 0.162 o
0 5 5 336.716 332.914 4.465 0.354 o
0 5 6 255.219 243.339 2.568 0.987 o
0 5 7 817.745 769.726 11.488 0.054 o
0 5 8 30.872 30.682 0.346 56.318 o
0 5 9 89.013 85.565 0.948 7.388 o
0 5 10 299.092 299.950 3.319 0.609 o
0 5 11 0.650 0.731 0.069 1679.310 o
0 5 12 141.049 141.495 1.748 2.268 o
0 5 13 19.833 19.934 0.286 87.688 o
0 5 14 14.967 15.588 0.306 80.934 o
0 5 15 168.310 169.272 1.561 2.566 o
0 5 16 5.829 5.887 0.188 223.142 o
0 5 17 39.975 38.633 0.533 24.916 o
0 5 18 95.087 96.658 1.017 6.386 o
0 5 19 1.622 1.660 0.128 486.112 o
0 6 0 452.199 463.058 5.384 0.236 o
0 6 1 107.216 110.122 1.304 4.048 o
0 6 2 355.556 367.546 4.119 0.399 o
0 6 3 863.288 858.214 9.720 0.071 o
0 6 4 4.986 5.186 0.138 407.427 o
0 6 5 566.382 560.822 5.265 0.226 o
0 6 6 554.387 547.517 5.779 0.197 o
0 6 7 6.258 6.381 0.148 350.962 o
0 6 8 301.119 300.029 2.697 0.847 o
0 6 9 106.642 106.566 1.225 4.521 o
0 6 10 0.427 0.464 0.069 1681.610 o
0 6 11 139.200 139.559 1.432 3.182 o
0 6 12 13.695 13.592 0.207 168.983 o
0 6 13 102.909 102.921 1.225 4.570 o
0 6 14 43.508 43.978 0.642 17.526 o
0 6 15 11.394 11.617 0.237 135.393 o
0 6 16 101.999 98.712 1.215 4.660 o
0 6 17 29.902 29.249 0.484 31.441 o
0 6 18 9.721 9.641 0.257 117.877 o
0 6 19 42.121 40.975 0.593 20.418 o
0 7 1 619.529 629.466 6.599 0.152 o
0 7 2 288.188 286.358 2.855 0.790 o
0 7 3 88.461 87.906 0.899 8.049 o
0 7 4 803.445 799.390 7.191 0.119 o
0 7 5 158.089 154.978 1.679 2.348 o
0 7 6 146.864 143.589 1.334 3.497 o
0 7 7 497.205 505.446 4.416 0.314 o
0 7 8 28.802 28.271 0.346 57.606 o
0 7 9 186.161 187.527 1.640 2.269 o
0 7 10 82.451 83.391 0.929 7.807 o
0 7 11 3.169 3.151 0.119 562.913 o
0 7 12 137.640 139.094 1.610 2.628 o
0 7 13 21.770 21.781 0.346 61.340 o
0 7 14 52.083 51.228 0.563 21.008 o
0 7 15 73.896 71.903 0.800 10.421 o
0 7 16 25.697 24.794 0.375 51.333 o
0 7 17 85.514 84.192 1.008 6.744 o
0 7 18 32.584 32.134 0.464 33.332 o
0 8 0 394.001 397.141 4.248 0.368 o
0 8 1 54.079 55.140 0.652 16.161 o
0 8 2 219.758 221.152 2.400 1.157 o
0 8 3 288.326 289.845 2.924 0.759 o
0 8 4 3.290 3.359 0.109 666.402 o
0 8 5 235.791 237.985 2.193 1.301 o
0 8 6 153.911 150.365 1.383 3.236 o
0 8 7 4.738 4.712 0.148 357.609 o
0 8 8 233.610 236.009 2.153 1.344 o
0 8 9 92.031 96.608 1.027 6.332 o
0 8 10 73.576 73.000 1.205 5.078 o
0 8 11 113.494 112.147 1.027 5.874 o
0 8 12 3.639 3.912 0.138 413.415 o
0 8 13 47.444 47.336 0.553 22.273 o
0 8 14 50.511 49.618 0.622 17.910 o
0 8 15 0.976 1.067 0.099 822.704 o
0 8 16 49.208 50.290 0.691 14.942 o
0 8 17 39.784 39.839 0.563 22.605 o
0 9 1 207.516 208.222 1.877 1.755 o
0 9 2 38.772 38.880 0.632 18.427 o
0 9 3 19.313 19.697 0.277 93.793 o
0 9 4 161.950 162.288 1.393 3.111 o
0 9 5 23.046 22.878 0.336 63.969 o
0 9 6 53.895 53.905 0.840 10.364 o
0 9 7 126.149 121.946 1.590 2.763 o
0 9 8 12.949 12.516 0.227 144.607 o
0 9 9 114.694 114.982 1.146 4.915 o
0 9 10 69.792 70.560 0.820 10.149 o
0 9 11 2.782 2.894 0.128 482.325 o
0 9 12 56.798 56.385 0.770 11.964 o
0 9 13 67.536 65.581 0.682 14.004 o
0 9 14 16.209 15.716 0.267 103.884 o
0 9 15 45.322 46.151 0.563 21.857 o
0 9 16 13.332 14.294 0.346 64.841 o
0 10 0 146.663 153.368 1.986 1.793 o
0 10 1 24.512 24.439 0.445 37.899 o
0 10 2 50.927 51.110 0.543 22.406 o
0 10 3 147.740 148.726 1.462 3.006 o
0 10 4 9.225 8.940 0.227 149.955 o
0 10 5 237.703 224.451 2.035 1.468 o
0 10 6 17.431 17.553 0.277 95.791 o
0 10 7 5.822 5.680 0.158 311.936 o
0 10 8 102.950 102.091 1.146 5.118 o
0 10 9 27.178 27.363 0.365 52.999 o
0 10 10 34.462 33.754 0.435 36.960 o
0 10 11 82.141 83.095 0.899 8.251 o
0 10 12 13.966 13.770 0.247 122.418 o
0 10 13 55.577 53.441 0.662 15.714 o
0 10 14 39.553 37.942 0.524 25.830 o
0 10 15 3.538 3.398 0.168 282.394 o
0 11 1 149.901 151.709 2.262 1.418 o
0 11 2 52.702 54.043 0.691 14.695 o
0 11 3 8.105 8.308 0.188 218.286 o
0 11 4 89.814 90.109 1.017 6.521 o
0 11 5 31.843 31.561 0.454 34.796 o
0 11 6 45.127 43.800 0.603 19.522 o
0 11 7 85.485 86.809 1.027 6.505 o
0 11 8 0.929 1.136 0.109 680.245 o
0 11 9 49.023 48.176 0.524 24.198 o
0 11 10 50.889 50.280 0.543 22.454 o
0 11 11 11.426 11.508 0.237 135.412 o
0 11 12 27.401 26.878 0.415 42.274 o
0 11 13 32.589 32.736 0.484 30.893 o
0 11 14 15.790 15.953 0.365 57.584 o
0 12 0 45.248 46.783 0.721 14.081 o
0 12 1 31.733 31.798 0.425 39.211 o
0 12 2 45.608 45.578 0.573 21.210 o
0 12 3 43.239 44.580 0.573 21.448 o
0 12 4 4.798 4.998 0.178 249.963 o
0 12 5 30.493 29.743 0.553 24.498 o
0 12 6 29.040 28.419 0.494 30.438 o
0 12 7 0.078 0.099 0.099 824.792 o
0 12 8 26.727 27.175 0.435 38.937 o
0 12 9 26.119 25.851 0.405 44.536 o
0 12 10 10.274 10.145 0.227 148.503 o
0 12 11 32.881 33.270 0.484 30.822 o
0 12 12 0.291 0.356 0.119 572.684 o
0 13 1 44.189 45.054 0.563 22.005 o
0 13 2 16.968 16.585 0.267 103.027 o
0 13 3 1.698 1.768 0.109 677.471 o
0 13 4 34.594 34.672 0.425 38.337 o
0 13 5 12.948 13.059 0.257 114.787 o
0 13 6 9.115 8.772 0.217 163.508 o
0 13 7 41.580 40.807 0.524 25.457 o
0 13 8 1.262 1.314 0.109 679.339 o
0 13 9 9.247 9.473 0.247 127.495 o
0 13 10 16.045 16.348 0.326 71.425 o
0 14 0 14.485 14.333 0.484 33.616 o
0 14 1 16.918 17.534 0.296 84.682 o
0 14 2 18.469 18.442 0.306 78.778 o
0 14 3 36.093 35.848 0.504 28.167 o
0 14 4 0.245 0.346 0.099 824.645 o
0 14 5 42.097 41.844 0.563 22.326 o
0 14 6 16.579 16.872 0.346 63.682 o
0 14 7 2.639 2.835 0.168 283.589 o
0 15 1 13.995 14.234 0.296 86.822 o
1 0 2 4092.880 4137.770 69.068 0.002 o
1 0 3 587.664 570.799 14.817 0.035 o
1 0 4 3134.090 3100.350 53.579 0.003 o
1 0 5 957.412 886.486 18.186 0.023 o
1 0 6 264.122 255.429 3.783 0.503 o
1 0 7 1179.200 1186.700 21.544 0.016 o
1 0 8 407.601 432.752 10.431 0.071 o
1 0 9 326.218 333.082 5.314 0.260 o
1 0 10 968.934 989.870 14.393 0.035 o
1 0 11 111.032 111.030 1.314 3.965 o
1 0 12 400.487 407.622 4.218 0.369 o
1 0 13 293.434 295.772 3.981 0.448 o
1 0 14 18.532 18.225 0.415 44.591 o
1 0 15 256.007 254.195 3.013 0.753 o
1 0 16 57.644 56.898 1.017 7.210 o
1 0 17 1.729 1.729 0.138 419.206 o
1 0 18 95.361 94.494 1.195 4.874 o
1 0 19 20.753 20.497 0.405 46.109 o
1 0 20 18.890 19.648 0.494 31.815 o
1 1 0 5320.960 5044.730 95.808 0.001 o
1 1 1 1229.080 1252.880 17.850 0.023 o
1 1 2 68.405 68.920 0.998 7.243 o
1 1 3 2152.400 2169.650 34.623 0.006 o
1 1 4 468.367 453.457 6.984 0.149 o
1 1 5 174.033 171.584 2.677 1.018 o
1 1 6 1917.110 1888.820 25.545 0.011 o
1 1 7 90.817 85.041 1.136 5.420 o
1 1 8 458.694 461.824 5.305 0.241 o
1 1 9 725.149 714.576 6.697 0.140 o
1 1 10 12.295 12.595 0.217 157.776 o
1 1 11 421.316 433.483 6.253 0.185 o
1 1 12 280.499 282.624 2.558 0.948 o
1 1 13 16.148 15.924 0.257 111.279 o
1 1 14 359.947 364.781 3.299 0.571 o
1 1 15 29.072 28.331 0.504 29.345 o
1 1 16 36.794 37.241 0.514 27.057 o
1 1 17 72.179 71.488 0.751 11.646 o
1 1 18 21.215 20.596 0.326 68.712 o
1 1 19 64.389 62.835 0.672 14.589 o
1 1 20 39.852 38.791 0.543 24.126 o
1 2 0 1219.900 1229.650 12.269 0.043 o
1 2 1 1117.180 1068.160 18.531 0.022 o
1 2 2 2657.360 2684.460 45.914 0.004 o
1 2 3 300.684 315.479 4.534 0.352 o
1 2 4 456.661 488.070 10.639 0.068 o
1 2 5 1015.360 1041.250 24.705 0.013 o
1 2 6 14.224 14.126 0.207 167.703 o
1 2 7 516.808 513.516 5.127 0.245 o
1 2 8 543.903 526.427 5.374 0.224 o
1 2 9 96.805 97.794 1.314 4.110 o
1 2 10 579.781 599.851 5.166 0.229 o
1 2 11 27.598 27.600 0.336 61.177 o
1 2 12 115.506 117.254 1.235 4.335 o
1 2 13 132.925 134.215 1.284 3.856 o
1 2 14 42.855 42.170 0.553 22.946 o
1 2 15 123.522 124.475 1.185 4.514 o
1 2 16 84.472 86.770 0.978 7.089 o
1 2 17 2.180 1.995 0.119 568.311 o
1 2 18 137.327 133.523 1.274 3.870 o
1 2 19 8.537 9.374 0.227 150.343 o
1 2 20 11.583 11.459 0.257 116.233 o
1 3 0 4828.510 4904.740 54.992 0.002 o
1 3 1 1421.650 1418.350 18.798 0.020 o
1 3 2 21.792 20.892 0.356 58.390 o
1 3 3 2790.360 2635.120 30.751 0.007 o
1 3 4 1372.330 1359.210 14.709 0.031 o
1 3 5 284.856 273.477 4.949 0.304 o
1 3 6 1299.570 1219.690 11.508 0.047 o
1 3 7 191.108 190.490 1.768 2.000 o
1 3 8 389.743 393.289 6.658 0.167 o
1 3 9 344.579 339.907 6.016 0.206 o
1 3 10 6.713 6.816 0.168 274.487 o
1 3 11 203.814 205.347 3.250 0.694 o
1 3 12 236.616 235.930 2.144 1.348 o
1 3 13 97.609 95.779 1.185 4.917 o
1 3 14 178.298 179.526 1.748 2.094 o
1 3 15 56.592 56.740 0.780 11.698 o
1 3 16 64.204 64.771 0.810 10.615 o
1 3 17 83.256 82.710 0.899 8.229 o
1 3 18 0.020 0.089 0.099 824.803 o
1 3 19 39.805 39.206 0.504 27.522 o
1 3 20 48.845 50.003 0.711 14.231 o
1 4 0 515.439 524.994 6.292 0.174 o
1 4 1 726.830 742.195 13.089 0.044 o
1 4 2 2481.110 2468.450 49.203 0.003 o
1 4 3 259.470 256.141 3.329 0.632 o
1 4 4 1534.200 1479.110 18.077 0.021 o
1 4 5 1178.480 1178.910 19.835 0.019 o
1 4 6 1.088 1.156 0.069 1672.650 o
1 4 7 565.965 557.444 7.438 0.127 o
1 4 8 316.611 318.215 3.408 0.571 o
1 4 9 97.312 95.838 1.027 6.257 o
1 4 10 251.546 244.929 2.163 1.296 o
1 4 11 86.569 88.162 1.116 5.617 o
1 4 12 241.009 245.838 4.811 0.327 o
1 4 13 177.327 177.234 1.729 2.139 o
1 4 14 3.412 3.359 0.138 414.668 o
1 4 15 115.234 115.545 1.156 4.839 o
1 4 16 87.577 86.948 1.047 6.266 o
1 4 17 14.661 14.215 0.267 105.453 o
1 4 18 61.586 61.185 0.672 14.789 o
1 4 19 9.522 9.345 0.237 137.790 o
1 5 0 540.586 540.078 5.344 0.225 o
1 5 1 511.680 509.822 5.561 0.215 o
1 5 2 160.202 156.964 2.173 1.505 o
1 5 3 915.345 922.669 10.421 0.062 o
1 5 4 247.741 247.873 2.716 0.905 o
1 5 5 99.026 98.693 1.413 3.599 o
1 5 6 740.431 755.432 7.537 0.114 o
1 5 7 43.186 41.557 0.435 34.440 o
1 5 8 167.427 168.541 2.193 1.463 o
1 5 9 277.987 277.082 3.023 0.729 o
1 5 10 3.725 4.050 0.109 661.390 o
1 5 11 167.158 168.492 1.758 2.127 o
1 5 12 141.936 140.576 1.581 2.691 o
1 5 13 27.323 27.629 0.484 31.836 o
1 5 14 145.305 142.305 1.472 3.004 o
1 5 15 41.069 41.172 0.524 25.493 o
1 5 16 17.366 17.119 0.336 66.982 o
1 5 17 92.374 93.161 1.037 6.253 o
1 5 18 8.172 8.238 0.217 164.650 o
1 5 19 16.050 16.220 0.326 71.444 o
1 6 0 152.197 154.949 2.005 1.750 o
1 6 1 244.227 249.127 2.509 1.034 o
1 6 2 708.462 730.025 10.224 0.069 o
1 6 3 23.125 21.949 0.286 84.907 o
1 6 4 359.686 357.955 3.714 0.474 o
1 6 5 269.945 263.184 3.151 0.688 o
1 6 6 3.021 3.042 0.099 806.150 o
1 6 7 485.406 485.185 5.038 0.258 o
1 6 8 186.540 190.234 1.719 2.105 o
1 6 9 101.048 99.651 1.116 5.383 o
1 6 10 256.912 253.938 2.509 1.018 o
1 6 11 84.889 83.332 0.889 8.334 o
1 6 12 124.458 121.620 1.610 2.711 o
1 6 13 98.092 98.584 0.938 7.196 o
1 6 14 10.118 10.194 0.227 148.622 o
1 6 15 59.398 58.212 0.810 10.849 o
1 6 16 109.336 109.480 1.472 3.270 o
1 6 17 4.497 4.495 0.207 184.892 o
1 6 18 46.272 46.575 0.603 19.345 o
1 7 0 313.994 319.321 2.519 0.915 o
1 7 1 385.167 398.712 4.712 0.310 o
1 7 2 20.520 21.762 0.326 68.757 o
1 7 3 605.683 614.273 4.988 0.237 o
1 7 4 103.405 103.217 0.988 6.497 o
1 7 5 165.885 163.049 1.669 2.328 o
1 7 6 442.115 428.475 3.615 0.453 o
1 7 7 24.393 24.300 0.296 78.569 o
1 7 8 310.039 302.993 2.420 0.983 o
1 7 9 281.316 280.026 2.726 0.858 o
1 7 10 16.579 16.101 0.306 80.153 o
1 7 11 225.513 227.099 2.954 0.806 o
1 7 12 81.715 82.196 0.938 7.696 o
1 7 13 33.818 33.783 0.425 38.589 o
1 7 14 83.892 83.293 0.800 9.903 o
1 7 15 29.193 27.916 0.474 32.824 o
1 7 16 45.864 45.035 0.652 16.900 o
1 7 17 57.333 55.288 0.632 16.812 o
1 7 18 0.317 0.346 0.128 487.974 o
1 8 0 129.330 128.742 1.798 2.209 o
1 8 1 31.680 32.331 0.435 37.615 o
1 8 2 396.631 398.801 3.507 0.497 o
1 8 3 2.764 2.894 0.099 808.717 o
1 8 4 138.699 137.247 1.432 3.191 o
1 8 5 259.717 255.321 2.351 1.123 o
1 8 6 63.265 63.882 0.603 17.409 o
1 8 7 289.732 287.533 3.082 0.696 o
1 8 8 42.760 42.200 0.533 24.450 o
1 8 9 16.458 16.378 0.277 96.793 o
1 8 10 193.234 191.597 2.035 1.592 o
1 8 11 32.480 32.815 0.415 40.589 o
1 8 12 23.042 22.532 0.365 54.950 o
1 8 13 90.430 90.336 0.830 9.046 o
1 8 14 0.026 0.109 0.099 824.801 o
1 8 15 60.074 59.842 0.741 12.624 o
1 8 16 10.135 10.372 0.247 126.634 o
1 8 17 5.733 5.848 0.227 153.479 o
1 9 0 77.089 77.948 0.958 7.553 o
1 9 1 214.169 216.737 1.818 1.812 o
1 9 2 29.688 29.773 0.346 56.967 o
1 9 3 131.879 131.014 1.175 4.451 o
1 9 4 44.887 46.151 0.504 26.444 o
1 9 5 45.682 45.795 0.622 18.343 o
1 9 6 122.025 121.758 1.442 3.290 o
1 9 7 18.854 18.314 0.296 83.482 o
1 9 8 48.817 48.650 0.533 23.458 o
1 9 9 126.789 124.445 1.462 3.183 o
1 9 10 8.573 8.653 0.188 217.247 o
1 9 11 54.444 53.530 0.603 18.490 o
1 9 12 18.292 17.791 0.277 95.144 o
1 9 13 0.890 1.027 0.109 680.415 o
1 9 14 29.422 28.933 0.464 34.012 o
1 9 15 4.509 4.445 0.158 315.918 o
1 9 16 14.877 15.193 0.375 54.963 o
1 10 0 73.387 72.358 0.761 11.337 o
1 10 1 76.642 77.593 0.800 10.239 o
1 10 2 80.333 77.287 0.761 10.973 o
1 10 3 13.760 13.958 0.227 142.887 o
1 10 4 82.301 80.211 0.879 8.590 o
1 10 5 88.379 86.602 0.850 8.830 o
1 10 6 5.661 5.433 0.148 354.188 o
1 10 7 147.652 147.422 1.630 2.521 o
1 10 8 66.978 66.895 0.830 10.074 o
1 10 9 26.494 26.572 0.385 48.561 o
1 10 10 79.280 78.215 0.879 8.688 o
1 10 11 10.994 10.965 0.227 147.432 o
1 10 12 8.746 8.624 0.217 163.937 o
1 10 13 33.507 33.349 0.464 33.105 o
1 10 14 1.767 1.926 0.119 569.476 o
1 10 15 22.662 21.584 0.415 43.651 o
1 11 0 65.546 65.186 0.731 12.580 o
1 11 1 119.859 119.012 1.650 2.619 o
1 11 2 9.596 9.108 0.296 89.414 o
1 11 3 85.353 86.622 0.998 6.840 o
1 11 4 47.864 48.383 0.612 18.634 o
1 11 5 96.831 96.529 1.195 4.851 o
1 11 6 64.618 65.453 0.682 14.162 o
1 11 7 10.646 10.955 0.227 147.773 o
1 11 8 54.468 54.468 0.622 17.483 o
1 11 9 95.246 95.048 1.057 6.005 o
1 11 10 1.369 1.462 0.119 570.822 o
1 11 11 47.465 47.889 0.603 19.213 o
1 11 12 18.259 18.808 0.306 78.791 o
1 11 13 1.980 2.213 0.128 484.985 o
1 11 14 36.637 35.650 0.642 18.097 o
1 12 0 11.255 11.291 0.217 159.834 o
1 12 1 21.913 22.522 0.326 68.029 o
1 12 2 31.256 32.104 0.405 42.691 o
1 12 3 6.499 6.747 0.168 274.997 o
1 12 4 35.193 35.018 0.464 32.723 o
1 12 5 50.877 50.497 0.612 18.353 o
1 12 6 15.089 15.133 0.257 112.437 o
1 12 7 35.803 36.579 0.474 31.335 o
1 12 8 13.025 13.000 0.247 123.518 o
1 12 9 3.949 4.070 0.148 360.151 o
1 12 10 33.495 33.220 0.454 34.401 o
1 12 11 5.770 5.917 0.178 248.029 o
1 12 12 8.157 8.288 0.237 139.097 o
1 13 0 25.439 24.636 0.336 62.680 o
1 13 1 19.183 18.798 0.296 83.177 o
1 13 2 2.732 2.796 0.128 482.588 o
1 13 3 31.923 31.877 0.445 36.145 o
1 13 4 19.607 19.341 0.296 82.800 o
1 13 5 25.035 25.258 0.375 51.450 o
1 13 6 8.458 8.169 0.207 179.835 o
1 13 7 13.340 13.652 0.247 122.993 o
1 13 8 19.264 19.529 0.326 69.691 o
1 13 9 20.947 21.445 0.346 61.668 o
1 13 10 0.860 0.770 0.138 420.446 o
1 14 0 6.271 6.312 0.178 246.972 o
1 14 1 25.872 25.318 0.464 34.721 o
1 14 2 33.024 32.934 0.435 37.309 o
1 14 3 1.625 1.669 0.119 570.096 o
1 14 4 17.693 17.139 0.286 89.813 o
1 14 5 29.249 29.200 0.454 35.374 o
1 14 6 0.627 0.612 0.109 681.109 o
1 14 7 28.126 27.155 0.583 22.437 o
1 15 0 9.222 10.076 0.247 127.322 o
2 0 0 5512.150 5234.470 63.714 0.002 o
2 0 1 1496.180 1559.820 33.319 0.007 o
2 0 2 145.321 140.922 2.628 1.086 o
2 0 3 1812.340 1909.560 34.554 0.006 o
2 0 4 3825.900 4040.250 355.278 0.000 o
2 0 5 18.093 17.435 0.514 29.620 o
2 0 6 1783.210 1799.390 30.445 0.008 o
2 0 7 1345.350 1325.130 22.107 0.015 o
2 0 8 2.742 2.509 0.109 671.713 o
2 0 9 821.472 800.595 11.478 0.054 o
2 0 10 43.141 45.104 0.612 19.057 o
2 0 11 26.737 27.066 0.612 20.488 o
2 0 12 283.530 285.992 5.887 0.220 o
2 0 13 9.039 8.861 0.336 70.116 o
2 0 14 168.831 172.739 2.608 1.071 o
2 0 15 99.641 100.234 2.173 1.620 o
2 0 16 17.812 17.306 0.435 40.942 o
2 0 17 151.944 151.778 1.995 1.769 o
2 0 18 57.902 56.928 1.166 5.588 o
2 0 19 32.711 31.175 0.593 21.359 o
2 0 20 60.057 58.854 0.998 7.431 o
2 1 0 5081.280 5020.810 65.018 0.002 o
2 1 1 708.077 705.330 14.679 0.035 o
2 1 2 2119.690 2114.590 24.834 0.011 o
2 1 3 1389.160 1394.710 29.733 0.009 o
2 1 4 919.739 922.956 11.923 0.049 o
2 1 5 2205.300 2203.690 28.340 0.009 o
2 1 6 367.674 372.179 5.344 0.252 o
2 1 7 110.435 114.596 1.017 5.992 o
2 1 8 1188.710 1204.510 11.380 0.049 o
2 1 9 53.674 50.833 0.662 15.890 o
2 1 10 294.729 296.947 2.894 0.765 o
2 1 11 91.867 90.800 0.919 7.664 o
2 1 12 3.865 3.872 0.109 661.040 o
2 1 13 188.139 193.157 2.045 1.588 o
2 1 14 50.136 47.860 0.672 15.743 o
2 1 15 85.165 84.300 0.879 8.469 o
2 1 16 131.723 132.387 1.353 3.561 o
2 1 17 23.392 22.898 0.306 75.176 o
2 1 18 97.686 94.080 1.027 6.265 o
2 1 19 44.476 43.276 0.524 25.000 o
2 1 20 5.109 5.275 0.198 202.790 o
2 2 0 553.961 551.616 8.535 0.100 o
2 2 1 753.363 769.380 13.009 0.044 o
2 2 2 414.289 424.138 4.771 0.297 o
2 2 3 873.326 884.204 44.788 0.004 o
2 2 4 1574.380 1574.020 36.836 0.006 o
2 2 5 49.229 49.786 0.701 14.580 o
2 2 6 1373.870 1374.490 16.556 0.025 o
2 2 7 212.581 221.182 1.768 1.885 o
2 2 8 2.323 2.232 0.079 1262.580 o
2 2 9 476.250 475.752 3.773 0.406 o
2 2 10 100.727 97.794 1.255 4.425 o
2 2 11 38.468 39.048 0.445 34.335 o
2 2 12 397.426 406.713 2.805 0.681 o
2 2 13 5.240 5.156 0.168 278.786 o
2 2 14 226.013 227.454 2.173 1.345 o
2 2 15 74.280 74.215 0.869 9.028 o
2 2 16 0.601 0.622 0.099 824.037 o
2 2 17 56.445 54.340 0.612 17.821 o
2 2 18 97.177 95.927 0.929 7.365 o
2 2 19 2.972 2.825 0.138 416.241 o
2 2 20 48.579 47.929 0.701 14.647 o
2 3 0 1358.600 1324.270 15.025 0.030 o
2 3 1 67.588 70.412 2.015 1.927 o
2 3 2 2142.360 2112.690 38.515 0.005 o
2 3 3 860.762 875.126 12.348 0.047 o
2 3 4 465.596 466.002 6.115 0.188 o
2 3 5 992.813 996.182 15.291 0.031 o
2 3 6 294.851 292.640 4.317 0.388 o
2 3 7 519.087 515.926 6.124 0.182 o
2 3 8 686.097 686.996 7.567 0.117 o
2 3 9 7.000 7.211 0.178 245.029 o
2 3 10 463.530 457.418 4.238 0.347 o
2 3 11 376.761 389.081 3.833 0.441 o
2 3 12 75.354 76.832 1.027 6.723 o
2 3 13 195.876 192.229 2.331 1.264 o
2 3 14 153.930 154.346 1.640 2.459 o
2 3 15 66.166 64.771 0.770 11.498 o
2 3 16 164.765 164.699 1.432 2.959 o
2 3 17 11.617 11.469 0.237 135.265 o
2 3 18 35.154 35.127 0.464 32.721 o
2 3 19 45.468 46.003 0.563 21.850 o
2 4 0 632.815 626.236 7.606 0.119 o
2 4 1 1946.650 1901.210 29.012 0.009 o
2 4 2 308.740 308.702 4.771 0.321 o
2 4 3 849.412 847.052 10.609 0.062 o
2 4 4 648.293 618.708 11.034 0.061 o
2 4 5 102.658 99.443 1.531 3.097 o
2 4 6 887.001 852.890 8.317 0.091 o
2 4 7 360.446 365.097 4.791 0.307 o
2 4 8 186.988 184.504 1.798 1.970 o
2 4 9 569.630 568.024 4.801 0.259 o
2 4 10 87.803 86.799 0.761 10.494 o
2 4 11 244.728 240.010 1.847 1.653 o
2 4 12 337.583 341.676 3.586 0.513 o
2 4 13 9.397 9.908 0.227 149.394 o
2 4 14 77.727 79.450 0.938 7.802 o
2 4 15 196.124 201.346 2.065 1.540 o
2 4 16 2.522 2.499 0.128 483.486 o
2 4 17 64.459 63.121 0.711 13.264 o
2 4 18 32.718 31.956 0.445 36.002 o
2 4 19 13.958 14.728 0.306 81.503 o
2 5 0 933.865 928.863 11.034 0.056 o
2 5 1 12.525 12.229 0.198 187.895 o
2 5 2 1211.090 1207.390 12.861 0.040 o
2 5 3 347.893 350.507 4.761 0.314 o
2 5 4 6.877 7.349 0.138 395.611 o
2 5 5 419.611 421.936 3.704 0.445 o
2 5 6 131.841 131.320 1.541 2.873 o
2 5 7 285.194 276.361 4.139 0.422 o
2 5 8 179.553 175.752 2.262 1.364 o
2 5 9 12.877 13.029 0.217 156.754 o
2 5 10 258.757 260.773 2.835 0.830 o
2 5 11 188.491 187.675 2.124 1.495 o
2 5 12 8.654 8.910 0.198 196.722 o
2 5 13 108.554 109.262 1.146 5.016 o
2 5 14 92.212 91.897 1.027 6.366 o
2 5 15 9.470 9.710 0.267 109.679 o
2 5 16 61.004 60.267 0.691 14.144 o
2 5 17 8.160 8.080 0.217 164.732 o
2 5 18 26.662 27.619 0.415 42.347 o
2 5 19 22.166 21.791 0.415 43.719 o
2 6 0 140.765 142.779 1.561 2.748 o
2 6 1 992.340 1004.060 8.653 0.081 o
2 6 2 362.475 362.558 4.791 0.307 o
2 6 3 353.351 350.635 3.359 0.561 o
2 6 4 540.666 542.696 6.934 0.146 o
2 6 5 19.575 19.588 0.267 99.886 o
2 6 6 276.680 276.440 2.746 0.854 o
2 6 7 128.111 125.867 1.225 4.236 o
2 6 8 42.221 41.854 0.484 28.958 o
2 6 9 135.310 130.737 1.442 3.193 o
2 6 10 119.512 121.264 1.462 3.229 o
2 6 11 60.087 59.210 0.770 11.806 o
2 6 12 205.787 202.868 1.748 1.968 o
2 6 13 5.205 5.216 0.138 406.616 o
2 6 14 47.679 47.158 0.573 20.968 o
2 6 15 58.889 58.005 0.731 13.005 o
2 6 16 4.795 5.097 0.188 224.713 o
2 6 17 27.192 27.985 0.435 38.792 o
2 6 18 10.241 10.925 0.267 109.006 o
2 7 0 686.303 688.557 6.944 0.134 o
2 7 1 2.568 2.470 0.089 998.293 o
2 7 2 507.822 517.704 4.880 0.266 o
2 7 3 379.516 377.267 2.904 0.673 o
2 7 4 56.218 56.572 0.603 18.240 o
2 7 5 369.599 375.153 3.625 0.487 o
2 7 6 82.428 82.246 0.850 9.056 o
2 7 7 186.588 185.927 2.163 1.454 o
2 7 8 265.507 258.413 2.381 1.092 o
2 7 9 31.199 30.286 0.425 39.466 o
2 7 10 144.045 144.853 1.709 2.344 o
2 7 11 170.969 169.657 1.551 2.578 o
2 7 12 15.386 15.193 0.277 97.813 o
2 7 13 96.415 94.307 1.166 5.080 o
2 7 14 22.831 21.910 0.336 64.235 o
2 7 15 19.966 19.114 0.336 65.786 o
2 7 16 71.353 70.026 0.830 9.908 o
2 7 17 3.256 3.102 0.158 318.961 o
2 8 0 44.361 44.580 0.533 24.157 o
2 8 1 429.967 423.319 3.685 0.445 o
2 8 2 8.128 8.308 0.158 302.216 o
2 8 3 82.939 84.172 0.889 8.371 o
2 8 4 199.985 199.341 1.551 2.376 o
2 8 5 4.081 3.951 0.119 556.871 o
2 8 6 170.290 170.586 1.709 2.214 o
2 8 7 145.961 145.288 1.363 3.380 o
2 8 8 51.805 50.586 0.840 10.451 o
2 8 9 319.582 317.820 3.606 0.519 o
2 8 10 19.098 19.006 0.296 83.167 o
2 8 11 33.769 33.823 0.464 33.031 o
2 8 12 77.818 77.553 0.929 7.961 o
2 8 13 13.690 12.911 0.267 106.492 o
2 8 14 34.164 32.578 0.425 38.641 o
2 8 15 32.420 31.758 0.474 32.148 o
2 8 16 3.869 4.050 0.168 281.604 o
2 8 17 61.805 61.818 0.948 8.102 o
2 9 0 124.858 125.186 1.146 4.741 o
2 9 1 39.496 38.149 0.474 30.676 o
2 9 2 60.079 59.625 0.622 16.918 o
2 9 3 49.103 48.828 0.514 24.917 o
2 9 4 26.706 26.651 0.365 53.256 o
2 9 5 167.792 167.988 1.650 2.357 o
2 9 6 7.278 7.122 0.188 220.431 o
2 9 7 59.120 59.309 0.701 13.921 o
2 9 8 140.844 140.951 1.521 2.871 o
2 9 9 1.685 1.758 0.109 677.528 o
2 9 10 66.575 65.117 0.711 13.121 o
2 9 11 58.724 56.681 0.672 15.067 o
2 9 12 2.121 2.292 0.128 484.618 o
2 9 13 71.052 70.599 0.889 8.804 o
2 9 14 9.718 9.878 0.217 162.332 o
2 9 15 4.635 4.504 0.168 280.240 o
2 9 16 29.936 30.049 0.533 26.245 o
2 10 0 11.347 11.301 0.227 146.918 o
2 10 1 97.343 97.547 1.116 5.439 o
2 10 2 24.326 23.895 0.336 63.272 o
2 10 3 73.444 74.175 0.770 11.065 o
2 10 4 133.389 131.320 1.304 3.772 o
2 10 5 35.526 34.445 0.494 29.331 o
2 10 6 70.257 70.510 0.800 10.561 o
2 10 7 81.112 81.910 1.017 6.716 o
2 10 8 25.231 25.189 0.365 53.927 o
2 10 9 99.031 98.722 1.175 4.959 o
2 10 10 36.065 35.996 0.514 27.205 o
2 10 11 25.630 25.624 0.365 53.742 o
2 10 12 50.579 50.142 0.583 20.005 o
2 10 13 3.286 3.359 0.138 414.965 o
2 10 14 34.503 34.485 0.484 30.533 o
2 10 15 22.817 22.730 0.435 39.903 o
2 11 0 81.383 81.218 0.820 9.638 o
2 11 1 2.383 2.460 0.119 567.018 o
2 11 2 73.326 75.044 1.008 7.000 o
2 11 3 47.633 46.605 0.672 15.897 o
2 11 4 9.732 9.690 0.217 162.416 o
2 11 5 158.836 162.427 1.531 2.705 o
2 11 6 10.078 10.313 0.267 109.241 o
2 11 7 39.907 40.589 0.583 21.217 o
2 11 8 68.581 68.959 0.741 12.100 o
2 11 9 3.475 3.793 0.148 361.383 o
2 11 10 44.993 44.215 0.504 26.555 o
2 11 11 23.090 23.016 0.336 63.925 o
2 11 12 0.229 0.188 0.099 824.710 o
2 11 13 53.357 52.927 0.711 13.983 o
2 12 0 9.802 9.770 0.207 177.303 o
2 12 1 95.218 94.445 0.879 8.089 o
2 12 2 2.717 2.944 0.128 482.432 o
2 12 3 25.604 25.525 0.346 59.334 o
2 12 4 43.511 43.118 0.632 18.045 o
2 12 5 2.034 2.035 0.119 568.659 o
2 12 6 19.933 20.270 0.306 77.636 o
2 12 7 45.271 46.575 0.603 19.415 o
2 12 8 0.850 0.889 0.109 680.601 o
2 12 9 35.227 35.838 0.494 29.282 o
2 12 10 6.998 7.043 0.198 199.995 o
2 12 11 12.459 12.585 0.247 124.136 o
2 13 0 14.886 14.738 0.257 112.747 o
2 13 1 0.039 0.109 0.089 1018.270 o
2 13 2 40.018 38.821 0.524 25.734 o
2 13 3 23.634 23.500 0.336 63.621 o
2 13 4 3.656 3.329 0.138 414.112 o
2 13 5 37.838 36.510 0.474 31.044 o
2 13 6 19.940 20.675 0.336 65.522 o
2 13 7 12.633 12.773 0.247 123.924 o
2 13 8 12.400 12.624 0.247 124.167 o
2 13 9 1.848 1.986 0.138 418.885 o
2 14 0 2.104 2.104 0.119 568.373 o
2 14 1 52.635 52.334 0.603 18.671 o
2 14 2 7.109 6.697 0.188 220.969 o
2 14 3 24.277 23.994 0.435 39.586 o
2 14 4 32.825 32.697 0.464 33.255 o
2 14 5 4.262 3.882 0.168 281.200 o
2 14 6 15.687 15.489 0.326 71.686 o
3 0 0 956.875 952.985 24.567 0.013 o
3 0 1 149.140 141.989 2.697 1.031 o
3 0 2 1341.820 1385.440 27.432 0.010 o
3 0 3 3451.330 3502.540 53.895 0.003 o
3 0 4 227.219 220.461 4.297 0.408 o
3 0 5 1371.510 1385.750 36.539 0.006 o
3 0 6 1578.100 1516.130 26.424 0.011 o
3 0 7 37.563 37.665 0.998 7.812 o
3 0 8 759.434 772.047 14.837 0.034 o
3 0 9 346.526 344.975 7.586 0.133 o
3 0 10 120.220 117.106 2.341 1.380 o
3 0 11 408.509 410.408 5.660 0.223 o
3 0 12 3.857 4.425 0.188 225.892 o
3 0 13 164.646 164.945 7.577 0.139 o
3 0 14 317.722 321.376 3.971 0.440 o
3 0 15 22.389 22.651 0.435 39.971 o
3 0 16 134.659 139.094 1.689 2.432 o
3 0 17 80.532 83.075 1.087 5.989 o
3 0 18 0.035 0.010 0.119 572.782 o
3 0 19 78.285 79.816 1.146 5.490 o
3 1 0 666.112 644.283 7.547 0.119 o
3 1 1 638.032 656.058 11.093 0.060 o
3 1 2 633.335 671.043 8.130 0.105 o
3 1 3 371.345 376.042 6.717 0.166 o
3 1 4 2144.850 2137.540 28.271 0.009 o
3 1 5 547.796 538.745 6.381 0.168 o
3 1 6 669.023 669.779 9.789 0.075 o
3 1 7 766.271 779.624 9.750 0.073 o
3 1 8 187.355 183.744 2.835 0.905 o
3 1 9 311.635 319.450 3.378 0.581 o
3 1 10 288.856 292.700 3.546 0.549 o
3 1 11 0.480 0.593 0.069 1680.960 o
3 1 12 325.042 321.099 3.359 0.581 o
3 1 13 66.266 68.327 1.027 6.904 o
3 1 14 51.958 52.631 0.612 18.203 o
3 1 15 174.541 178.419 1.640 2.333 o
3 1 16 23.162 23.194 0.326 67.358 o
3 1 17 18.561 17.880 0.277 94.933 o
3 1 18 143.857 143.826 1.324 3.559 o
3 1 19 1.595 1.709 0.128 486.115 o
3 2 0 2528.750 2427.050 32.203 0.007 o
3 2 1 194.074 205.505 4.099 0.453 o
3 2 2 813.820 789.452 20.952 0.018 o
3 2 3 1008.210 1001.620 15.874 0.029 o
3 2 4 34.064 31.551 0.701 15.505 o
3 2 5 755.168 747.786 7.873 0.106 o
3 2 6 890.304 875.343 7.824 0.100 o
3 2 7 184.140 183.595 2.084 1.554 o
3 2 8 656.363 661.066 7.527 0.120 o
3 2 9 214.147 214.465 2.756 0.922 o
3 2 10 101.852 101.933 1.096 5.521 o
3 2 11 150.167 155.314 1.264 3.714 o
3 2 12 40.052 39.117 0.504 27.497 o
3 2 13 59.952 59.625 0.770 11.803 o
3 2 14 145.602 149.200 1.897 1.950 o
3 2 15 8.072 7.903 0.168 270.238 o
3 2 16 96.207 95.818 0.998 6.582 o
3 2 17 70.484 70.965 0.741 11.981 o
3 2 18 19.186 18.996 0.326 69.823 o
3 2 19 31.762 31.294 0.435 37.695 o
3 3 0 7.196 7.458 0.158 306.177 o
3 3 1 1090.050 1138.440 16.299 0.027 o
3 3 2 1670.610 1719.140 19.529 0.018 o
3 3 3 63.679 65.018 0.830 10.191 o
3 3 4 1994.210 1982.970 23.727 0.012 o
3 3 5 497.648 489.719 6.154 0.183 o
3 3 6 334.251 336.825 4.504 0.349 o
3 3 7 718.763 710.131 6.223 0.157 o
3 3 8 119.395 120.267 1.126 4.965 o
3 3 9 235.356 229.697 2.944 0.804 o
3 3 10 298.512 298.212 3.082 0.688 o
3 3 11 2.769 2.934 0.099 808.535 o
3 3 12 270.636 266.473 3.013 0.741 o
3 3 13 33.245 33.408 0.494 29.671 o
3 3 14 89.904 90.069 1.017 6.519 o
3 3 15 121.517 122.667 1.255 4.149 o
3 3 16 5.573 5.690 0.178 248.475 o
3 3 17 40.911 41.468 0.514 26.350 o
3 3 18 73.737 74.353 0.780 10.823 o
3 3 19 0.470 0.533 0.119 572.540 o
3 4 0 2480.190 2420.640 24.034 0.011 o
3 4 1 752.188 727.734 10.412 0.066 o
3 4 2 378.806 372.416 3.941 0.423 o
3 4 3 1529.620 1508.900 21.248 0.016 o
3 4 4 83.481 81.890 1.215 4.890 o
3 4 5 552.770 541.353 7.211 0.135 o
3 4 6 479.806 476.967 6.243 0.180 o
3 4 7 36.697 35.077 0.543 24.585 o
3 4 8 504.642 507.194 6.767 0.155 o
3 4 9 176.622 176.740 2.489 1.156 o
3 4 10 58.154 57.985 0.632 16.670 o
3 4 11 358.950 365.156 3.497 0.521 o
3 4 12 40.491 38.969 0.672 16.406 o
3 4 13 110.311 108.917 1.047 5.775 o
3 4 14 90.125 89.160 1.047 6.215 o
3 4 15 0.685 0.711 0.109 680.975 o
3 4 16 75.593 74.155 0.780 10.761 o
3 4 17 20.512 20.339 0.356 58.848 o
3 4 18 17.454 17.810 0.336 66.844 o
3 4 19 42.380 42.802 0.603 19.745 o
3 5 0 59.548 58.834 0.751 12.377 o
3 5 1 741.412 738.768 8.880 0.087 o
3 5 2 500.068 490.411 6.865 0.151 o
3 5 3 0.761 0.879 0.059 2280.890 o
3 5 4 412.731 413.776 3.566 0.476 o
3 5 5 115.573 113.678 1.116 5.122 o
3 5 6 200.301 204.547 2.637 1.011 o
3 5 7 246.869 247.991 3.072 0.735 o
3 5 8 26.613 25.980 0.346 58.876 o
3 5 9 281.707 285.182 3.685 0.518 o
3 5 10 180.235 179.170 1.729 2.126 o
3 5 11 11.321 10.925 0.267 108.442 o
3 5 12 206.340 208.646 2.025 1.561 o
3 5 13 71.857 73.642 0.840 9.647 o
3 5 14 3.171 3.447 0.138 415.128 o
3 5 15 53.996 52.562 0.593 19.080 o
3 5 16 34.653 33.744 0.494 29.481 o
3 5 17 28.901 28.084 0.445 36.956 o
3 5 18 29.953 30.020 0.464 33.862 o
3 6 0 704.023 706.357 7.409 0.120 o
3 6 1 227.022 222.515 2.598 1.006 o
3 6 2 224.931 230.813 1.995 1.533 o
3 6 3 297.072 298.735 4.238 0.400 o
3 6 4 6.003 6.203 0.138 401.760 o
3 6 5 118.921 115.970 1.205 4.484 o
3 6 6 263.109 266.562 2.608 0.945 o
3 6 7 65.323 65.186 0.652 15.186 o
3 6 8 360.418 356.947 4.188 0.388 o
3 6 9 52.298 51.327 0.583 19.814 o
3 6 10 84.376 86.276 1.482 3.391 o
3 6 11 245.251 248.949 2.647 0.946 o
3 6 12 17.212 17.939 0.316 74.922 o
3 6 13 30.721 31.067 0.454 35.009 o
3 6 14 108.356 107.948 1.393 3.612 o
3 6 15 13.087 13.316 0.257 114.599 o
3 6 16 67.583 66.608 0.741 12.189 o
3 6 17 29.046 28.884 0.425 40.017 o
3 6 18 3.666 3.971 0.207 185.524 o
3 7 0 17.976 17.968 0.237 125.441 o
3 7 1 389.099 387.876 3.764 0.450 o
3 7 2 523.423 534.902 5.107 0.244 o
3 7 3 52.507 52.730 0.553 21.514 o
3 7 4 257.485 261.198 2.549 0.988 o
3 7 5 115.993 115.199 1.482 3.187 o
3 7 6 106.670 104.797 1.027 6.041 o
3 7 7 327.053 337.596 2.529 0.886 o
3 7 8 29.136 28.696 0.415 41.739 o
3 7 9 187.123 180.039 1.956 1.725 o
3 7 10 251.331 248.930 2.618 0.958 o
3 7 11 12.200 12.535 0.237 134.277 o
3 7 12 159.421 160.441 1.511 2.763 o
3 7 13 57.307 55.989 0.652 15.947 o
3 7 14 5.682 5.798 0.188 223.368 o
3 7 15 110.577 111.139 1.146 4.983 o
3 7 16 11.396 10.609 0.267 108.487 o
3 7 17 19.029 19.578 0.375 53.658 o
3 8 0 267.657 270.494 3.665 0.529 o
3 8 1 184.714 184.149 1.689 2.180 o
3 8 2 147.964 149.881 1.195 4.080 o
3 8 3 348.892 348.047 3.319 0.575 o
3 8 4 25.169 25.150 0.316 69.675 o
3 8 5 228.293 228.966 2.539 1.041 o
3 8 6 103.100 100.965 1.027 6.127 o
3 8 7 7.346 7.438 0.207 181.383 o
3 8 8 75.864 75.311 0.850 9.329 o
3 8 9 61.889 61.956 0.790 11.195 o
3 8 10 24.643 24.508 0.346 59.868 o
3 8 11 125.917 123.862 1.235 4.212 o
3 8 12 11.058 11.261 0.227 147.224 o
3 8 13 70.490 68.199 0.830 9.958 o
3 8 14 49.245 48.413 0.622 18.032 o
3 8 15 0.324 0.445 0.109 681.470 o
3 8 16 25.341 24.784 0.445 37.754 o
3 9 0 0.621 0.612 0.069 1679.970 o
3 9 1 216.314 214.307 2.015 1.546 o
3 9 2 139.351 138.907 1.610 2.622 o
3 9 3 23.733 23.757 0.435 39.688 o
3 9 4 140.917 141.060 1.561 2.751 o
3 9 5 63.973 63.200 0.662 14.960 o
3 9 6 5.180 5.403 0.168 278.682 o
3 9 7 103.399 105.518 1.314 4.038 o
3 9 8 12.484 12.802 0.247 124.031 o
3 9 9 24.481 25.249 0.385 49.230 o
3 9 10 44.548 45.035 0.524 24.892 o
3 9 11 3.126 3.072 0.138 415.649 o
3 9 12 19.700 19.223 0.296 82.781 o
3 9 13 30.753 30.652 0.405 42.978 o
3 9 14 6.043 6.332 0.198 201.412 o
3 9 15 37.481 37.014 0.563 22.907 o
3 10 0 140.030 141.159 1.442 3.137 o
3 10 1 23.614 23.115 0.346 60.480 o
3 10 2 60.168 61.373 0.682 14.504 o
3 10 3 162.768 167.731 2.173 1.494 o
3 10 4 16.213 16.269 0.316 75.636 o
3 10 5 78.524 77.385 1.264 4.601 o
3 10 6 105.421 107.455 1.215 4.590 o
3 10 7 0.108 0.128 0.089 1018.240 o
3 10 8 72.829 75.400 0.869 9.050 o
3 10 9 25.487 24.942 0.346 59.483 o
3 10 10 16.704 16.388 0.277 96.635 o
3 10 11 47.253 47.069 0.563 21.642 o
3 10 12 1.577 1.630 0.119 570.241 o
3 10 13 20.926 21.673 0.346 61.637 o
3 10 14 33.798 33.526 0.514 27.579 o
3 11 0 3.683 3.685 0.148 361.086 o
3 11 1 125.906 126.391 1.185 4.480 o
3 11 2 42.408 41.893 0.514 26.149 o
3 11 3 1.843 2.025 0.119 569.168 o
3 11 4 136.925 139.302 1.274 3.849 o
3 11 5 23.705 23.698 0.365 54.595 o
3 11 6 11.302 11.310 0.227 146.958 o
3 11 7 83.339 84.350 0.988 7.009 o
3 11 8 10.788 10.955 0.277 101.368 o
3 11 9 58.850 58.429 0.731 12.998 o
3 11 10 27.951 27.935 0.385 48.007 o
3 11 11 2.846 3.082 0.138 416.235 o
3 11 12 27.547 27.965 0.395 45.990 o
3 11 13 30.317 31.077 0.484 31.280 o
3 12 0 32.010 32.736 0.504 28.804 o
3 12 1 9.208 9.394 0.207 178.264 o
3 12 2 8.467 8.475 0.188 217.567 o
3 12 3 42.959 43.197 0.514 26.007 o
3 12 4 3.758 3.813 0.138 413.233 o
3 12 5 80.917 79.391 0.968 7.341 o
3 12 6 8.672 8.722 0.198 196.826 o
3 12 7 1.989 2.163 0.128 485.017 o
3 12 8 29.797 30.020 0.405 43.270 o
3 12 9 14.539 14.827 0.286 92.152 o
3 12 10 7.456 7.596 0.217 165.555 o
3 12 11 31.130 31.610 0.514 27.949 o
3 13 0 2.011 2.084 0.119 568.653 o
3 13 1 26.322 25.456 0.365 53.557 o
3 13 2 11.311 11.093 0.217 159.885 o
3 13 3 2.193 2.252 0.128 484.509 o
3 13 4 27.623 27.728 0.395 46.000 o
3 13 5 1.738 1.581 0.119 569.945 o
3 13 6 3.405 3.586 0.158 318.421 o
3 13 7 36.770 36.460 0.464 32.367 o
3 13 8 0.255 0.405 0.109 681.527 o
3 13 9 19.352 20.596 0.425 42.350 o
3 14 0 28.984 28.815 0.445 36.885 o
3 14 1 8.557 8.614 0.207 179.477 o
3 14 2 9.677 9.335 0.257 117.984 o
3 14 3 20.517 20.102 0.356 58.881 o
3 14 4 2.825 2.815 0.148 363.335 o
3 14 5 23.550 23.540 0.484 32.461 o
3 14 6 16.908 16.368 0.346 63.661 o
4 0 0 878.633 903.357 27.580 0.010 o
4 0 1 527.735 474.231 29.486 0.009 o
4 0 2 2225.120 1893.420 50.665 0.003 o
4 0 3 679.858 667.032 17.109 0.026 o
4 0 4 969.264 941.606 19.687 0.020 o
4 0 5 1307.640 1288.670 22.522 0.015 o
4 0 6 0.001 0.148 0.089 1018.270 o
4 0 7 586.163 584.125 9.898 0.076 o
4 0 8 581.622 563.411 6.283 0.169 o
4 0 9 138.321 136.338 2.371 1.322 o
4 0 10 376.138 371.942 4.880 0.295 o
4 0 11 69.065 68.209 0.958 7.779 o
4 0 12 99.953 100.767 2.035 1.834 o
4 0 13 167.130 170.220 3.112 0.775 o
4 0 14 4.760 5.393 0.207 184.423 o
4 0 15 91.823 95.048 1.215 4.766 o
4 0 16 54.331 54.330 0.800 11.290 o
4 0 17 2.924 3.092 0.188 227.069 o
4 0 18 127.862 130.016 1.660 2.546 o
4 0 19 0.255 0.306 0.178 254.555 o
4 1 0 3260.320 3237.810 65.976 0.002 o
4 1 1 803.407 843.624 11.340 0.055 o
4 1 2 1.028 0.938 0.069 1674.680 o
4 1 3 1326.340 1335.470 16.862 0.025 o
4 1 4 634.477 621.326 7.774 0.115 o
4 1 5 143.439 143.668 1.986 1.809 o
4 1 6 778.565 794.480 8.979 0.084 o
4 1 7 207.086 206.997 4.020 0.467 o
4 1 8 323.890 326.038 2.825 0.761 o
4 1 9 476.365 492.061 5.413 0.230 o
4 1 10 9.725 9.592 0.207 177.511 o
4 1 11 89.105 87.273 0.889 8.185 o
4 1 12 257.191 248.900 2.934 0.789 o
4 1 13 15.039 14.728 0.257 112.633 o
4 1 14 148.369 146.463 1.383 3.285 o
4 1 15 19.763 20.270 0.296 82.459 o
4 1 16 24.887 25.426 0.356 56.704 o
4 1 17 75.982 74.985 0.751 11.423 o
4 1 18 10.759 10.194 0.237 136.512 o
4 1 19 24.725 24.211 0.405 44.994 o
4 2 0 430.330 411.159 5.542 0.229 o
4 2 1 167.564 174.053 3.378 0.664 o
4 2 2 824.145 846.272 12.832 0.044 o
4 2 3 151.657 149.703 2.470 1.208 o
4 2 4 944.337 934.582 11.241 0.054 o
4 2 5 444.768 470.585 7.942 0.118 o
4 2 6 86.348 82.354 1.393 3.800 o
4 2 7 248.591 255.410 2.756 0.880 o
4 2 8 365.761 369.275 4.514 0.340 o
4 2 9 66.544 66.312 0.761 11.709 o
4 2 10 318.146 321.732 2.954 0.716 o
4 2 11 150.263 154.020 1.531 2.766 o
4 2 12 141.563 138.255 2.203 1.508 o
4 2 13 148.766 148.212 1.758 2.214 o
4 2 14 1.583 1.719 0.119 570.133 o
4 2 15 38.275 38.120 0.464 31.997 o
4 2 16 60.662 58.775 0.682 14.545 o
4 2 17 1.880 1.857 0.119 569.285 o
4 2 18 68.008 68.525 0.721 12.685 o
4 2 19 20.225 20.665 0.395 48.383 o
4 3 0 609.280 617.227 10.086 0.073 o
4 3 1 957.004 906.084 10.579 0.060 o
4 3 2 24.985 24.883 0.454 36.285 o
4 3 3 963.629 966.499 11.814 0.050 o
4 3 4 109.797 106.842 1.551 2.984 o
4 3 5 87.597 85.110 1.363 3.938 o
4 3 6 1264.860 1264.210 12.012 0.044 o
4 3 7 26.406 25.169 0.415 42.636 o
4 3 8 416.788 414.448 5.858 0.209 o
4 3 9 478.402 474.863 5.601 0.218 o
4 3 10 22.609 22.423 0.316 71.579 o
4 3 11 280.793 280.629 3.625 0.534 o
4 3 12 126.378 130.905 1.551 2.866 o
4 3 13 3.487 3.655 0.148 361.491 o
4 3 14 204.575 209.506 1.758 1.945 o
4 3 15 32.864 33.220 0.415 40.460 o
4 3 16 48.733 49.993 0.652 16.610 o
4 3 17 63.468 62.548 0.652 15.380 o
4 3 18 11.743 12.190 0.267 107.862 o
4 3 19 35.543 36.322 0.632 18.663 o
4 4 0 449.375 445.376 5.650 0.218 o
4 4 1 151.841 155.502 2.963 0.860 o
4 4 2 958.341 953.371 12.733 0.044 o
4 4 3 4.558 4.376 0.109 654.066 o
4 4 4 312.936 311.320 2.944 0.727 o
4 4 5 757.969 736.199 11.854 0.052 o
4 4 6 10.165 10.234 0.227 148.562 o
4 4 7 801.568 777.371 7.231 0.119 o
4 4 8 204.265 202.542 2.252 1.321 o
4 4 9 53.550 52.749 0.731 13.319 o
4 4 10 411.660 408.403 4.425 0.339 o
4 4 11 52.844 51.238 0.840 10.420 o
4 4 12 103.786 103.246 1.116 5.329 o
4 4 13 77.423 77.978 0.830 9.618 o
4 4 14 22.976 24.073 0.375 52.153 o
4 4 15 139.740 140.299 1.393 3.323 o
4 4 16 60.138 59.229 0.632 16.498 o
4 4 17 4.966 5.314 0.188 224.426 o
4 4 18 75.349 77.168 0.859 9.139 o
4 5 0 430.163 426.549 5.048 0.268 o
4 5 1 522.346 526.130 6.233 0.176 o
4 5 2 37.450 36.934 0.721 14.522 o
4 5 3 501.748 495.962 4.465 0.309 o
4 5 4 143.754 144.399 1.699 2.369 o
4 5 5 69.931 69.542 0.701 13.153 o
4 5 6 580.903 595.366 5.482 0.209 o
4 5 7 52.366 52.581 0.583 19.756 o
4 5 8 107.827 103.622 0.909 7.285 o
4 5 9 199.138 199.776 1.867 1.803 o
4 5 10 22.001 21.643 0.445 38.437 o
4 5 11 106.059 103.849 1.294 4.132 o
4 5 12 55.794 56.503 0.859 9.865 o
4 5 13 4.862 4.909 0.168 279.590 o
4 5 14 59.749 59.585 0.830 10.368 o
4 5 15 38.842 37.962 0.474 30.788 o
4 5 16 38.242 37.409 0.514 26.886 o
4 5 17 47.124 47.682 0.691 15.093 o
4 5 18 4.389 4.623 0.227 154.448 o
4 6 0 273.255 266.641 2.875 0.799 o
4 6 1 112.130 111.801 0.988 6.264 o
4 6 2 822.460 823.769 7.606 0.108 o
4 6 3 32.901 33.586 0.405 42.125 o
4 6 4 279.873 280.135 2.618 0.916 o
4 6 5 402.301 403.493 4.860 0.291 o
4 6 6 15.392 15.519 0.237 129.662 o
4 6 7 207.983 208.903 1.976 1.619 o
4 6 8 106.034 108.917 1.156 4.975 o
4 6 9 3.865 3.882 0.158 317.501 o
4 6 10 161.643 159.127 2.094 1.603 o
4 6 11 37.990 38.110 0.524 25.986 o
4 6 12 51.700 50.823 0.612 18.285 o
4 6 13 40.910 40.737 0.563 22.473 o
4 6 14 14.674 15.252 0.286 91.975 o
4 6 15 60.969 59.802 0.711 13.499 o
4 6 16 25.024 24.162 0.356 56.866 o
4 6 17 13.993 14.047 0.306 81.620 o
4 7 0 340.431 328.627 2.796 0.759 o
4 7 1 511.617 520.184 4.366 0.315 o
4 7 2 49.748 49.490 0.563 21.305 o
4 7 3 543.294 537.283 4.771 0.268 o
4 7 4 256.840 254.086 2.509 1.018 o
4 7 5 30.575 30.366 0.346 56.499 o
4 7 6 376.568 385.159 3.843 0.440 o
4 7 7 48.546 47.988 0.543 22.815 o
4 7 8 102.061 101.202 1.314 4.062 o
4 7 9 143.007 141.870 1.422 3.188 o
4 7 10 1.685 1.739 0.138 419.254 o
4 7 11 116.738 119.387 1.314 3.894 o
4 7 12 40.642 41.083 0.464 31.375 o
4 7 13 13.940 14.343 0.267 105.881 o
4 7 14 80.026 79.302 0.820 9.709 o
4 7 15 17.025 17.613 0.306 79.626 o
4 7 16 31.402 32.163 0.484 31.079 o
4 7 17 43.313 44.244 0.711 14.562 o
4 8 0 94.775 95.206 1.087 5.738 o
4 8 1 246.686 244.998 2.055 1.409 o
4 8 2 182.579 183.546 1.452 2.745 o
4 8 3 85.557 84.873 0.751 10.833 o
4 8 4 122.208 123.931 1.245 4.191 o
4 8 5 199.142 194.155 1.758 1.986 o
4 8 6 17.242 16.990 0.336 67.041 o
4 8 7 113.188 113.431 1.808 2.246 o
4 8 8 96.608 94.830 1.146 5.226 o
4 8 9 68.907 67.754 0.869 9.237 o
4 8 10 56.778 57.125 0.701 14.080 o
4 8 11 9.262 9.374 0.207 178.211 o
4 8 12 29.278 29.447 0.425 39.920 o
4 8 13 98.822 100.372 0.968 6.820 o
4 8 14 1.441 1.492 0.119 570.657 o
4 8 15 29.588 30.622 0.454 35.216 o
4 8 16 57.255 59.002 0.909 8.861 o
4 9 0 143.485 141.514 1.294 3.697 o
4 9 1 75.420 75.568 0.978 7.339 o
4 9 2 13.937 13.849 0.277 99.038 o
4 9 3 132.031 132.120 1.353 3.560 o
4 9 4 100.779 103.493 1.225 4.586 o
4 9 5 50.262 50.902 0.622 17.884 o
4 9 6 28.602 28.331 0.504 29.393 o
4 9 7 18.558 19.223 0.316 74.106 o
4 9 8 35.903 35.887 0.632 18.656 o
4 9 9 46.453 45.884 0.504 26.258 o
4 9 10 4.364 4.238 0.148 359.058 o
4 9 11 56.246 54.893 0.662 15.637 o
4 9 12 49.722 48.304 0.553 22.006 o
4 9 13 11.352 11.488 0.247 125.392 o
4 9 14 46.330 46.783 0.543 23.102 o
4 9 15 22.662 23.233 0.435 39.888 o
4 10 0 30.676 30.109 0.415 41.270 o
4 10 1 37.769 37.725 0.484 29.876 o
4 10 2 192.255 195.113 2.055 1.566 o
4 10 3 17.113 17.139 0.296 84.684 o
4 10 4 74.453 75.262 0.889 8.674 o
4 10 5 66.512 67.893 0.711 13.059 o
4 10 6 2.227 2.420 0.128 484.254 o
4 10 7 54.428 54.399 0.612 17.964 o
4 10 8 21.940 21.811 0.336 64.589 o
4 10 9 17.396 17.484 0.306 79.489 o
4 10 10 73.803 72.358 0.721 12.337 o
4 10 11 8.508 8.298 0.198 197.338 o
4 10 12 26.187 26.315 0.375 50.989 o
4 10 13 82.127 81.248 0.938 7.698 o
4 11 0 66.930 65.710 0.711 13.090 o
4 11 1 85.770 85.713 0.889 8.285 o
4 11 2 4.817 4.840 0.168 279.715 o
4 11 3 95.403 96.026 0.958 7.040 o
4 11 4 76.890 77.000 0.859 9.101 o
4 11 5 39.892 40.728 0.524 25.645 o
4 11 6 35.146 34.376 0.533 25.590 o
4 11 7 16.216 16.250 0.306 80.277 o
4 11 8 29.671 28.854 0.435 38.290 o
4 11 9 47.364 48.038 0.583 20.353 o
4 11 10 1.067 1.077 0.109 680.034 o
4 11 11 44.649 45.430 0.533 24.082 o
4 11 12 31.817 31.590 0.474 32.241 o
4 12 0 16.612 15.983 0.286 90.748 o
4 12 1 28.201 27.629 0.375 50.232 o
4 12 2 40.048 39.058 0.484 29.466 o
4 12 3 7.376 7.300 0.207 181.421 o
4 12 4 13.747 13.612 0.267 106.237 o
4 12 5 31.362 32.262 0.474 32.257 o
4 12 6 4.735 4.840 0.168 279.840 o
4 12 7 45.435 43.898 0.524 24.856 o
4 12 8 16.151 16.042 0.286 90.984 o
4 12 9 6.360 6.559 0.198 200.965 o
4 12 10 20.305 20.645 0.365 55.949 o
4 13 0 7.393 7.231 0.178 244.320 o
4 13 1 38.261 38.357 0.454 33.177 o
4 13 2 0.685 0.701 0.099 823.815 o
4 13 3 30.070 29.279 0.385 47.261 o
4 13 4 13.337 13.217 0.257 114.458 o
4 13 5 8.183 8.130 0.207 180.157 o
4 13 6 28.619 30.158 0.504 29.299 o
4 13 7 2.335 2.302 0.138 417.914 o
4 13 8 7.148 7.201 0.227 152.190 o
4 14 0 19.881 20.675 0.326 69.228 o
4 14 1 3.026 3.191 0.138 415.738 o
4 14 2 30.959 30.415 0.425 39.501 o
4 14 3 0.347 0.286 0.109 681.507 o
4 14 4 13.902 13.958 0.296 86.922 o
4 14 5 17.529 17.050 0.484 33.297 o
5 0 0 98.679 98.070 1.630 2.780 o
5 0 1 1832.450 1849.450 44.224 0.004 o
5 0 2 956.813 994.622 15.311 0.031 o
5 0 3 447.961 468.877 9.118 0.091 o
5 0 4 367.747 374.590 6.065 0.200 o
5 0 5 24.524 23.154 0.435 39.613 o
5 0 6 796.973 765.478 10.471 0.064 o
5 0 7 132.838 137.306 3.151 0.776 o
5 0 8 99.493 98.564 1.442 3.466 o
5 0 9 774.395 760.766 11.261 0.057 o
5 0 10 143.151 144.962 2.825 0.948 o
5 0 11 122.901 120.405 2.173 1.581 o
5 0 12 459.968 463.720 9.147 0.091 o
5 0 13 56.467 56.849 0.938 8.388 o
5 0 14 123.996 125.650 1.531 2.952 o
5 0 15 64.085 63.684 0.909 8.686 o
5 0 16 0.085 0.000 0.119 572.779 o
5 0 17 28.162 28.459 0.543 25.563 o
5 0 18 48.608 47.277 0.761 12.661 o
5 1 0 1596.200 1499.950 20.359 0.017 o
5 1 1 138.988 139.638 1.492 2.979 o
5 1 2 664.695 689.041 8.466 0.097 o
5 1 3 909.451 869.999 12.842 0.044 o
5 1 4 180.027 183.497 2.045 1.613 o
5 1 5 367.718 369.730 4.011 0.414 o
5 1 6 38.321 40.056 0.514 26.728 o
5 1 7 235.600 232.443 3.447 0.608 o
5 1 8 515.224 527.543 4.504 0.299 o
5 1 9 5.307 5.423 0.148 355.196 o
5 1 10 346.755 340.105 4.238 0.385 o
5 1 11 328.063 330.958 6.016 0.207 o
5 1 12 28.154 28.933 0.395 45.727 o
5 1 13 118.502 120.286 1.462 3.237 o
5 1 14 97.388 97.201 0.978 6.765 o
5 1 15 10.319 10.461 0.207 176.196 o
5 1 16 57.669 57.718 0.662 15.478 o
5 1 17 16.587 15.983 0.277 96.836 o
5 1 18 47.514 46.477 0.533 23.718 o
5 2 0 937.094 922.521 15.114 0.032 o
5 2 1 817.249 817.161 13.494 0.041 o
5 2 2 371.556 371.824 5.492 0.240 o
5 2 3 288.047 284.926 3.576 0.543 o
5 2 4 515.733 507.263 8.782 0.096 o
5 2 5 70.778 68.722 0.672 14.066 o
5 2 6 490.079 483.980 4.811 0.277 o
5 2 7 321.138 325.021 3.892 0.455 o
5 2 8 93.634 91.116 1.116 5.520 o
5 2 9 354.848 360.385 3.704 0.477 o
5 2 10 32.672 33.447 0.415 40.478 o
5 2 11 14.243 15.538 0.395 49.857 o
5 2 12 225.456 228.956 2.302 1.226 o
5 2 13 25.708 25.980 0.346 59.212 o
5 2 14 32.146 32.657 0.405 42.416 o
5 2 15 83.551 83.372 0.929 7.785 o
5 2 16 1.669 1.798 0.119 569.856 o
5 2 17 41.575 41.103 0.484 29.105 o
5 2 18 20.387 20.932 0.365 55.890 o
5 3 0 1532.870 1497.340 20.468 0.017 o
5 3 1 111.431 109.598 1.936 1.987 o
5 3 2 1072.290 1085.940 11.073 0.053 o
5 3 3 844.612 854.974 8.940 0.082 o
5 3 4 81.657 80.853 0.978 7.189 o
5 3 5 910.613 912.900 9.048 0.079 o
5 3 6 233.397 238.073 3.359 0.637 o
5 3 7 109.784 111.554 1.106 5.281 o
5 3 8 470.660 476.848 3.912 0.387 o
5 3 9 58.221 58.242 0.642 16.234 o
5 3 10 205.801 202.245 2.657 0.995 o
5 3 11 161.393 163.908 2.005 1.724 o
5 3 12 4.773 4.840 0.148 357.363 o
5 3 13 99.188 97.270 0.879 7.952 o
5 3 14 45.142 44.412 0.504 26.523 o
5 3 15 39.325 39.266 0.494 28.541 o
5 3 16 63.903 63.734 0.711 13.276 o
5 3 17 9.227 9.453 0.247 127.514 o
5 3 18 58.015 58.014 0.790 11.378 o
5 4 0 125.738 125.739 1.660 2.560 o
5 4 1 1048.790 1048.050 10.856 0.056 o
5 4 2 133.339 134.570 1.353 3.542 o
5 4 3 587.937 586.990 7.577 0.122 o
5 4 4 877.768 875.313 12.328 0.047 o
5 4 5 37.646 37.181 0.445 34.660 o
5 4 6 526.279 515.106 8.535 0.101 o
5 4 7 321.127 311.379 2.894 0.741 o
5 4 8 49.454 50.102 0.533 23.309 o
5 4 9 268.445 268.152 2.391 1.075 o
5 4 10 95.106 95.048 1.215 4.737 o
5 4 11 25.980 26.286 0.375 51.050 o
5 4 12 167.697 171.900 1.600 2.465 o
5 4 13 16.552 17.030 0.277 96.527 o
5 4 14 78.790 79.420 0.889 8.525 o
5 4 15 57.076 57.540 0.622 17.199 o
5 4 16 4.021 4.218 0.168 281.298 o
5 4 17 56.763 58.340 0.632 16.750 o
5 4 18 29.746 30.474 0.612 20.261 o
5 5 0 425.857 420.543 6.737 0.162 o
5 5 1 62.960 62.311 0.731 12.749 o
5 5 2 375.932 363.822 3.981 0.418 o
5 5 3 264.785 263.273 3.003 0.750 o
5 5 4 129.240 127.073 1.255 4.064 o
5 5 5 502.174 502.769 6.944 0.148 o
5 5 6 115.321 116.987 1.353 3.722 o
5 5 7 72.803 73.543 0.899 8.567 o
5 5 8 263.841 267.293 2.726 0.878 o
5 5 9 15.416 15.123 0.296 85.987 o
5 5 10 60.625 60.286 0.711 13.503 o
5 5 11 96.611 94.741 1.017 6.377 o
5 5 12 13.411 13.711 0.247 122.909 o
5 5 13 65.539 66.579 0.978 7.569 o
5 5 14 26.710 26.503 0.395 46.360 o
5 5 15 13.248 13.612 0.277 99.481 o
5 5 16 97.636 100.253 1.156 5.111 o
5 5 17 8.209 8.782 0.257 118.881 o
5 6 0 60.823 61.422 1.008 7.271 o
5 6 1 315.272 311.320 3.052 0.685 o
5 6 2 5.722 6.115 0.138 403.041 o
5 6 3 194.658 192.002 2.282 1.313 o
5 6 4 264.882 265.377 2.855 0.815 o
5 6 5 20.626 20.527 0.336 65.304 o
5 6 6 363.206 358.271 2.677 0.775 o
5 6 7 180.048 176.542 1.669 2.251 o
5 6 8 36.633 36.312 0.622 19.156 o
5 6 9 135.979 132.515 1.699 2.414 o
5 6 10 37.142 37.379 0.504 27.953 o
5 6 11 40.126 39.878 0.543 24.049 o
5 6 12 63.624 62.884 0.780 11.369 o
5 6 13 6.823 6.974 0.188 221.174 o
5 6 14 55.819 54.636 0.612 17.856 o
5 6 15 96.741 94.830 0.919 7.512 o
5 6 16 5.782 5.957 0.198 201.858 o
5 6 17 45.483 45.528 0.770 12.485 o
5 7 0 244.133 242.924 2.845 0.842 o
5 7 1 40.281 40.520 0.464 31.480 o
5 7 2 473.022 471.633 3.991 0.376 o
5 7 3 112.810 111.742 1.077 5.472 o
5 7 4 21.440 21.475 0.336 64.836 o
5 7 5 376.110 375.498 3.349 0.548 o
5 7 6 98.386 96.806 1.175 4.975 o
5 7 7 114.659 114.755 1.492 3.158 o
5 7 8 134.331 136.803 1.353 3.528 o
5 7 9 61.888 61.087 0.790 11.209 o
5 7 10 116.696 117.066 1.096 5.232 o
5 7 11 68.806 69.779 0.721 12.621 o
5 7 12 14.888 15.449 0.267 104.890 o
5 7 13 90.769 88.874 0.899 7.983 o
5 7 14 44.268 44.066 0.533 24.195 o
5 7 15 28.328 28.775 0.425 40.163 o
5 7 16 60.547 59.437 0.810 10.799 o
5 8 0 20.638 20.527 0.267 98.649 o
5 8 1 276.573 280.046 2.539 0.965 o
5 8 2 115.177 114.636 1.136 4.980 o
5 8 3 168.640 167.435 2.074 1.610 o
5 8 4 207.577 207.372 2.519 1.087 o
5 8 5 5.890 6.263 0.178 247.594 o
5 8 6 75.337 76.971 0.938 7.872 o
5 8 7 96.736 97.804 1.185 4.916 o
5 8 8 1.488 1.442 0.109 678.589 o
5 8 9 90.213 88.133 1.057 6.123 o
5 8 10 50.717 49.638 0.583 20.015 o
5 8 11 37.956 36.549 0.474 31.023 o
5 8 12 83.469 80.843 0.800 9.958 o
5 8 13 0.466 0.583 0.099 824.277 o
5 8 14 25.160 25.189 0.365 53.948 o
5 8 15 37.467 38.268 0.543 24.371 o
5 9 0 105.011 102.041 1.630 2.753 o
5 9 1 5.162 5.403 0.188 224.171 o
5 9 2 142.701 146.454 1.452 3.073 o
5 9 3 80.066 81.396 0.968 7.338 o
5 9 4 3.551 3.675 0.138 413.942 o
5 9 5 88.991 88.360 1.106 5.675 o
5 9 6 48.389 49.045 0.603 19.105 o
5 9 7 25.619 25.733 0.365 53.729 o
5 9 8 45.187 45.617 0.533 24.015 o
5 9 9 3.009 3.102 0.128 481.407 o
5 9 10 24.715 23.994 0.346 59.935 o
5 9 11 29.970 28.281 0.405 43.428 o
5 9 12 1.098 1.096 0.109 679.950 o
5 9 13 33.258 33.161 0.445 35.805 o
5 9 14 12.849 12.773 0.277 99.916 o
5 10 0 16.611 16.872 0.247 118.614 o
5 10 1 154.856 155.087 1.511 2.799 o
5 10 2 37.127 36.480 0.425 37.614 o
5 10 3 32.624 32.914 0.435 37.386 o
5 10 4 116.408 121.521 1.798 2.251 o
5 10 5 5.505 5.502 0.168 278.044 o
5 10 6 44.332 44.224 0.504 26.639 o
5 10 7 59.083 59.229 0.672 14.979 o
5 10 8 5.426 5.571 0.168 278.122 o
5 10 9 62.175 61.590 0.682 14.393 o
5 10 10 13.691 13.978 0.267 106.157 o
5 10 11 17.259 17.000 0.316 75.090 o
5 10 12 23.843 23.787 0.365 54.542 o
5 10 13 10.257 10.402 0.267 109.130 o
5 11 0 89.991 89.832 0.859 8.582 o
5 11 1 0.192 0.188 0.089 1018.160 o
5 11 2 44.294 44.047 0.533 24.193 o
5 11 3 67.166 66.065 0.672 14.344 o
5 11 4 6.808 6.836 0.178 245.676 o
5 11 5 62.185 61.116 0.682 14.405 o
5 11 6 24.559 24.488 0.356 56.965 o
5 11 7 21.488 20.922 0.365 55.599 o
5 11 8 66.365 66.194 0.711 13.105 o
5 11 9 0.207 0.267 0.099 824.699 o
5 11 10 28.753 28.607 0.415 41.827 o
5 11 11 28.955 28.864 0.445 36.885 o
5 12 0 5.718 5.403 0.168 277.758 o
5 12 1 37.200 36.460 0.445 34.807 o
5 12 2 10.059 10.066 0.217 161.871 o
5 12 3 17.218 16.566 0.277 96.250 o
5 12 4 49.018 49.885 0.603 19.029 o
5 12 5 17.482 17.791 0.296 84.332 o
5 12 6 8.857 9.305 0.227 150.109 o
5 12 7 21.818 21.524 0.346 61.367 o
5 12 8 3.734 3.694 0.148 360.976 o
5 12 9 31.222 31.956 0.454 34.862 o
5 12 10 11.072 11.320 0.316 78.151 o
5 13 0 20.795 20.309 0.316 72.899 o
5 13 1 0.623 0.741 0.099 823.894 o
5 13 2 17.670 17.751 0.286 89.649 o
5 13 3 8.321 8.179 0.207 179.980 o
5 13 4 1.126 1.264 0.109 679.710 o
5 13 5 25.691 25.525 0.385 48.896 o
5 13 6 3.812 4.356 0.188 225.959 o
5 13 7 10.673 10.639 0.267 108.858 o
5 14 0 1.619 1.857 0.119 569.902 o
5 14 1 28.477 28.370 0.454 35.550 o
5 14 2 3.852 3.694 0.178 251.739 o
5 14 3 7.136 6.925 0.227 152.291 o
6 0 0 2367.880 2402.510 38.070 0.005 o
6 0 1 542.228 541.619 10.708 0.066 o
6 0 2 113.243 111.524 1.660 2.624 o
6 0 3 1290.930 1287.770 19.707 0.019 o
6 0 4 117.288 117.698 2.114 1.674 o
6 0 5 413.812 395.887 6.460 0.176 o
6 0 6 435.369 428.722 6.273 0.183 o
6 0 7 4.686 4.574 0.188 225.079 o
6 0 8 629.412 640.974 13.128 0.044 o
6 0 9 179.016 181.531 2.094 1.553 o
6 0 10 85.984 82.779 1.837 2.265 o
6 0 11 123.963 130.006 2.005 1.824 o
6 0 12 96.139 96.796 1.334 4.010 o
6 0 13 50.861 51.376 0.761 12.523 o
6 0 14 92.644 91.047 1.363 3.893 o
6 0 15 0.134 0.178 0.128 488.035 o
6 0 16 53.722 53.026 0.810 11.077 o
6 0 17 48.126 48.324 0.770 12.366 o
6 0 18 45.674 44.303 0.850 10.425 o
6 1 0 19.658 19.213 0.247 114.388 o
6 1 1 580.632 586.535 8.021 0.111 o
6 1 2 834.053 849.788 11.014 0.058 o
6 1 3 12.194 11.162 0.188 208.054 o
6 1 4 702.762 676.397 6.776 0.139 o
6 1 5 273.223 283.711 3.013 0.734 o
6 1 6 137.718 133.898 1.462 3.100 o
6 1 7 418.430 427.171 3.991 0.397 o
6 1 8 45.198 45.351 0.553 22.581 o
6 1 9 247.626 247.695 2.272 1.206 o
6 1 10 123.454 120.069 1.719 2.422 o
6 1 11 38.877 38.594 0.533 25.027 o
6 1 12 197.245 195.844 1.640 2.210 o
6 1 13 63.606 63.477 0.662 14.973 o
6 1 14 10.470 10.491 0.207 175.977 o
6 1 15 53.499 54.419 0.593 19.046 o
6 1 16 13.156 12.911 0.267 106.821 o
6 1 17 20.856 21.297 0.326 68.715 o
6 1 18 47.795 46.704 0.682 15.478 o
6 2 0 1019.570 1001.660 13.108 0.041 o
6 2 1 315.391 326.206 4.376 0.372 o
6 2 2 197.106 192.209 2.470 1.143 o
6 2 3 983.734 1013.550 8.653 0.081 o
6 2 4 56.544 55.446 0.850 10.068 o
6 2 5 190.630 194.372 3.122 0.756 o
6 2 6 179.719 177.520 2.262 1.363 o
6 2 7 10.509 10.471 0.198 192.800 o
6 2 8 324.909 324.132 3.289 0.600 o
6 2 9 115.678 116.296 1.067 5.479 o
6 2 10 48.158 45.459 1.195 5.425 o
6 2 11 265.851 262.186 2.351 1.110 o
6 2 12 13.981 13.632 0.237 132.072 o
6 2 13 43.152 44.442 0.524 25.083 o
6 2 14 75.100 75.993 0.751 11.439 o
6 2 15 6.748 6.648 0.178 245.932 o
6 2 16 33.798 32.479 0.484 30.755 o
6 2 17 42.190 41.449 0.494 28.017 o
6 2 18 1.190 1.185 0.158 321.742 o
6 3 0 33.515 33.408 0.445 35.739 o
6 3 1 617.030 613.048 5.729 0.191 o
6 3 2 533.867 535.189 5.878 0.194 o
6 3 3 60.576 61.946 0.721 13.157 o
6 3 4 403.755 411.445 3.714 0.451 o
6 3 5 371.500 366.559 4.139 0.393 o
6 3 6 244.317 244.919 3.042 0.750 o
6 3 7 313.444 301.037 2.766 0.804 o
6 3 8 60.856 60.316 0.672 14.853 o
6 3 9 198.529 198.452 3.112 0.756 o
6 3 10 198.577 194.175 2.539 1.087 o
6 3 11 1.999 2.005 0.109 676.013 o
6 3 12 195.963 199.697 1.640 2.207 o
6 3 13 107.910 110.616 1.087 5.467 o
6 3 14 14.599 14.452 0.257 113.076 o
6 3 15 117.610 116.394 1.116 5.080 o
6 3 16 20.094 20.003 0.316 73.277 o
6 3 17 9.254 9.068 0.217 163.223 o
6 4 0 645.461 649.499 5.729 0.187 o
6 4 1 252.150 248.999 2.282 1.191 o
6 4 2 297.323 299.150 3.566 0.540 o
6 4 3 545.533 547.092 4.801 0.265 o
6 4 4 72.390 69.038 0.770 11.197 o
6 4 5 229.112 229.865 1.788 1.792 o
6 4 6 516.733 502.334 5.275 0.235 o
6 4 7 27.580 27.313 0.425 40.437 o
6 4 8 201.521 199.489 2.341 1.243 o
6 4 9 104.218 101.844 1.393 3.653 o
6 4 10 74.606 72.674 0.859 9.216 o
6 4 11 189.124 190.520 1.887 1.811 o
6 4 12 7.693 7.409 0.178 243.614 o
6 4 13 33.769 33.131 0.504 28.588 o
6 4 14 182.748 187.902 1.916 1.784 o
6 4 15 1.115 1.264 0.119 571.423 o
6 4 16 72.778 73.237 0.751 11.587 o
6 4 17 34.689 35.275 0.593 21.110 o
6 5 0 5.693 5.186 0.138 404.909 o
6 5 1 425.786 429.216 4.672 0.306 o
6 5 2 351.079 348.610 3.872 0.447 o
6 5 3 63.285 64.475 0.731 12.690 o
6 5 4 295.577 288.808 3.635 0.525 o
6 5 5 245.421 244.307 1.867 1.621 o
6 5 6 69.192 69.562 0.652 14.812 o
6 5 7 213.944 214.652 2.746 0.928 o
6 5 8 10.651 10.520 0.267 108.900 o
6 5 9 34.652 34.534 0.563 23.225 o
6 5 10 118.678 118.083 1.432 3.357 o
6 5 11 1.470 1.314 0.109 678.811 o
6 5 12 82.019 82.275 0.830 9.418 o
6 5 13 23.107 23.816 0.356 57.537 o
6 5 14 4.213 4.178 0.158 316.680 o
6 5 15 102.290 104.916 1.037 6.016 o
6 5 16 4.215 4.514 0.158 316.383 o
6 5 17 5.331 5.719 0.296 90.885 o
6 6 0 418.806 426.084 4.514 0.325 o
6 6 1 166.919 169.420 1.739 2.166 o
6 6 2 258.708 261.030 3.457 0.591 o
6 6 3 368.642 368.831 3.220 0.587 o
6 6 4 30.434 29.654 0.385 47.111 o
6 6 5 177.168 178.488 2.114 1.534 o
6 6 6 199.551 198.027 2.183 1.402 o
6 6 7 12.573 12.081 0.267 107.416 o
6 6 8 53.956 54.676 0.691 14.621 o
6 6 9 123.239 125.038 1.274 4.021 o
6 6 10 14.753 14.985 0.277 98.249 o
6 6 11 92.737 92.914 0.938 7.366 o
6 6 12 3.970 3.981 0.148 360.202 o
6 6 13 24.393 25.179 0.356 56.906 o
6 6 14 41.551 40.846 0.543 23.867 o
6 6 15 2.288 2.519 0.138 417.811 o
6 6 16 27.506 28.044 0.504 29.516 o
6 7 0 51.209 51.110 0.563 21.095 o
6 7 1 330.406 324.981 3.260 0.606 o
6 7 2 212.079 215.047 2.005 1.566 o
6 7 3 27.580 26.977 0.395 46.099 o
6 7 4 283.268 273.931 3.349 0.612 o
6 7 5 146.842 145.594 1.551 2.744 o
6 7 6 59.586 61.175 0.850 9.928 o
6 7 7 177.857 181.067 2.114 1.531 o
6 7 8 65.809 66.184 0.761 11.739 o
6 7 9 64.984 65.551 0.770 11.526 o
6 7 10 101.119 103.454 0.988 6.535 o
6 7 11 5.076 5.166 0.168 279.047 o
6 7 12 45.550 44.768 0.514 25.602 o
6 7 13 42.179 41.745 0.494 27.998 o
6 7 14 12.002 12.051 0.247 124.696 o
6 7 15 43.759 45.015 0.652 17.011 o
6 8 0 199.430 196.427 1.719 2.051 o
6 8 1 9.714 9.236 0.217 162.671 o
6 8 2 30.666 30.178 0.454 35.086 o
6 8 3 149.636 150.839 1.808 2.106 o
6 8 4 7.340 7.418 0.198 199.377 o
6 8 5 126.013 127.784 1.748 2.332 o
6 8 6 133.126 131.113 1.393 3.393 o
6 8 7 2.753 2.736 0.138 416.768 o
6 8 8 157.177 159.522 1.610 2.510 o
6 8 9 28.731 28.163 0.405 43.719 o
6 8 10 11.386 10.985 0.237 135.669 o
6 8 11 55.366 54.903 0.593 18.877 o
6 8 12 22.207 21.534 0.326 68.112 o
6 8 13 20.720 20.695 0.336 65.240 o
6 8 14 30.026 30.237 0.435 38.104 o
6 9 0 6.089 6.036 0.168 276.500 o
6 9 1 40.381 40.500 0.533 24.781 o
6 9 2 27.985 28.261 0.356 55.173 o
6 9 3 7.608 7.705 0.178 243.498 o
6 9 4 105.029 105.775 1.492 3.222 o
6 9 5 1.607 1.541 0.109 678.107 o
6 9 6 19.547 19.756 0.346 62.385 o
6 9 7 99.066 100.570 1.166 5.021 o
6 9 8 14.313 14.274 0.277 98.707 o
6 9 9 56.700 56.404 0.622 17.264 o
6 9 10 48.444 48.828 0.563 21.455 o
6 9 11 3.832 3.764 0.148 360.709 o
6 9 12 25.827 26.039 0.395 46.619 o
6 9 13 19.827 19.727 0.336 65.728 o
6 10 0 63.031 63.694 0.622 16.567 o
6 10 1 44.618 45.094 0.494 27.439 o
6 10 2 23.795 24.607 0.356 57.192 o
6 10 3 55.537 54.715 0.958 8.102 o
6 10 4 0.710 0.711 0.099 823.757 o
6 10 5 84.309 87.106 1.581 3.007 o
6 10 6 31.046 30.968 0.415 41.100 o
6 10 7 1.052 1.067 0.128 487.239 o
6 10 8 69.874 70.332 0.899 8.665 o
6 10 9 38.587 38.406 0.494 28.693 o
6 10 10 6.457 6.362 0.188 222.070 o
6 10 11 39.980 39.770 0.494 28.422 o
6 10 12 16.334 15.765 0.316 75.686 o
6 11 0 5.847 5.897 0.158 311.627 o
6 11 1 31.218 32.045 0.415 40.947 o
6 11 2 68.824 69.740 0.721 12.621 o
6 11 3 2.546 2.361 0.128 483.595 o
6 11 4 78.959 79.855 0.840 9.362 o
6 11 5 7.580 7.577 0.188 219.658 o
6 11 6 4.725 4.732 0.168 279.937 o
6 11 7 85.490 84.824 0.899 8.154 o
6 11 8 6.480 6.579 0.207 182.598 o
6 11 9 22.338 22.759 0.375 52.485 o
6 11 10 35.231 36.668 0.524 26.345 o
6 11 11 0.002 0.059 0.128 488.051 o
6 12 0 33.778 33.675 0.484 30.681 o
6 12 1 8.099 8.189 0.207 180.216 o
6 12 2 10.334 10.086 0.227 148.475 o
6 12 3 37.652 36.026 0.464 32.262 o
6 12 4 10.492 10.372 0.237 136.655 o
6 12 5 17.355 17.652 0.306 79.470 o
6 12 6 41.012 41.310 0.563 22.440 o
6 12 7 0.461 0.543 0.119 572.543 o
6 12 8 22.644 22.670 0.385 49.973 o
6 12 9 4.591 4.801 0.198 203.414 o
6 13 0 2.650 2.637 0.128 483.002 o
6 13 1 34.892 34.633 0.533 25.601 o
6 13 2 25.678 25.347 0.375 51.263 o
6 13 3 2.982 2.993 0.138 416.044 o
6 13 4 25.721 25.012 0.445 37.681 o
6 13 5 14.095 14.728 0.306 81.450 o
6 13 6 1.435 1.334 0.168 284.912 o
6 14 0 21.793 21.752 0.395 47.962 o
6 14 1 13.750 13.790 0.336 68.516 o
7 0 0 239.550 240.908 3.418 0.614 o
7 0 1 100.473 98.278 2.311 1.440 o
7 0 2 888.055 883.334 24.903 0.013 o
7 0 3 51.255 50.734 0.662 16.023 o
7 0 4 489.805 482.755 6.490 0.168 o
7 0 5 618.371 624.082 7.952 0.111 o
7 0 6 0.191 0.237 0.099 824.718 o
7 0 7 233.198 236.582 3.744 0.524 o
7 0 8 292.813 297.481 3.497 0.560 o
7 0 9 16.265 16.655 0.652 18.645 o
7 0 10 195.086 196.921 3.655 0.563 o
7 0 11 77.190 75.637 1.008 6.938 o
7 0 12 141.165 138.936 2.420 1.269 o
7 0 13 133.233 130.085 2.193 1.536 o
7 0 14 0.038 0.069 0.128 488.050 o
7 0 15 63.043 62.173 0.988 7.502 o
7 0 16 77.741 75.558 1.116 5.782 o
7 0 17 4.200 4.406 0.257 121.189 o
7 1 0 420.868 420.740 4.297 0.353 o
7 1 1 454.216 452.222 5.226 0.249 o
7 1 2 16.640 15.825 0.247 119.085 o
7 1 3 1007.290 990.838 13.148 0.041 o
7 1 4 118.884 118.518 1.334 3.786 o
7 1 5 20.951 20.201 0.277 92.452 o
7 1 6 526.611 535.001 4.583 0.288 o
7 1 7 132.801 129.038 1.561 2.812 o
7 1 8 110.809 110.379 1.284 4.126 o
7 1 9 200.466 199.519 3.102 0.759 o
7 1 10 3.034 3.201 0.138 415.710 o
7 1 11 149.899 154.613 1.393 3.213 o
7 1 12 62.287 61.946 0.642 15.860 o
7 1 13 6.604 6.154 0.168 275.384 o
7 1 14 116.926 119.496 1.185 4.608 o
7 1 15 37.546 38.209 0.494 28.840 o
7 1 16 18.682 18.788 0.306 78.597 o
7 1 17 67.116 67.784 0.751 11.918 o
7 2 0 66.587 67.596 0.879 9.113 o
7 2 1 133.144 130.569 1.679 2.476 o
7 2 2 634.015 637.675 6.312 0.162 o
7 2 3 119.147 115.525 1.442 3.322 o
7 2 4 300.464 289.746 3.013 0.716 o
7 2 5 553.367 549.581 5.769 0.197 o
7 2 6 32.838 32.203 0.356 52.715 o
7 2 7 247.090 243.269 2.114 1.351 o
7 2 8 97.847 95.295 0.978 6.774 o
7 2 9 15.259 15.440 0.474 34.902 o
7 2 10 77.628 77.860 0.889 8.570 o
7 2 11 53.923 54.814 0.701 14.263 o
7 2 12 46.535 47.929 0.603 19.278 o
7 2 13 64.521 65.472 0.731 12.617 o
7 2 14 21.110 21.880 0.326 68.493 o
7 2 15 56.885 57.491 0.632 16.770 o
7 2 16 32.086 32.361 0.425 39.085 o
7 2 17 1.089 1.116 0.138 420.167 o
7 3 0 782.660 751.767 10.421 0.065 o
7 3 1 723.002 741.168 7.636 0.113 o
7 3 2 6.011 6.144 0.128 462.715 o
7 3 3 639.077 631.777 5.710 0.189 o
7 3 4 412.658 418.488 3.685 0.452 o
7 3 5 25.384 24.873 0.316 69.637 o
7 3 6 318.604 331.531 3.507 0.541 o
7 3 7 188.750 182.687 2.015 1.636 o
7 3 8 60.185 59.714 0.810 10.805 o
7 3 9 241.974 242.588 3.526 0.580 o
7 3 10 0.570 0.593 0.099 824.112 o
7 3 11 60.373 61.037 0.731 12.882 o
7 3 12 96.416 97.665 1.166 5.063 o
7 3 13 16.389 16.674 0.306 80.111 o
7 3 14 76.019 75.736 0.830 9.691 o
7 3 15 23.388 23.332 0.346 60.522 o
7 3 16 11.655 11.735 0.257 116.098 o
7 3 17 52.321 53.520 0.998 7.565 o
7 4 0 544.334 536.512 5.413 0.220 o
7 4 1 187.168 187.408 1.995 1.661 o
7 4 2 643.317 641.596 8.229 0.103 o
7 4 3 181.885 180.474 2.025 1.639 o
7 4 4 194.940 190.056 2.242 1.353 o
7 4 5 357.242 348.225 3.892 0.441 o
7 4 6 1.358 1.353 0.089 1012.480 o
7 4 7 88.716 90.612 0.929 7.601 o
7 4 8 181.045 182.459 2.628 1.043 o
7 4 9 16.893 16.901 0.306 79.842 o
7 4 10 192.904 198.857 1.798 1.931 o
7 4 11 59.572 58.716 0.721 13.269 o
7 4 12 64.111 64.959 0.800 10.842 o
7 4 13 94.582 93.309 1.106 5.580 o
7 4 14 15.165 15.232 0.296 86.078 o
7 4 15 25.121 24.972 0.375 51.465 o
7 4 16 36.470 36.786 0.543 24.529 o
7 5 0 349.989 353.095 3.912 0.439 o
7 5 1 309.522 312.960 3.655 0.511 o
7 5 2 18.470 18.729 0.267 101.092 o
7 5 3 221.977 223.651 2.114 1.415 o
7 5 4 93.856 91.570 0.919 7.612 o
7 5 5 17.144 17.267 0.247 117.908 o
7 5 6 166.845 160.984 1.877 1.920 o
7 5 7 5.939 6.391 0.207 183.144 o
7 5 8 87.525 88.903 1.067 6.057 o
7 5 9 141.420 141.959 1.383 3.345 o
7 5 10 10.543 10.362 0.227 148.151 o
7 5 11 110.121 110.744 1.027 5.939 o
7 5 12 60.678 60.681 0.642 16.003 o
7 5 13 0.564 0.662 0.099 824.067 o
7 5 14 55.958 54.676 0.612 17.844 o
7 5 15 32.633 33.536 0.464 33.222 o
7 5 16 8.296 8.564 0.326 74.525 o
7 6 0 167.204 168.195 1.610 2.451 o
7 6 1 66.675 66.559 0.879 9.122 o
7 6 2 135.363 131.923 1.501 2.983 o
7 6 3 45.178 45.499 0.583 20.628 o
7 6 4 44.017 43.671 0.563 22.081 o
7 6 5 172.894 173.075 1.719 2.181 o
7 6 6 16.947 16.665 0.336 67.184 o
7 6 7 150.462 151.077 2.213 1.475 o
7 6 8 74.979 74.689 0.938 7.900 o
7 6 9 39.717 40.609 0.603 19.995 o
7 6 10 142.368 141.712 1.452 3.088 o
7 6 11 28.919 28.874 0.385 47.626 o
7 6 12 21.824 21.771 0.336 64.640 o
7 6 13 84.568 86.266 1.126 5.564 o
7 6 14 14.692 14.353 0.267 105.388 o
7 6 15 30.379 31.304 0.474 32.452 o
7 7 0 87.724 87.886 0.820 9.337 o
7 7 1 326.543 330.523 3.714 0.489 o
7 7 2 17.845 18.255 0.296 84.027 o
7 7 3 98.555 100.194 1.363 3.832 o
7 7 4 98.613 99.621 1.403 3.644 o
7 7 5 38.800 39.463 0.622 18.947 o
7 7 6 178.087 171.633 1.847 1.928 o
7 7 7 8.409 8.495 0.198 197.337 o
7 7 8 64.337 65.206 0.751 12.076 o
7 7 9 151.215 154.129 1.748 2.219 o
7 7 10 4.623 5.077 0.168 279.830 o
7 7 11 85.956 86.049 0.859 8.742 o
7 7 12 62.733 61.511 0.731 12.775 o
7 7 13 0.933 1.175 0.119 571.752 o
7 7 14 48.690 48.640 0.603 19.098 o
7 8 0 101.939 101.251 1.185 4.849 o
7 8 1 15.152 15.123 0.267 104.821 o
7 8 2 213.936 217.033 2.163 1.383 o
7 8 3 4.005 4.287 0.138 411.908 o
7 8 4 73.165 71.656 0.701 12.941 o
7 8 5 61.079 60.741 0.820 10.538 o
7 8 6 4.525 4.643 0.148 358.211 o
7 8 7 117.469 119.160 1.205 4.483 o
7 8 8 64.498 64.159 0.691 13.871 o
7 8 9 2.291 2.628 0.128 483.879 o
7 8 10 101.325 100.975 0.978 6.659 o
7 8 11 19.010 18.857 0.306 78.425 o
7 8 12 13.072 12.782 0.257 114.797 o
7 8 13 20.285 20.033 0.356 58.957 o
7 8 14 2.512 2.726 0.217 169.824 o
7 9 0 33.003 33.003 0.425 38.835 o
7 9 1 76.137 75.558 0.859 9.140 o
7 9 2 1.391 1.264 0.099 821.036 o
7 9 3 85.830 84.794 0.859 8.762 o
7 9 4 30.521 30.731 0.464 33.732 o
7 9 5 16.745 16.230 0.286 90.606 o
7 9 6 96.182 96.934 1.166 5.069 o
7 9 7 16.268 15.746 0.296 85.439 o
7 9 8 20.977 21.287 0.346 61.684 o
7 9 9 41.889 42.081 0.494 28.015 o
7 9 10 11.339 11.271 0.237 135.588 o
7 9 11 14.855 14.205 0.306 81.255 o
7 9 12 13.217 13.217 0.277 99.604 o
7 10 0 41.702 43.158 0.583 20.987 o
7 10 1 14.690 14.956 0.257 112.814 o
7 10 2 63.851 64.030 0.879 9.214 o
7 10 3 10.460 10.530 0.227 148.150 o
7 10 4 46.560 45.815 0.553 22.430 o
7 10 5 69.129 68.703 0.761 11.568 o
7 10 6 7.934 8.011 0.227 151.344 o
7 10 7 69.469 68.564 0.751 11.811 o
7 10 8 51.553 52.166 0.632 17.284 o
7 10 9 3.061 3.102 0.148 362.735 o
7 10 10 23.493 23.787 0.365 54.643 o
7 10 11 7.853 7.932 0.227 151.433 o
7 11 0 21.523 21.544 0.316 72.289 o
7 11 1 35.577 34.969 0.484 30.360 o
7 11 2 3.016 3.072 0.148 362.832 o
7 11 3 56.123 55.248 0.622 17.344 o
7 11 4 38.859 38.011 0.514 26.783 o
7 11 5 27.881 27.264 0.385 48.113 o
7 11 6 54.096 52.532 0.612 18.055 o
7 11 7 18.220 17.721 0.306 79.060 o
7 11 8 21.073 21.722 0.375 52.927 o
7 11 9 28.553 28.973 0.425 40.102 o
7 11 10 4.189 4.475 0.198 203.841 o
7 12 0 18.180 18.442 0.306 78.912 o
7 12 1 7.733 7.774 0.188 219.279 o
7 12 2 37.537 37.962 0.484 29.892 o
7 12 3 3.295 3.349 0.148 362.123 o
7 12 4 31.455 31.995 0.464 33.507 o
7 12 5 9.640 9.671 0.237 137.582 o
7 12 6 1.612 1.897 0.128 485.937 o
7 12 7 21.352 21.870 0.385 50.357 o
7 13 0 15.120 15.173 0.286 91.764 o
7 13 1 14.132 14.432 0.277 98.765 o
7 13 2 1.104 1.077 0.109 679.958 o
7 13 3 10.779 10.579 0.237 136.340 o
7 13 4 20.635 20.497 0.375 53.180 o
8 0 0 300.200 288.837 7.636 0.133 o
8 0 1 501.808 508.231 11.241 0.061 o
8 0 2 160.310 159.394 3.309 0.695 o
8 0 3 317.705 317.800 5.818 0.221 o
8 0 4 862.259 866.581 13.128 0.042 o
8 0 5 95.067 93.141 1.136 5.330 o
8 0 6 206.347 210.632 2.420 1.163 o
8 0 7 490.788 495.617 7.251 0.137 o
8 0 8 0.889 1.027 0.247 131.923 o
8 0 9 137.252 138.986 2.341 1.353 o
8 0 10 4.215 4.257 0.217 168.840 o
8 0 11 2.327 2.608 0.178 253.414 o
8 0 12 151.061 151.728 1.966 1.818 o
8 0 13 1.307 1.314 0.158 321.647 o
8 0 14 67.779 67.478 0.978 7.528 o
8 0 15 72.419 70.402 1.017 6.926 o
8 0 16 0.009 0.148 0.148 366.580 o
8 1 0 315.117 321.307 3.408 0.571 o
8 1 1 14.848 15.025 0.237 130.491 o
8 1 2 506.183 510.622 6.450 0.168 o
8 1 3 536.814 528.995 5.186 0.237 o
8 1 4 106.087 104.333 0.879 7.687 o
8 1 5 491.530 488.396 5.156 0.248 o
8 1 6 172.843 178.074 1.679 2.254 o
8 1 7 17.947 18.630 0.286 89.230 o
8 1 8 216.225 209.051 3.013 0.789 o
8 1 9 15.860 15.123 0.296 85.780 o
8 1 10 23.200 23.372 0.346 60.581 o
8 1 11 91.701 92.005 0.909 7.788 o
8 1 12 18.589 18.275 0.306 78.761 o
8 1 13 80.974 78.314 0.938 7.749 o
8 1 14 21.284 21.702 0.326 68.458 o
8 1 15 9.925 10.115 0.227 148.834 o
8 1 16 58.541 57.580 0.662 15.433 o
8 2 0 84.747 83.994 0.770 10.459 o
8 2 1 457.432 465.320 6.974 0.149 o
8 2 2 71.518 70.659 0.840 9.697 o
8 2 3 475.533 469.924 5.137 0.252 o
8 2 4 160.147 163.543 1.521 2.724 o
8 2 5 35.203 34.307 0.425 38.248 o
8 2 6 180.698 182.776 1.857 1.890 o
8 2 7 176.824 176.592 1.986 1.708 o
8 2 8 2.601 2.628 0.178 253.226 o
8 2 9 159.024 160.342 1.590 2.551 o
8 2 10 30.640 31.373 0.435 37.892 o
8 2 11 35.993 35.690 0.514 27.229 o
8 2 12 83.217 82.927 0.869 8.693 o
8 2 13 3.993 4.297 0.158 316.953 o
8 2 14 43.749 43.355 0.514 25.904 o
8 2 15 58.442 58.657 0.672 15.029 o
8 2 16 1.028 1.126 0.138 420.211 o
8 3 0 541.858 556.990 6.441 0.165 o
8 3 1 9.426 9.197 0.158 296.629 o
8 3 2 231.459 232.719 2.302 1.215 o
8 3 3 262.405 267.975 2.213 1.217 o
8 3 4 26.237 26.651 0.356 56.050 o
8 3 5 348.821 351.238 3.862 0.449 o
8 3 6 80.036 79.282 0.721 11.893 o
8 3 7 76.165 72.595 1.057 6.410 o
8 3 8 214.112 211.195 2.420 1.154 o
8 3 9 10.297 10.086 0.207 176.470 o
8 3 10 107.882 108.373 0.998 6.274 o
8 3 11 141.312 140.803 1.541 2.809 o
8 3 12 6.398 6.243 0.188 222.222 o
8 3 13 86.051 87.580 0.988 6.936 o
8 3 14 47.630 47.919 0.642 17.184 o
8 3 15 9.529 9.681 0.247 127.253 o
8 3 16 57.387 57.056 0.909 8.877 o
8 4 0 26.038 26.187 0.395 46.553 o
8 4 1 339.755 332.963 3.003 0.681 o
8 4 2 135.865 135.301 1.324 3.649 o
8 4 3 62.946 61.808 0.691 14.008 o
8 4 4 198.232 206.009 1.857 1.812 o
8 4 5 32.648 32.391 0.395 44.164 o
8 4 6 303.655 306.914 3.615 0.524 o
8 4 7 118.064 121.086 1.571 2.858 o
8 4 8 17.783 18.591 0.316 74.559 o
8 4 9 197.172 196.536 1.926 1.725 o
8 4 10 64.797 64.149 0.721 12.925 o
8 4 11 27.162 27.461 0.612 20.459 o
8 4 12 96.836 94.731 0.919 7.511 o
8 4 13 39.041 38.811 0.543 24.201 o
8 4 14 36.736 36.806 0.484 30.080 o
8 4 15 66.923 66.016 0.731 12.504 o
8 5 0 338.736 333.773 3.566 0.519 o
8 5 1 28.640 28.518 0.375 49.975 o
8 5 2 227.325 221.142 1.877 1.686 o
8 5 3 91.212 92.361 0.840 8.829 o
8 5 4 12.587 12.773 0.237 133.815 o
8 5 5 169.200 163.770 1.719 2.208 o
8 5 6 26.009 26.444 0.425 40.799 o
8 5 7 103.272 105.439 1.363 3.788 o
8 5 8 68.828 70.698 0.770 11.297 o
8 5 9 34.908 35.433 0.454 33.990 o
8 5 10 94.142 95.532 0.988 6.728 o
8 5 11 74.466 76.506 0.998 7.094 o
8 5 12 1.721 1.620 0.119 569.939 o
8 5 13 16.551 16.674 0.296 85.077 o
8 5 14 53.961 52.552 0.593 19.083 o
8 5 15 12.526 12.763 0.316 77.512 o
8 6 0 20.666 20.734 0.296 81.825 o
8 6 1 416.946 421.086 5.058 0.269 o
8 6 2 64.888 63.862 0.691 13.859 o
8 6 3 49.016 49.440 0.632 17.527 o
8 6 4 138.784 137.958 1.531 2.857 o
8 6 5 3.258 3.457 0.138 414.915 o
8 6 6 80.699 82.453 0.909 8.141 o
8 6 7 63.263 63.922 0.701 13.615 o
8 6 8 2.134 2.114 0.119 568.274 o
8 6 9 125.164 127.043 1.541 2.911 o
8 6 10 51.539 52.552 0.622 17.745 o
8 6 11 15.932 15.746 0.296 85.600 o
8 6 12 41.938 42.111 0.504 27.078 o
8 6 13 9.671 9.532 0.227 149.319 o
8 6 14 8.889 8.574 0.227 150.383 o
8 7 0 368.869 373.246 3.507 0.513 o
8 7 1 3.113 3.220 0.128 480.930 o
8 7 2 127.361 126.480 1.788 2.239 o
8 7 3 160.558 157.389 1.640 2.428 o
8 7 4 0.461 0.435 0.089 1017.630 o
8 7 5 150.075 152.193 1.847 2.026 o
8 7 6 51.097 50.211 0.583 19.960 o
8 7 7 24.098 24.014 0.395 47.234 o
8 7 8 128.644 127.033 1.334 3.688 o
8 7 9 8.464 8.248 0.198 197.429 o
8 7 10 50.039 50.734 0.672 15.675 o
8 7 11 57.731 58.617 0.741 12.739 o
8 7 12 2.186 2.025 0.128 484.759 o
8 7 13 42.208 42.832 0.524 25.277 o
8 7 14 17.613 17.820 0.425 42.782 o
8 8 0 17.035 17.702 0.306 79.602 o
8 8 1 98.395 99.878 1.057 5.927 o
8 8 2 63.386 63.526 0.672 14.626 o
8 8 3 31.375 31.640 0.445 36.258 o
8 8 4 127.231 130.016 1.709 2.421 o
8 8 5 17.489 16.803 0.296 84.579 o
8 8 6 68.159 68.426 0.978 7.514 o
8 8 7 50.282 50.655 0.573 20.593 o
8 8 8 14.875 14.610 0.267 105.181 o
8 8 9 54.318 53.589 0.741 12.963 o
8 8 10 21.756 21.544 0.336 64.707 o
8 8 11 8.852 9.216 0.227 150.150 o
8 8 12 45.399 45.351 0.553 22.562 o
8 8 13 8.576 8.930 0.286 95.899 o
8 9 0 65.754 66.766 0.672 14.404 o
8 9 1 6.554 6.539 0.178 246.339 o
8 9 2 50.980 51.485 0.691 14.834 o
8 9 3 37.873 39.621 0.622 18.995 o
8 9 4 9.698 9.720 0.227 149.213 o
8 9 5 40.735 40.352 0.484 29.278 o
8 9 6 16.782 16.773 0.316 75.321 o
8 9 7 18.985 19.213 0.316 73.927 o
8 9 8 51.221 49.638 0.652 16.481 o
8 9 9 3.451 3.477 0.148 361.724 o
8 9 10 30.211 30.188 0.454 35.155 o
8 9 11 21.216 21.594 0.356 58.458 o
8 9 12 1.400 1.432 0.148 365.765 o
8 10 0 5.062 5.127 0.148 356.253 o
8 10 1 69.984 70.352 0.741 12.014 o
8 10 2 17.933 17.405 0.316 74.739 o
8 10 3 25.396 25.258 0.346 59.459 o
8 10 4 73.830 73.849 0.761 11.291 o
8 10 5 2.427 2.479 0.138 417.606 o
8 10 6 9.659 9.404 0.217 162.641 o
8 10 7 43.210 43.326 0.514 25.970 o
8 10 8 1.320 1.353 0.119 571.009 o
8 10 9 34.808 34.929 0.454 34.048 o
8 10 10 12.586 12.644 0.296 87.736 o
8 11 0 38.548 38.001 0.454 33.158 o
8 11 1 3.986 4.060 0.158 317.160 o
8 11 2 54.197 54.774 0.583 19.510 o
8 11 3 32.830 33.121 0.445 35.883 o
8 11 4 2.580 2.776 0.138 417.061 o
8 11 5 27.545 27.807 0.454 35.726 o
8 11 6 33.602 33.378 0.494 29.630 o
8 11 7 12.795 12.901 0.267 107.042 o
8 11 8 32.170 31.976 0.464 33.405 o
8 12 0 2.937 3.072 0.138 416.057 o
8 12 1 27.818 27.925 0.385 48.043 o
8 12 2 11.097 11.073 0.237 135.875 o
8 12 3 12.740 12.881 0.257 114.993 o
8 12 4 33.942 33.497 0.445 35.656 o
8 12 5 1.873 1.916 0.148 365.122 o
8 12 6 17.995 17.939 0.375 54.066 o
8 13 0 22.856 23.382 0.415 43.460 o
8 13 1 0.301 0.474 0.128 487.958 o
8 13 2 22.036 22.078 0.435 40.064 o
9 0 0 298.854 299.861 4.771 0.322 o
9 0 1 235.474 239.269 2.776 0.886 o
9 0 2 64.497 65.156 1.175 5.420 o
9 0 3 524.377 533.687 5.492 0.217 o
9 0 4 0.314 0.286 0.099 824.613 o
9 0 5 76.308 77.148 1.393 3.861 o
9 0 6 184.335 179.871 2.825 0.914 o
9 0 7 1.281 1.383 0.188 228.202 o
9 0 8 200.880 200.774 2.489 1.119 o
9 0 9 87.913 86.780 1.136 5.441 o
9 0 10 17.719 18.442 0.494 31.952 o
9 0 11 226.447 237.530 3.072 0.749 o
9 0 12 6.528 6.717 0.286 96.812 o
9 0 13 37.014 37.270 0.652 17.537 o
9 0 14 61.212 61.501 0.948 8.114 o
9 0 15 12.562 13.108 0.385 52.805 o
9 1 0 48.224 49.065 0.672 15.808 o
9 1 1 183.942 191.458 1.758 2.039 o
9 1 2 328.497 328.696 3.151 0.639 o
9 1 3 51.553 52.176 0.612 18.247 o
9 1 4 138.491 139.015 1.403 3.297 o
9 1 5 181.829 183.516 1.887 1.838 o
9 1 6 65.683 65.423 0.869 9.341 o
9 1 7 214.623 203.579 2.983 0.805 o
9 1 8 16.438 17.198 0.306 79.977 o
9 1 9 80.859 81.169 0.770 10.659 o
9 1 10 95.545 99.177 1.116 5.451 o
9 1 11 11.053 11.123 0.247 125.740 o
9 1 12 89.905 90.326 1.156 5.242 o
9 1 13 49.102 49.677 0.612 18.505 o
9 1 14 2.493 2.470 0.138 417.500 o
9 1 15 59.688 59.516 0.662 15.313 o
9 2 0 250.311 252.268 2.242 1.223 o
9 2 1 131.285 133.365 1.225 4.172 o
9 2 2 66.076 65.996 0.721 12.828 o
9 2 3 376.962 370.322 3.615 0.487 o
9 2 4 21.171 20.872 0.286 86.544 o
9 2 5 163.717 161.834 1.452 2.912 o
9 2 6 193.608 188.367 2.460 1.157 o
9 2 7 11.206 11.380 0.277 101.077 o
9 2 8 89.371 90.958 0.909 7.853 o
9 2 9 66.227 68.515 0.761 11.680 o
9 2 10 4.286 4.050 0.148 359.444 o
9 2 11 69.844 68.752 0.761 11.540 o
9 2 12 14.959 14.639 0.306 81.128 o
9 2 13 14.171 13.385 0.296 86.929 o
9 2 14 51.684 49.450 0.642 16.902 o
9 2 15 0.891 0.701 0.128 487.553 o
9 3 0 17.648 17.702 0.247 117.200 o
9 3 1 240.594 232.957 2.875 0.833 o
9 3 2 231.953 226.842 1.976 1.545 o
9 3 3 0.463 0.504 0.069 1681.310 o
9 3 4 293.667 296.029 2.242 1.124 o
9 3 5 152.918 151.610 1.393 3.203 o
9 3 6 41.669 43.089 0.701 15.026 o
9 3 7 232.381 240.217 2.420 1.115 o
9 3 8 66.613 65.680 0.820 10.312 o
9 3 9 61.920 63.250 0.761 11.935 o
9 3 10 59.724 59.931 0.761 12.074 o
9 3 11 18.451 19.065 0.326 70.087 o
9 3 12 54.747 54.814 0.652 16.131 o
9 3 13 25.462 26.227 0.395 46.681 o
9 3 14 3.706 3.922 0.158 317.720 o
9 3 15 40.235 41.488 0.662 16.812 o
9 4 0 475.685 469.795 4.080 0.363 o
9 4 1 89.512 89.299 1.077 5.934 o
9 4 2 50.766 51.238 0.573 20.526 o
9 4 3 302.266 304.079 2.845 0.777 o
9 4 4 39.803 39.137 0.474 30.555 o
9 4 5 158.039 158.880 2.272 1.393 o
9 4 6 139.629 141.801 2.568 1.137 o
9 4 7 16.837 16.645 0.286 90.439 o
9 4 8 132.309 128.031 1.422 3.291 o
9 4 9 135.763 134.452 1.284 3.832 o
9 4 10 6.610 6.707 0.178 246.112 o
9 4 11 74.745 74.294 0.879 8.845 o
9 4 12 10.364 10.333 0.227 148.332 o
9 4 13 17.620 17.188 0.336 66.890 o
9 4 14 29.933 30.711 0.435 38.079 o
9 4 15 2.974 3.033 0.237 142.635 o
9 5 0 17.269 16.467 0.257 110.129 o
9 5 1 168.334 168.314 1.719 2.204 o
9 5 2 96.128 95.937 0.948 7.144 o
9 5 3 4.450 4.416 0.168 280.573 o
9 5 4 137.728 138.432 2.331 1.363 o
9 5 5 73.034 74.738 1.027 6.770 o
9 5 6 76.262 74.728 0.958 7.597 o
9 5 7 93.853 94.159 1.136 5.338 o
9 5 8 53.272 52.700 0.622 17.624 o
9 5 9 52.350 52.255 0.593 19.223 o
9 5 10 59.732 58.923 0.632 16.535 o
9 5 11 0.113 0.158 0.099 824.773 o
9 5 12 24.234 23.945 0.405 45.120 o
9 5 13 32.669 32.539 0.454 34.589 o
9 5 14 6.441 6.589 0.217 166.752 o
9 6 0 200.653 199.687 2.144 1.442 o
9 6 1 30.918 30.849 0.484 31.220 o
9 6 2 14.913 14.837 0.267 105.080 o
9 6 3 119.001 116.384 1.274 4.091 o
9 6 4 18.700 19.055 0.316 74.082 o
9 6 5 120.273 120.948 1.581 2.818 o
9 6 6 72.126 74.689 0.840 9.625 o
9 6 7 6.459 6.727 0.188 221.828 o
9 6 8 72.445 72.318 0.731 12.131 o
9 6 9 45.438 45.667 0.553 22.543 o
9 6 10 10.232 9.849 0.227 148.677 o
9 6 11 48.990 49.401 0.583 20.166 o
9 6 12 15.089 14.877 0.296 86.194 o
9 6 13 17.868 18.057 0.346 63.148 o
9 7 0 19.140 19.657 0.296 82.968 o
9 7 1 94.454 94.228 1.284 4.308 o
9 7 2 128.635 127.112 1.422 3.315 o
9 7 3 1.351 1.432 0.109 678.970 o
9 7 4 109.716 109.154 1.304 4.033 o
9 7 5 47.208 47.040 0.603 19.262 o
9 7 6 10.815 10.935 0.247 125.975 o
9 7 7 84.823 85.910 1.077 6.015 o
9 7 8 11.148 11.113 0.237 135.816 o
9 7 9 37.097 35.887 0.454 33.586 o
9 7 10 64.275 64.988 0.751 12.083 o
9 7 11 0.920 0.988 0.119 571.892 o
9 7 12 51.678 52.710 0.622 17.730 o
9 7 13 30.737 30.198 0.553 24.463 o
9 8 0 124.804 124.751 1.314 3.815 o
9 8 1 85.069 87.224 0.830 9.254 o
9 8 2 65.563 66.273 0.751 12.008 o
9 8 3 89.316 90.109 0.879 8.293 o
9 8 4 17.664 17.395 0.296 84.340 o
9 8 5 20.880 21.287 0.385 50.525 o
9 8 6 68.954 66.915 0.850 9.622 o
9 8 7 0.244 0.296 0.099 824.664 o
9 8 8 25.387 24.518 0.494 31.020 o
9 8 9 32.728 32.302 0.445 35.971 o
9 8 10 13.003 12.931 0.267 106.908 o
9 8 11 47.601 47.366 0.701 14.700 o
9 8 12 6.417 6.332 0.247 129.829 o
9 9 0 0.913 1.027 0.099 822.928 o
9 9 1 84.694 87.046 0.938 7.589 o
9 9 2 109.609 110.230 1.146 4.999 o
9 9 3 2.874 3.023 0.148 363.100 o
9 9 4 53.160 53.411 0.632 17.143 o
9 9 5 32.222 32.311 0.454 34.677 o
9 9 6 2.881 3.082 0.148 363.041 o
9 9 7 29.779 29.111 0.395 45.307 o
9 9 8 2.328 2.509 0.138 417.751 o
9 9 9 9.159 9.088 0.217 163.308 o
9 9 10 27.579 27.738 0.435 38.747 o
9 10 0 70.817 69.937 0.682 13.710 o
9 10 1 26.947 27.244 0.395 46.218 o
9 10 2 8.591 8.634 0.207 179.427 o
9 10 3 77.378 78.304 0.761 11.068 o
9 10 4 19.648 19.993 0.326 69.453 o
9 10 5 12.915 13.375 0.277 99.723 o
9 10 6 47.452 47.435 0.563 21.608 o
9 10 7 0.252 0.277 0.099 824.666 o
9 10 8 28.769 28.548 0.405 43.668 o
9 10 9 3.693 3.526 0.178 251.973 o
9 11 0 7.121 6.984 0.188 220.753 o
9 11 1 27.232 26.938 0.385 48.324 o
9 11 2 51.919 53.145 0.603 18.694 o
9 11 3 0.075 0.119 0.099 824.790 o
9 11 4 36.732 36.717 0.474 31.190 o
9 11 5 15.883 15.687 0.296 85.637 o
9 11 6 3.353 3.309 0.158 318.689 o
9 11 7 29.602 29.733 0.514 28.191 o
9 12 0 25.846 25.891 0.375 51.142 o
9 12 1 9.788 10.283 0.227 148.882 o
9 12 2 10.975 11.024 0.247 125.831 o
9 12 3 11.910 11.755 0.296 88.168 o
9 12 4 0.520 0.751 0.138 420.627 o
10 0 0 198.577 199.124 4.030 0.467 o
10 0 1 0.149 0.227 0.099 824.743 o
10 0 2 272.982 263.124 3.250 0.652 o
10 0 3 162.881 165.696 2.144 1.531 o
10 0 4 60.123 60.000 0.859 9.726 o
10 0 5 192.701 189.700 3.280 0.690 o
10 0 6 2.482 2.460 0.188 227.504 o
10 0 7 193.537 194.106 3.062 0.781 o
10 0 8 91.114 88.854 2.104 1.739 o
10 0 9 13.507 12.871 0.356 61.525 o
10 0 10 49.332 47.593 0.958 8.241 o
10 0 11 150.618 153.674 3.201 0.745 o
10 0 12 15.809 16.684 0.474 34.810 o
10 0 13 50.333 52.888 0.929 8.685 o
10 0 14 7.118 7.675 0.326 74.815 o
10 1 0 172.601 175.031 1.640 2.347 o
10 1 1 335.349 333.170 2.963 0.697 o
10 1 2 28.899 28.904 0.336 60.346 o
10 1 3 216.923 217.853 2.381 1.178 o
10 1 4 117.498 119.071 1.166 4.730 o
10 1 5 13.374 13.019 0.316 77.204 o
10 1 6 134.309 139.973 1.571 2.753 o
10 1 7 38.462 39.651 0.484 29.647 o
10 1 8 80.376 77.178 0.850 9.181 o
10 1 9 148.371 148.765 1.847 2.035 o
10 1 10 7.173 7.053 0.198 199.788 o
10 1 11 54.024 53.579 0.682 15.014 o
10 1 12 64.657 64.919 0.800 10.826 o
10 1 13 0.063 0.128 0.099 824.792 o
10 1 14 18.971 19.993 0.375 53.624 o
10 2 0 201.944 200.734 2.203 1.375 o
10 2 1 67.219 67.873 0.741 12.178 o
10 2 2 194.695 195.291 1.590 2.323 o
10 2 3 9.078 9.858 0.188 215.349 o
10 2 4 53.714 53.451 0.622 17.569 o
10 2 5 132.422 132.703 1.719 2.376 o
10 2 6 8.685 8.831 0.217 163.896 o
10 2 7 114.562 116.384 1.274 4.126 o
10 2 8 97.925 100.155 1.037 6.118 o
10 2 9 18.676 18.581 0.326 70.093 o
10 2 10 99.021 97.962 1.195 4.824 o
10 2 11 39.579 39.671 0.474 30.549 o
10 2 12 18.557 18.235 0.316 74.313 o
10 2 13 41.771 40.333 0.504 27.210 o
10 2 14 4.069 4.248 0.198 204.008 o
10 3 0 121.414 122.242 1.205 4.429 o
10 3 1 173.547 172.680 2.055 1.622 o
10 3 2 22.467 22.107 0.306 75.877 o
10 3 3 219.955 217.102 2.173 1.363 o
10 3 4 47.543 48.818 1.047 6.980 o
10 3 5 12.182 11.844 0.306 82.665 o
10 3 6 162.994 163.454 1.709 2.251 o
10 3 7 36.741 37.754 0.583 21.547 o
10 3 8 54.853 54.764 0.691 14.576 o
10 3 9 114.439 116.987 1.136 4.975 o
10 3 10 7.072 6.608 0.178 245.422 o
10 3 11 71.753 71.824 0.721 12.442 o
10 3 12 42.572 41.775 0.573 21.616 o
10 3 13 1.859 2.213 0.138 418.712 o
10 3 14 48.400 47.791 0.810 11.283 o
10 4 0 56.549 55.802 0.563 20.371 o
10 4 1 18.131 18.176 0.296 83.899 o
10 4 2 160.682 162.160 2.144 1.538 o
10 4 3 34.788 35.522 0.484 30.427 o
10 4 4 62.436 61.808 0.741 12.493 o
10 4 5 266.062 265.910 2.786 0.847 o
10 4 6 0.323 0.405 0.089 1017.890 o
10 4 7 112.017 113.065 1.126 5.097 o
10 4 8 60.771 61.027 0.701 13.803 o
10 4 9 0.511 0.593 0.099 824.204 o
10 4 10 57.067 55.515 0.603 18.215 o
10 4 11 26.005 25.426 0.395 46.648 o
10 4 12 15.815 15.963 0.296 85.604 o
10 4 13 60.047 61.294 0.691 14.165 o
10 4 14 5.279 5.453 0.296 90.919 o
10 5 0 96.567 94.899 1.136 5.304 o
10 5 1 146.899 146.760 1.521 2.829 o
10 5 2 19.429 19.164 0.306 78.151 o
10 5 3 142.801 142.048 1.501 2.921 o
10 5 4 117.979 120.899 1.166 4.715 o
10 5 5 15.144 14.975 0.286 91.803 o
10 5 6 141.700 142.097 1.343 3.499 o
10 5 7 27.659 27.432 0.395 46.027 o
10 5 8 0.842 0.800 0.099 823.381 o
10 5 9 80.040 78.739 0.859 8.996 o
10 5 10 0.127 0.178 0.099 824.764 o
10 5 11 21.557 21.683 0.336 64.755 o
10 5 12 13.540 13.405 0.277 99.379 o
10 5 13 0.366 0.415 0.128 487.945 o
10 6 0 70.193 71.459 0.761 11.476 o
10 6 1 90.267 89.674 0.948 7.323 o
10 6 2 178.521 176.839 1.867 1.887 o
10 6 3 21.604 21.811 0.336 64.714 o
10 6 4 66.186 65.354 0.938 8.149 o
10 6 5 135.547 139.233 1.452 3.133 o
10 6 6 13.794 14.570 0.267 105.902 o
10 6 7 27.024 27.471 0.425 40.524 o
10 6 8 71.934 73.098 0.741 11.876 o
10 6 9 0.570 0.484 0.109 681.242 o
10 6 10 37.343 37.053 0.474 31.076 o
10 6 11 3.239 3.161 0.158 318.944 o
10 6 12 10.812 10.886 0.286 94.736 o
10 7 0 105.259 105.637 1.027 6.056 o
10 7 1 95.997 97.458 1.096 5.622 o
10 7 2 1.153 1.225 0.109 679.694 o
10 7 3 110.896 112.690 1.067 5.573 o
10 7 4 114.338 114.883 1.166 4.786 o
10 7 5 17.419 17.712 0.296 84.385 o
10 7 6 78.667 79.124 0.929 7.928 o
10 7 7 41.568 41.597 0.612 19.270 o
10 7 8 8.577 8.604 0.227 150.621 o
10 7 9 43.990 43.829 0.533 24.236 o
10 7 10 3.129 3.388 0.168 282.846 o
10 7 11 21.281 21.110 0.385 50.457 o
10 8 0 48.341 49.638 0.553 22.075 o
10 8 1 23.988 24.804 0.425 41.291 o
10 8 2 80.880 81.900 0.988 7.071 o
10 8 3 34.687 34.396 0.474 31.651 o
10 8 4 35.818 35.789 0.484 30.273 o
10 8 5 69.037 68.288 0.751 11.833 o
10 8 6 1.450 1.452 0.119 570.678 o
10 8 7 26.407 25.802 0.375 50.999 o
10 8 8 28.508 27.797 0.405 43.809 o
10 8 9 3.836 3.803 0.158 317.609 o
10 8 10 29.596 30.375 0.464 33.887 o
10 9 0 39.501 39.444 0.533 24.923 o
10 9 1 40.731 41.014 0.504 27.297 o
10 9 2 10.651 10.639 0.247 126.193 o
10 9 3 29.596 29.318 0.395 45.327 o
10 9 4 25.161 24.755 0.365 54.013 o
10 9 5 7.135 7.330 0.267 111.148 o
10 9 6 24.509 24.360 0.365 54.264 o
10 9 7 4.052 4.050 0.158 317.060 o
10 9 8 23.195 22.690 0.365 54.884 o
10 9 9 19.631 19.312 0.365 56.293 o
10 10 0 30.104 30.375 0.405 43.159 o
10 10 1 2.853 3.102 0.148 363.070 o
10 10 2 56.545 56.078 0.662 15.587 o
10 10 3 7.682 7.824 0.198 198.712 o
10 10 4 18.261 18.857 0.405 46.678 o
10 10 5 7.159 7.438 0.198 199.579 o
10 10 6 6.132 5.917 0.188 222.759 o
10 10 7 27.512 27.639 0.435 38.767 o
10 11 0 10.631 11.103 0.257 116.932 o
10 11 1 46.169 46.151 0.533 23.881 o
10 11 2 0.570 0.612 0.109 681.174 o
10 11 3 18.613 18.768 0.326 70.082 o
10 11 4 20.179 20.537 0.385 50.758 o
10 11 5 0.244 0.316 0.128 487.999 o
10 12 0 11.244 11.785 0.296 88.410 o
10 12 1 1.586 1.719 0.148 365.491 o
10 12 2 31.955 32.618 0.563 23.497 o
11 0 0 4.060 4.090 0.178 251.327 o
11 0 1 182.787 188.376 2.302 1.311 o
11 0 2 129.956 131.597 1.778 2.248 o
11 0 3 108.096 107.158 1.699 2.537 o
11 0 4 6.299 6.727 0.356 63.132 o
11 0 5 24.084 23.826 0.524 27.918 o
11 0 6 94.582 93.447 1.630 2.799 o
11 0 7 107.385 111.159 1.541 3.020 o
11 0 8 8.608 8.801 0.306 84.165 o
11 0 9 130.618 131.182 1.778 2.246 o
11 0 10 73.986 71.844 1.334 4.213 o
11 0 11 24.120 22.809 0.494 31.224 o
11 0 12 54.892 55.179 1.057 6.754 o
11 0 13 12.227 12.614 0.464 36.698 o
11 1 0 197.580 203.579 1.768 1.959 o
11 1 1 39.777 39.770 0.494 28.449 o
11 1 2 95.065 95.156 0.958 7.055 o
11 1 3 73.978 72.140 0.929 8.091 o
11 1 4 3.000 3.062 0.158 319.318 o
11 1 5 117.121 115.337 1.432 3.373 o
11 1 6 23.683 24.409 0.405 45.184 o
11 1 7 70.737 71.478 0.889 8.801 o
11 1 8 91.809 95.413 1.096 5.687 o
11 1 9 6.894 7.162 0.207 181.953 o
11 1 10 38.824 39.127 0.533 25.006 o
11 1 11 100.824 97.725 1.077 5.730 o
11 1 12 0.441 0.494 0.109 681.360 o
11 1 13 27.355 28.054 0.553 24.783 o
11 2 0 17.119 17.178 0.277 96.116 o
11 2 1 204.609 206.108 2.055 1.531 o
11 2 2 89.832 88.212 1.136 5.413 o
11 2 3 56.788 57.619 0.682 14.774 o
11 2 4 119.783 119.466 1.511 3.052 o
11 2 5 9.540 9.819 0.227 149.308 o
11 2 6 91.567 92.677 0.978 6.911 o
11 2 7 58.746 56.948 0.691 14.336 o
11 2 8 0.911 1.008 0.109 680.396 o
11 2 9 75.285 75.924 0.790 10.523 o
11 2 10 23.277 22.512 0.365 54.886 o
11 2 11 5.510 6.312 0.207 183.525 o
11 2 12 47.970 47.692 0.573 20.921 o
11 2 13 9.026 9.513 0.306 83.966 o
11 3 0 235.004 233.707 2.282 1.227 o
11 3 1 7.774 7.843 0.207 180.743 o
11 3 2 117.938 119.210 1.304 3.935 o
11 3 3 199.561 195.015 2.124 1.470 o
11 3 4 0.067 0.168 0.109 681.644 o
11 3 5 139.114 141.307 1.581 2.701 o
11 3 6 62.274 63.339 0.741 12.469 o
11 3 7 11.446 11.182 0.257 116.406 o
11 3 8 88.235 87.856 1.136 5.432 o
11 3 9 11.594 11.350 0.247 125.265 o
11 3 10 17.563 17.603 0.326 70.680 o
11 3 11 63.628 64.159 0.721 12.976 o
11 3 12 0.307 0.326 0.119 572.684 o
11 3 13 26.371 27.323 0.859 10.644 o
11 4 0 48.931 47.652 0.622 18.077 o
11 4 1 215.306 214.573 2.173 1.373 o
11 4 2 56.144 56.049 0.741 12.848 o
11 4 3 48.228 46.724 0.603 19.200 o
11 4 4 170.535 174.063 2.568 1.099 o
11 4 5 26.641 26.839 0.375 50.788 o
11 4 6 25.858 26.612 0.405 44.511 o
11 4 7 91.477 90.948 1.274 4.400 o
11 4 8 20.822 21.307 0.336 65.093 o
11 4 9 86.358 87.066 1.156 5.294 o
11 4 10 15.229 15.025 0.316 76.229 o
11 4 11 9.666 9.503 0.237 137.625 o
11 4 12 38.252 38.880 0.533 25.075 o
11 5 0 164.150 164.293 1.482 2.815 o
11 5 1 12.470 12.377 0.227 145.200 o
11 5 2 62.202 62.835 0.830 10.260 o
11 5 3 103.791 105.252 1.383 3.691 o
11 5 4 1.390 1.373 0.119 570.865 o
11 5 5 121.351 124.583 1.205 4.419 o
11 5 6 17.223 16.971 0.306 79.681 o
11 5 7 14.240 14.076 0.277 98.805 o
11 5 8 73.669 72.644 0.810 10.207 o
11 5 9 1.817 1.739 0.119 569.581 o
11 5 10 28.264 28.242 0.405 43.814 o
11 5 11 21.951 22.147 0.356 58.153 o
11 5 12 0.054 0.158 0.148 366.578 o
11 6 0 20.710 20.616 0.326 68.911 o
11 6 1 62.227 61.699 0.721 13.091 o
11 6 2 27.099 27.530 0.356 55.606 o
11 6 3 26.813 26.474 0.405 44.323 o
11 6 4 112.250 110.981 1.008 6.083 o
11 6 5 1.233 1.096 0.109 679.660 o
11 6 6 48.922 48.334 0.701 14.624 o
11 6 7 28.088 27.758 0.385 47.994 o
11 6 8 0.607 0.573 0.099 824.069 o
11 6 9 36.891 36.549 0.464 32.341 o
11 6 10 11.329 11.350 0.247 125.459 o
11 6 11 9.188 9.572 0.257 118.183 o
11 7 0 58.022 56.997 0.731 13.060 o
11 7 1 5.184 5.374 0.158 313.675 o
11 7 2 54.443 55.831 0.672 15.317 o
11 7 3 51.214 51.653 0.682 15.199 o
11 7 4 3.472 3.526 0.148 361.640 o
11 7 5 57.883 57.086 0.721 13.375 o
11 7 6 34.662 34.119 0.593 21.149 o
11 7 7 12.668 12.723 0.257 115.097 o
11 7 8 45.946 45.775 0.583 20.556 o
11 7 9 8.714 8.485 0.217 164.032 o
11 7 10 25.709 26.582 0.474 33.331 o
11 8 0 3.340 3.685 0.138 414.450 o
11 8 1 82.621 84.804 0.810 9.730 o
11 8 2 8.192 8.011 0.227 151.150 o
11 8 3 19.242 19.065 0.306 78.265 o
11 8 4 50.755 51.455 0.612 18.328 o
11 8 5 4.432 4.356 0.168 280.641 o
11 8 6 31.842 31.660 0.425 39.203 o
11 8 7 39.273 39.592 0.494 28.527 o
11 8 8 0.595 0.652 0.109 681.123 o
11 8 9 32.315 32.529 0.504 28.782 o
11 9 0 41.041 41.172 0.494 28.189 o
11 9 1 5.491 5.443 0.217 167.792 o
11 9 2 51.376 51.989 0.800 11.404 o
11 9 3 20.821 21.416 0.346 61.714 o
11 9 4 4.082 4.169 0.158 316.911 o
11 9 5 38.019 38.337 0.494 28.771 o
11 9 6 25.107 25.703 0.375 51.370 o
11 9 7 10.000 10.234 0.257 117.556 o
11 9 8 27.078 26.878 0.603 21.121 o
11 10 0 0.490 0.504 0.109 681.311 o
11 10 1 25.756 26.305 0.445 37.580 o
11 10 2 17.243 17.712 0.306 79.507 o
11 10 3 11.746 12.101 0.267 107.885 o
11 10 4 37.069 36.035 0.484 30.087 o
11 10 5 5.876 6.115 0.207 183.310 o
11 10 6 28.124 28.123 0.524 27.415 o
11 11 0 28.998 28.973 0.474 32.781 o
11 11 1 3.782 3.852 0.168 281.836 o
11 11 2 20.674 20.191 0.395 48.342 o
11 11 3 16.733 16.576 0.445 39.366 o
12 0 0 109.076 111.485 1.403 3.554 o
12 0 1 89.555 88.844 1.126 5.495 o
12 0 2 20.373 20.655 0.543 26.346 o
12 0 3 267.325 264.498 3.536 0.565 o
12 0 4 42.965 43.405 0.711 14.590 o
12 0 5 64.707 65.393 1.284 4.591 o
12 0 6 146.026 146.859 1.768 2.203 o
12 0 7 3.291 3.517 0.207 185.826 o
12 0 8 25.401 26.049 0.524 27.728 o
12 0 9 38.581 39.058 0.682 16.048 o
12 0 10 2.912 2.746 0.207 186.161 o
12 0 11 58.270 56.750 0.929 8.522 o
12 0 12 8.387 8.189 0.365 59.489 o
12 1 0 6.357 6.638 0.168 275.393 o
12 1 1 127.925 129.552 1.185 4.443 o
12 1 2 152.853 150.721 1.462 2.973 o
12 1 3 28.592 27.985 0.405 43.770 o
12 1 4 101.976 105.637 1.185 4.827 o
12 1 5 94.750 95.887 0.988 6.715 o
12 1 6 3.482 3.497 0.138 414.334 o
12 1 7 90.408 89.141 0.998 6.736 o
12 1 8 28.314 28.390 0.385 47.851 o
12 1 9 22.958 23.214 0.405 45.444 o
12 1 10 24.011 24.201 0.405 45.139 o
12 1 11 10.281 10.056 0.237 136.945 o
12 1 12 32.011 31.452 0.563 23.535 o
12 2 0 199.722 201.880 2.153 1.430 o
12 2 1 30.453 30.810 0.415 41.243 o
12 2 2 30.674 30.356 0.445 36.483 o
12 2 3 118.878 119.506 1.393 3.516 o
12 2 4 10.764 10.994 0.237 136.183 o
12 2 5 38.833 39.098 0.474 30.704 o
12 2 6 59.505 58.360 0.761 12.110 o
12 2 7 2.399 2.292 0.128 484.014 o
12 2 8 59.240 57.451 0.662 15.397 o
12 2 9 23.774 23.678 0.356 57.347 o
12 2 10 6.454 6.529 0.188 221.964 o
12 2 11 52.646 53.145 0.691 14.718 o
12 2 12 5.117 5.403 0.336 70.929 o
12 3 0 19.464 19.756 0.306 77.991 o
12 3 1 50.796 51.633 0.593 19.369 o
12 3 2 135.359 136.121 1.373 3.442 o
12 3 3 2.222 2.282 0.138 418.114 o
12 3 4 32.364 32.341 0.405 42.402 o
12 3 5 62.892 62.074 0.800 10.924 o
12 3 6 13.100 13.000 0.247 123.458 o
12 3 7 60.147 59.358 0.800 11.047 o
12 3 8 8.330 8.377 0.207 179.862 o
12 3 9 40.365 41.024 0.504 27.341 o
12 3 10 53.649 53.747 0.642 16.655 o
12 3 11 0.030 0.148 0.109 681.652 o
12 3 12 33.624 30.899 0.988 8.031 o
12 4 0 83.824 85.219 0.919 7.899 o
12 4 1 78.805 78.117 0.820 9.764 o
12 4 2 9.367 9.236 0.227 149.710 o
12 4 3 109.365 112.325 1.057 5.680 o
12 4 4 25.474 25.328 0.346 59.418 o
12 4 5 40.042 39.453 0.484 29.440 o
12 4 6 46.169 44.857 0.524 24.718 o
12 4 7 3.493 3.368 0.138 414.463 o
12 4 8 38.188 37.863 0.494 28.779 o
12 4 9 33.228 32.588 0.464 33.204 o
12 4 10 4.838 4.890 0.227 154.184 o
12 4 11 59.947 59.605 0.770 11.804 o
12 5 0 8.098 8.278 0.188 218.320 o
12 5 1 99.884 100.332 1.175 4.943 o
12 5 2 74.373 73.750 0.780 10.811 o
12 5 3 1.371 1.541 0.119 570.743 o
12 5 4 57.297 57.412 0.603 18.125 o
12 5 5 24.969 24.774 0.356 56.784 o
12 5 6 18.744 18.166 0.306 78.714 o
12 5 7 36.479 35.235 0.484 30.221 o
12 5 8 12.139 12.200 0.247 124.534 o
12 5 9 34.031 33.605 0.454 34.283 o
12 5 10 32.908 32.697 0.484 30.855 o
12 5 11 2.910 2.815 0.207 186.148 o
12 6 0 139.917 138.521 1.600 2.648 o
12 6 1 33.628 34.317 0.445 35.639 o
12 6 2 18.146 18.423 0.336 66.519 o
12 6 3 65.803 64.643 0.691 13.793 o
12 6 4 15.235 14.926 0.267 104.832 o
12 6 5 21.688 21.189 0.336 64.798 o
12 6 6 49.162 49.124 0.593 19.593 o
12 6 7 1.705 1.818 0.128 485.849 o
12 6 8 38.426 39.187 0.484 29.684 o
12 6 9 35.008 35.097 0.484 30.426 o
12 6 10 5.351 5.463 0.237 141.397 o
12 7 0 12.044 11.864 0.227 145.920 o
12 7 1 28.592 28.301 0.375 50.021 o
12 7 2 51.312 51.643 0.612 18.283 o
12 7 3 6.265 6.302 0.178 246.989 o
12 7 4 54.255 53.717 0.593 19.014 o
12 7 5 33.691 33.843 0.484 30.681 o
12 7 6 5.956 6.065 0.188 222.883 o
12 7 7 46.239 46.151 0.622 18.297 o
12 7 8 23.209 23.500 0.385 49.745 o
12 7 9 13.150 13.918 0.356 61.490 o
12 8 0 38.819 38.307 0.494 28.669 o
12 8 1 10.520 10.313 0.237 136.656 o
12 8 2 3.584 3.596 0.158 318.152 o
12 8 3 43.344 43.089 0.543 23.584 o
12 8 4 4.238 4.327 0.168 280.932 o
12 8 5 38.784 38.406 0.593 20.739 o
12 8 6 35.554 35.364 0.514 27.294 o
12 8 7 4.328 4.356 0.188 225.512 o
12 9 0 3.655 3.872 0.158 317.837 o
12 9 1 12.422 12.486 0.257 115.345 o
12 9 2 13.985 14.373 0.296 86.796 o
12 9 3 1.323 1.334 0.119 571.021 o
12 9 4 39.113 39.444 0.553 23.404 o
12 9 5 8.650 8.238 0.237 138.789 o
12 9 6 6.305 6.223 0.247 129.902 o
12 10 0 14.709 14.906 0.316 76.435 o
12 10 1 11.969 12.456 0.277 100.446 o
12 10 2 12.629 12.180 0.296 87.810 o
12 10 3 14.451 15.459 0.346 64.429 o
13 0 0 44.851 44.521 0.741 13.455 o
13 0 1 23.890 24.439 0.524 27.910 o
13 0 2 170.332 169.381 2.144 1.517 o
13 0 3 0.647 0.741 0.148 366.392 o
13 0 4 1.361 1.393 0.168 284.932 o
13 0 5 141.383 142.473 1.719 2.333 o
13 0 6 18.545 18.324 0.425 42.623 o
13 0 7 37.844 37.201 0.790 12.206 o
13 0 8 28.220 29.269 0.612 20.366 o
13 0 9 0.787 0.978 0.158 321.960 o
13 0 10 36.993 38.327 0.691 15.700 o
13 0 11 5.322 5.176 0.435 42.450 o
13 1 0 39.274 39.849 0.494 28.510 o
13 1 1 93.467 92.637 0.968 6.992 o
13 1 2 1.873 2.084 0.128 485.314 o
13 1 3 136.533 135.746 1.264 3.914 o
13 1 4 64.824 62.440 0.672 14.576 o
13 1 5 0.137 0.099 0.089 1018.230 o
13 1 6 78.122 76.862 0.770 10.842 o
13 1 7 16.920 16.793 0.296 84.866 o
13 1 8 8.034 8.396 0.217 164.704 o
13 1 9 29.096 29.625 0.415 41.652 o
13 1 10 2.411 2.499 0.148 364.148 o
13 1 11 38.517 39.098 0.840 10.848 o
13 2 0 37.906 39.009 0.454 33.182 o
13 2 1 35.831 35.147 0.504 28.238 o
13 2 2 142.223 141.445 1.660 2.476 o
13 2 3 28.180 27.975 0.365 52.588 o
13 2 4 35.998 36.776 0.504 28.124 o
13 2 5 105.714 108.650 1.403 3.580 o
13 2 6 17.414 16.753 0.286 90.083 o
13 2 7 29.924 29.516 0.415 41.490 o
13 2 8 27.486 26.404 0.494 30.711 o
13 2 9 1.460 1.541 0.119 570.571 o
13 2 10 17.909 18.077 0.356 59.879 o
13 3 0 59.533 58.716 0.652 15.734 o
13 3 1 100.040 102.160 1.116 5.380 o
13 3 2 10.795 10.619 0.237 136.311 o
13 3 3 85.508 87.441 0.820 9.413 o
13 3 4 75.983 75.400 0.879 8.802 o
13 3 5 5.014 5.107 0.178 249.621 o
13 3 6 60.565 59.476 0.632 16.461 o
13 3 7 31.613 31.235 0.415 40.949 o
13 3 8 4.746 4.801 0.168 279.853 o
13 3 9 54.226 54.695 0.612 17.968 o
13 3 10 5.696 6.085 0.217 167.451 o
13 4 0 84.900 84.310 0.929 7.747 o
13 4 1 19.065 18.936 0.346 62.660 o
13 4 2 55.304 54.567 0.662 15.698 o
13 4 3 28.552 28.528 0.375 49.999 o
13 4 4 13.717 13.573 0.257 114.057 o
13 4 5 55.048 53.105 0.612 17.966 o
13 4 6 4.568 4.297 0.158 315.945 o
13 4 7 30.670 30.415 0.415 41.239 o
13 4 8 74.137 74.916 0.761 11.259 o
13 4 9 4.055 4.030 0.178 251.364 o
13 4 10 29.042 29.368 0.622 19.716 o
13 5 0 62.516 63.941 0.701 13.650 o
13 5 1 29.511 28.311 0.385 47.543 o
13 5 2 12.270 12.417 0.257 115.471 o
13 5 3 34.893 34.504 0.435 36.805 o
13 5 4 23.802 24.577 0.375 51.871 o
13 5 5 19.575 19.509 0.346 62.415 o
13 5 6 24.953 23.905 0.356 56.931 o
13 5 7 16.859 16.259 0.296 85.028 o
13 5 8 24.674 25.051 0.395 46.992 o
13 5 9 45.250 45.766 0.662 16.464 o
13 6 0 41.210 40.629 0.533 24.691 o
13 6 1 0.297 0.237 0.099 824.647 o
13 6 2 29.890 29.269 0.385 47.311 o
13 6 3 15.490 15.341 0.267 104.516 o
13 6 4 21.424 21.090 0.326 68.526 o
13 6 5 23.417 22.720 0.375 52.214 o
13 6 6 3.097 3.062 0.148 362.708 o
13 6 7 28.971 28.992 0.425 40.021 o
13 6 8 23.688 24.132 0.415 43.243 o
13 7 0 9.375 9.009 0.227 149.800 o
13 7 1 45.849 47.198 0.622 18.288 o
13 7 2 3.424 3.694 0.148 361.573 o
13 7 3 17.031 17.119 0.286 90.196 o
13 7 4 18.242 18.235 0.306 78.932 o
13 7 5 1.885 1.966 0.138 418.849 o
13 7 6 34.591 33.862 0.464 32.903 o
13 7 7 6.385 6.194 0.217 166.936 o
13 8 0 29.712 29.032 0.435 38.267 o
13 8 1 5.252 5.364 0.168 278.594 o
13 8 2 34.610 34.900 0.454 34.083 o
13 8 3 7.156 7.132 0.198 199.762 o
13 8 4 9.849 10.017 0.257 117.702 o
13 8 5 22.046 21.920 0.405 45.741 o
13 9 0 15.282 15.578 0.326 71.803 o
13 9 1 38.443 39.444 0.504 27.674 o
13 9 2 1.594 1.758 0.138 419.351 o
13 9 3 23.311 23.431 0.425 41.518 o
13 10 0 15.158 15.765 0.346 64.210 o
14 0 0 0.399 0.445 0.128 487.927 o
14 0 1 109.755 110.942 1.511 3.116 o
14 0 2 58.314 57.293 0.889 9.218 o
14 0 3 25.513 25.594 0.533 26.774 o
14 0 4 96.284 94.890 1.501 3.245 o
14 0 5 17.231 16.022 0.445 39.343 o
14 0 6 27.403 27.195 0.543 25.666 o
14 0 7 29.616 30.632 0.593 21.555 o
14 0 8 6.036 6.628 0.277 103.905 o
14 0 9 23.936 25.199 0.662 17.781 o
14 1 0 93.625 94.870 1.017 6.423 o
14 1 1 1.744 1.986 0.128 485.638 o
14 1 2 61.556 61.017 0.691 14.098 o
14 1 3 66.764 66.549 0.711 13.079 o
14 1 4 1.873 1.906 0.119 569.240 o
14 1 5 63.015 62.776 0.770 11.644 o
14 1 6 33.828 33.487 0.435 37.105 o
14 1 7 7.580 7.873 0.217 165.333 o
14 1 8 37.330 37.172 0.494 28.933 o
14 1 9 4.320 4.633 0.198 203.686 o
14 2 0 11.677 11.873 0.277 100.734 o
14 2 1 54.180 53.964 0.672 15.380 o
14 2 2 22.231 22.058 0.336 64.434 o
14 2 3 31.507 31.136 0.415 40.983 o
14 2 4 37.560 37.349 0.474 31.023 o
14 2 5 7.844 8.090 0.207 180.540 o
14 2 6 25.198 25.337 0.375 51.395 o
14 2 7 42.686 41.498 0.514 26.140 o
14 2 8 1.512 1.650 0.128 486.288 o
14 2 9 33.046 34.001 0.583 21.925 o
14 3 0 52.373 52.433 0.701 14.385 o
14 3 1 6.010 6.065 0.178 247.562 o
14 3 2 32.187 31.353 0.445 36.145 o
14 3 3 23.782 23.540 0.346 60.347 o
14 3 4 0.417 0.524 0.109 681.367 o
14 3 5 57.044 56.691 0.632 16.785 o
14 3 6 17.489 17.465 0.306 79.452 o
14 3 7 10.182 10.086 0.237 137.011 o
14 3 8 43.157 43.493 0.563 22.163 o
14 4 0 1.938 2.134 0.138 418.657 o
14 4 1 36.575 35.156 0.464 32.499 o
14 4 2 34.378 34.623 0.445 35.480 o
14 4 3 19.427 19.756 0.336 65.862 o
14 4 4 48.910 47.939 0.573 20.830 o
14 4 5 1.704 1.531 0.119 570.074 o
14 4 6 30.629 30.178 0.425 39.589 o
14 4 7 25.533 25.654 0.385 48.919 o
14 4 8 1.795 2.035 0.158 321.077 o
14 5 0 46.645 45.746 0.691 15.156 o
14 5 1 11.201 10.896 0.227 147.263 o
14 5 2 27.758 26.839 0.375 50.472 o
14 5 3 37.797 37.646 0.494 28.844 o
14 5 4 3.192 3.339 0.148 362.312 o
14 5 5 37.499 37.468 0.484 29.931 o
14 5 6 22.415 22.295 0.356 57.989 o
14 5 7 5.284 5.038 0.198 202.740 o
14 6 0 6.976 6.786 0.198 200.166 o
14 6 1 49.871 49.005 0.573 20.701 o
14 6 2 14.261 13.731 0.257 113.600 o
14 6 3 9.207 9.444 0.217 163.082 o
14 6 4 41.799 42.012 0.761 12.945 o
14 6 5 8.574 8.219 0.227 150.775 o
14 6 6 15.711 15.746 0.336 67.697 o
14 7 0 57.320 56.760 0.652 15.924 o
14 7 1 3.697 3.813 0.158 317.818 o
14 7 2 21.287 21.337 0.346 61.574 o
14 7 3 39.443 39.562 0.494 28.506 o
14 7 4 2.783 2.954 0.168 283.404 o
14 7 5 27.065 28.093 0.543 25.658 o
14 8 0 1.916 2.084 0.128 485.233 o
14 8 1 27.279 27.777 0.415 42.209 o
14 8 2 23.364 23.342 0.385 49.727 o
14 8 3 2.953 2.963 0.178 252.848 o
15 0 0 43.989 43.859 0.731 13.831 o
15 0 1 33.236 32.973 0.682 16.371 o
15 0 2 1.522 1.442 0.168 284.844 o
15 0 3 6.663 6.618 0.336 70.668 o
15 0 4 11.961 11.725 0.346 65.428 o
15 0 5 15.873 15.607 0.405 47.297 o
15 0 6 36.303 36.203 0.672 16.643 o
15 0 7 1.716 1.758 0.198 205.813 o
15 1 0 31.665 31.264 0.464 33.530 o
15 1 1 14.081 13.968 0.267 105.911 o
15 1 2 48.667 47.218 0.622 18.108 o
15 1 3 1.833 1.808 0.119 569.460 o
15 1 4 12.679 12.338 0.257 115.221 o
15 1 5 20.420 21.692 0.346 61.800 o
15 1 6 12.765 12.506 0.277 100.029 o
15 1 7 35.617 34.583 0.494 29.311 o
15 2 0 44.348 44.333 0.504 26.630 o
15 2 1 35.140 35.127 0.435 36.698 o
15 2 2 5.494 5.808 0.178 248.502 o
15 2 3 53.326 53.154 0.701 14.327 o
15 2 4 5.422 5.344 0.168 278.323 o
15 2 5 24.976 25.683 0.375 51.408 o
15 2 6 34.641 35.245 0.514 27.399 o
15 2 7 0.777 0.800 0.128 487.603 o
15 3 0 11.774 11.893 0.237 134.943 o
15 3 1 30.665 30.701 0.405 42.992 o
15 3 2 50.449 50.398 0.563 21.198 o
15 3 3 0.132 0.178 0.109 681.628 o
15 3 4 47.217 46.052 0.543 23.049 o
15 3 5 32.004 31.916 0.435 37.593 o
15 3 6 1.088 1.175 0.128 487.144 o
15 4 0 61.623 60.494 0.642 15.948 o
15 4 1 6.118 6.006 0.178 247.443 o
15 4 2 4.580 4.593 0.168 280.256 o
15 4 3 58.174 58.558 0.652 15.819 o
15 4 4 15.728 15.380 0.296 85.782 o
15 4 5 16.492 16.487 0.306 80.107 o
15 4 6 40.753 40.491 0.583 21.158 o
15 5 0 3.273 3.289 0.148 362.215 o
15 5 1 16.339 16.872 0.286 90.653 o
15 5 2 40.517 39.483 0.484 29.370 o
15 5 3 1.964 2.005 0.138 418.710 o
15 5 4 40.730 40.925 0.533 24.724 o
15 5 5 20.279 19.796 0.395 48.457 o
15 6 0 26.482 27.175 0.375 50.786 o
15 6 1 11.936 11.548 0.237 134.953 o
15 6 2 3.289 3.171 0.148 362.289 o
15 6 3 46.069 45.923 0.632 17.812 o
15 6 4 4.763 4.998 0.227 154.194 o
15 7 0 3.452 3.319 0.158 318.543 o
15 7 1 14.655 14.916 0.316 76.453 o
15 7 2 26.744 27.353 0.474 33.161 o
16 0 0 66.150 67.310 1.492 3.448 o
16 0 1 0.308 0.346 0.148 366.539 o
16 0 2 33.646 33.191 0.612 19.985 o
16 0 3 10.594 10.688 0.336 69.634 o
16 0 4 9.653 9.424 0.356 62.526 o
16 0 5 32.600 32.993 0.691 15.953 o
16 1 0 15.107 15.311 0.296 86.086 o
16 1 1 35.307 35.838 0.474 31.460 o
16 1 2 4.371 4.603 0.168 280.553 o
16 1 3 20.596 21.021 0.336 65.226 o
16 1 4 21.640 22.088 0.365 55.400 o
16 1 5 2.923 3.003 0.158 319.450 o
16 2 0 33.219 33.240 0.435 37.244 o
16 2 1 3.149 3.349 0.158 318.939 o
16 2 2 30.889 31.027 0.454 34.986 o
16 2 3 6.613 7.102 0.198 200.396 o
16 2 4 3.351 3.487 0.158 318.567 o
16 3 0 18.215 19.006 0.306 78.765 o
16 3 1 26.340 26.118 0.385 48.658 o
16 3 2 4.196 4.307 0.178 251.066 o
16 3 3 17.614 17.613 0.316 74.826 o
16 3 4 20.386 19.885 0.356 58.950 o
16 4 0 24.526 24.439 0.356 56.983 o
16 4 1 0.843 0.978 0.119 571.992 o
16 4 2 45.310 45.627 0.593 20.017 o
16 4 3 10.903 10.649 0.267 108.737 o
16 5 0 18.297 17.820 0.326 70.374 o
16 5 1 32.642 33.033 0.484 30.868 o
16 5 2 1.487 1.472 0.148 365.680 o
17 0 0 0.310 0.316 0.158 322.159 o
17 0 1 16.963 16.931 0.445 39.323 o
17 0 2 11.039 11.488 0.385 53.124 o
17 1 0 36.452 36.401 0.514 27.140 o
17 1 1 3.591 3.635 0.168 282.196 o
17 2 0 0.226 0.217 0.119 572.733 o
17 2 1 37.148 37.102 0.553 23.674 o
17 3 0 43.062 43.839 0.593 20.247 o
;
_iucr_refine_instructions_details 
;
TITL arsenilinicacid_cryst2_absorbtion_a.res in P2(1)
REM Old TITL ArsenilinicAcid_Cryst2_Absorbtion in P2(1)
REM SHELXT solution in P2(1): R1 0.042, Rweak 0.022, Alpha 0.023
REM <I/s> 2.582 for 3 systematic absences, Orientation as input
REM Flack x = 0.374 ( 0.008 ) from 696 Parsons' quotients
REM Formula found by SHELXT: C3 N2 O5 As
CELL 0.2483 7.2433 6.1392 8.7062 90 101.075 90
ZERR 2 0.0001 0.0001 0.0001 0 0.001 0
LATT -1
SYMM -X,0.5+Y,-Z
SFAC C H N O As
DISP As 0.1412 0.2959 453.5457
DISP C -0.0013 0.0001 3.7334
DISP H 0 0 0.5617
DISP N -0.0016 0.0003 4.608
DISP O -0.0017 0.0006 5.6686
UNIT 12 16 2 6 2
DELU 0.0001 0.0001 C4 As1
ISOR 0.005 0.002 H3a H6 H5 H3
DELU 0.0001 0.0001 As1 O1

L.S. 10
PLAN  10
SIZE 0.6 0.5 0.35
TEMP -173
CONF
BOND
list 6
MORE -1
BOND $H
fmap 2 53
acta
SHEL 999.99 0.408
OMIT -3 -2 4
OMIT -2 -3 7
OMIT -2 0 3
OMIT -2 3 7
WGHT 0.004962 0
FVAR 1.006148
REM <olex2.extras>
REM <anharmonics
REM  <As1 Cijk="-3.7417e-08 1.8141e-07 -5.2544e-09 -3.0244e-08 1.0290e-09
REM  2.8427e-09 -3.2616e-07 8.3187e-09 7.9315e-08 -5.9978e-09"
REM  Dijkl="5.1127e-09 4.2341e-10 3.4904e-10 1.5940e-09 5.6407e-11 5.0871e-11
REM  1.3892e-09 1.5647e-09 8.3565e-11 1.2706e-10 6.3775e-09 7.0071e-10
REM  1.1465e-09 2.3806e-10 6.7110e-10">
REM >
REM <HklSrc "%.\\import01.hkl">
REM </olex2.extras>

As1   5     0.33746  0.44837  0.81609  11.00000  0.00826  0.01016  0.00553 =
 -0.00075  0.00141 -0.00047
O2    4     0.54468  0.55122  0.90516  11.00000  0.00974  0.01521  0.01007 =
 -0.00290  0.00077 -0.00111
O1    4     0.15884  0.51326  0.90269  11.00000  0.01047  0.01809  0.01063 =
 -0.00370  0.00420 -0.00201
O3    4     0.35641  0.16926  0.80407  11.00000  0.01985  0.01074  0.00978 =
 -0.00049  0.00130 -0.00011
N1    3     0.17026  0.78830  0.14187  11.00000  0.01005  0.01290  0.00764 =
 0.00084  0.00167  0.00044
C4    1     0.28360  0.54260  0.60318  11.00000  0.01031  0.01071  0.00665 =
 -0.00015  0.00179  0.00034
C5    1     0.32126  0.41178  0.48134  11.00000  0.01364  0.01039  0.00791 =
 -0.00003  0.00259  0.00192
C3    1     0.20872  0.75189  0.57359  11.00000  0.01407  0.01135  0.00779 =
 -0.00097  0.00253  0.00207
C2    1     0.17117  0.83027  0.42052  11.00000  0.01348  0.01082  0.00847 =
 -0.00018  0.00224  0.00235
C1    1     0.20767  0.69888  0.29912  11.00000  0.00959  0.01068  0.00734 =
 -0.00003  0.00182  0.00048
C6    1     0.28228  0.48982  0.32755  11.00000  0.01443  0.01116  0.00756 =
 -0.00047  0.00284  0.00190
H2    2     0.11728  0.98978  0.40092  11.00000  0.03914  0.02150  0.03295 =
 0.00358  0.00721  0.00295
H5    2     0.38193  0.25345  0.50369  11.00000  0.02761  0.02711  0.02878 =
 -0.00025  0.00551  0.00069
H6    2     0.31434  0.38888  0.23562  11.00000  0.02922  0.02950  0.02624 =
 -0.00048  0.00554  0.00076
H3a   2     0.18276  0.85561  0.66723  11.00000  0.02581  0.02412  0.02242 =
 -0.00020  0.00590  0.00111
H1a   2     0.27628  0.89065  0.12862  11.00000  0.01853  0.02820  0.02476 =
 0.01386  0.00401 -0.00264
H1b   2     0.04693  0.86940  0.12176  11.00000  0.01854  0.03125  0.02831 =
 0.01165  0.00527 -0.00031
H1c   2     0.16869  0.67613  0.05961  11.00000  0.03483  0.03912  0.01605 =
 0.00751  0.01139  0.00188
H3    2     0.39841  0.11057  0.90746  11.00000  0.03894  0.03838  0.03994 =
 -0.00063  0.00751 -0.00046
HKLF 4

END
Q4 1 0.12 0.791667 0.4 11 0.05 0.18
Q2 1 0.12 1.125 0.4 11 0.05 0.21
Q3 1 0.44 0.416667 0.3 11 0.05 0.2
Q1 1 0.48 0.958333 0.3 11 0.05 0.21
Q8 1 0 1.083333 0.733333 11 0.05 0.16
Q9 1 0.48 0.458333 0.9 11 0.05 0.16
Q6 1 0 0.791667 0.733333 11 0.05 0.17
Q5 1 0.52 0.791667 0.3 11 0.05 0.18
Q7 1 0.4 0.916667 0.4 11 0.05 0.17
Q10 1 0.24 0.458333 1 11 0.05 0.16

  REM The information below was added by Olex2.
  REM
  REM R1 = 0.0087 for 6090 Fo > 4sig(Fo) and 0.0088 for all 6132 data
  REM 197 parameters refined using 27 restraints
  REM Highest difference peak 0.2057, deepest hole -0.2503
  REM Mean Shift 0.0001, Max Shift -0.0018.

  REM +++ Tabular Listing of Refinement Information +++
  REM R1_all = 0.0088
  REM R1_gt = 0.0087
  REM wR_ref = 0.0205
  REM GOOF = 1.3929
  REM Shift_max = -0.0018
  REM Shift_mean = 0.0001
  REM Reflections_all = 6132
  REM Reflections_gt = 6090
  REM Parameters = 197
  REM Hole = -0.2503
  REM Peak = 0.2057
  REM Flack = -0.013(8)

  
;
_olex2_submission_special_instructions 'No special instructions were received'
_oxdiff_exptl_absorpt_empirical_details 
;
Empirical correction (ABSPACK) includes:
- Absorption correction using spherical harmonics
- Frame scaling
- Detector area scaling
;
_oxdiff_exptl_absorpt_empirical_full_max 1.392
_oxdiff_exptl_absorpt_empirical_full_min 0.772
loop_
_restr_U_iso_atom_site_label
_restr_U_iso_weight_param
H5 0.0020
H6 0.0020
H3a 0.0020
H3 0.0020

loop_
_restr_U_rigid_atom_site_label_1
_restr_U_rigid_atom_site_label_2
_restr_U_rigid_target_weight_param
_restr_U_rigid_U_parallel
_restr_U_rigid_diff
As1 O1 0.0001 0.0079 -0.0008
As1 C4 0.0001 0.0068 -0.0007

####################################################################### 
# 
# This file contains crystal structure data downloaded from the 
# Cambridge Structural Database (CSD) hosted by the Cambridge 
# Crystallographic Data Centre (CCDC).
# 
# Full information about CCDC data access policies and citation 
# guidelines are available at http://www.ccdc.cam.ac.uk/access/V1 
# 
# Audit and citation data items may have been added by the CCDC. 
# Please retain this information to preserve the provenance of 
# this file and to allow appropriate attribution of the data. 
# 
#######################################################################

data_4AP_As_full_
_database_code_depnum_ccdc_archive 'CCDC 2465707'
loop_
_audit_author_name
_audit_author_address
'Simon Grabowsky'
;University of Bern
Switzerland
;
_audit_update_record             
;
2025-10-02 deposited with the CCDC.	2025-10-22 downloaded from the CCDC.
;
_audit_creation_date             2024-12-13
_audit_creation_method           
;
Olex2 1.5
(compiled 2024.02.16 svn.r378c4104 for OlexSys, GUI svn.r6928)
;
_chemical_formula_moiety         'C6 H8 As N O3'
_chemical_formula_sum            'C6 H8 As N O3'
_chemical_formula_weight         217.057
_chemical_absolute_configuration unk
_chemical_oxdiff_formula         C5H11AsN2O5
loop_
_atom_type_symbol
_atom_type_scat_dispersion_real
_atom_type_scat_dispersion_imag
_atom_type_scat_source
_atom_type_scat_dispersion_source
As 0.14120 0.29590 'NoSpherA2: Chem.Sci. 2021, DOI:10.1039/D0SC05526C'
'Brennan, Cowan, Rev. Sci. Instrum., 1992, 63, 850'
C -0.00130 0.00010 'NoSpherA2: Chem.Sci. 2021, DOI:10.1039/D0SC05526C'
'Brennan, Cowan, Rev. Sci. Instrum., 1992, 63, 850'
H 0.00000 0.00000 'NoSpherA2: Chem.Sci. 2021, DOI:10.1039/D0SC05526C'
'Brennan, Cowan, Rev. Sci. Instrum., 1992, 63, 850'
N -0.00160 0.00030 'NoSpherA2: Chem.Sci. 2021, DOI:10.1039/D0SC05526C'
'Brennan, Cowan, Rev. Sci. Instrum., 1992, 63, 850'
O -0.00170 0.00060 'NoSpherA2: Chem.Sci. 2021, DOI:10.1039/D0SC05526C'
'Brennan, Cowan, Rev. Sci. Instrum., 1992, 63, 850'

_space_group_crystal_system      monoclinic
_space_group_IT_number           4
_space_group_name_H-M_alt        'P 1 21 1'
_space_group_name_Hall           ' P 2yb'
loop_
_space_group_symop_id
_space_group_symop_operation_xyz
1 x,y,z
2 -x,y+1/2,-z

_symmetry_Int_Tables_number      4
_cell_length_a                   7.24488(14)
_cell_length_b                   6.14439(11)
_cell_length_c                   8.70530(17)
_cell_angle_alpha                90
_cell_angle_beta                 101.1065(16)
_cell_angle_gamma                90
_cell_volume                     380.261(12)
_cell_formula_units_Z            2
_cell_measurement_reflns_used    12232
_cell_measurement_temperature    100(2)
_cell_measurement_theta_max      20.2620
_cell_measurement_theta_min      1.5200
_exptl_absorpt_coefficient_mu    0.264
_exptl_absorpt_correction_T_max  1.00000
_exptl_absorpt_correction_T_min  0.47809
_exptl_absorpt_correction_type   multi-scan
_exptl_absorpt_process_details   
;
CrysAlisPro 1.171.43.93a (Rigaku Oxford Diffraction, 2023)
Empirical absorption correction using spherical harmonics,
implemented in SCALE3 ABSPACK scaling algorithm.
;
_exptl_crystal_colour            colourless
_exptl_crystal_colour_primary    colourless
_exptl_crystal_density_diffrn    1.896
_exptl_crystal_description       block
_exptl_crystal_F_000             216.256
_exptl_crystal_size_max          0.15
_exptl_crystal_size_mid          0.1
_exptl_crystal_size_min          0.09
_diffrn_reflns_av_R_equivalents  0.0788
_diffrn_reflns_av_unetI/netI     0.0391
_diffrn_reflns_Laue_measured_fraction_full 0.9934
_diffrn_reflns_Laue_measured_fraction_max 0.9980
_diffrn_reflns_limit_h_max       12
_diffrn_reflns_limit_h_min       -13
_diffrn_reflns_limit_k_max       11
_diffrn_reflns_limit_k_min       0
_diffrn_reflns_limit_l_max       15
_diffrn_reflns_limit_l_min       0
_diffrn_reflns_number            138701
_diffrn_reflns_point_group_measured_fraction_full 0.9934
_diffrn_reflns_point_group_measured_fraction_max 0.9980
_diffrn_reflns_theta_full        8.5678
_diffrn_reflns_theta_max         12.88
_diffrn_reflns_theta_min         1.53
_diffrn_ambient_temperature      100.15
_diffrn_detector                 'Hybrid Pixel Array Detector'
_diffrn_detector_area_resol_mean 5.8140
_diffrn_measured_fraction_theta_full 0.9934
_diffrn_measured_fraction_theta_max 0.9980
_diffrn_measurement_details      
;
List of Runs (angles in degrees, time in seconds):

  # Type    Start    End  Width  t~exp~   \w     \q     \k     \f   Frames
#--------------------------------------------------------------------------
  1  \w      0.00 180.00   0.20    0.10    --    0.00   0.00   0.00  900
  2  \w      0.00 180.00   0.20    0.10    --    0.00  15.00 -90.00  900
  3  \w      0.00 180.00   0.20    0.10    --    0.00  30.00-180.00  900
  4  \w      0.00 180.00   0.20    0.10    --    0.00  45.00-270.00  900
  5  \w      0.00 180.00   0.20    0.10    --    0.00  30.00   0.00  900
  6  \w      0.00 180.00   0.20    0.10    --    0.00   0.00-180.00  900
;
_diffrn_measurement_device       'abstract diffractometer'
_diffrn_measurement_device_type  
'esperanto-CrysAlisPro-abstract goniometer imported esperanto images'
_diffrn_measurement_method       '\w scans'
_diffrn_orient_matrix_type       
'CrysAlisPro convention (1999,Acta A55,543-557)'
_diffrn_orient_matrix_UB_11      0.0289279000
_diffrn_orient_matrix_UB_12      -0.0038540000
_diffrn_orient_matrix_UB_13      -0.0111145000
_diffrn_orient_matrix_UB_21      -0.0091218000
_diffrn_orient_matrix_UB_22      0.0325907000
_diffrn_orient_matrix_UB_23      -0.0165890000
_diffrn_orient_matrix_UB_31      0.0173159000
_diffrn_orient_matrix_UB_32      0.0235804000
_diffrn_orient_matrix_UB_33      0.0211229000
_diffrn_radiation_monochromator  synchrotron
_diffrn_radiation_probe          x-ray
_diffrn_radiation_type           synchrotron
_diffrn_radiation_wavelength     0.24830
_diffrn_source                   synchrotron
_reflns_Friedel_coverage         0.0
_reflns_limit_h_max              12
_reflns_limit_h_min              -13
_reflns_limit_k_max              11
_reflns_limit_k_min              0
_reflns_limit_l_max              15
_reflns_limit_l_min              0
_reflns_number_gt                2388
_reflns_number_total             4596
_reflns_threshold_expression     I>=2u(I)
_computing_cell_refinement       'CrysAlisPro 1.171.43.93a (Rigaku OD, 2023)'
_computing_data_collection       
'CrysAlisPro 1.171.43.93a (Rigaku OD, 2023) (IMPORT)'
_computing_data_reduction        'CrysAlisPro 1.171.43.93a (Rigaku OD, 2023)'
_computing_molecular_graphics    'Olex2 1.5 (Dolomanov et al., 2009)'
_computing_publication_material  'Olex2 1.5 (Dolomanov et al., 2009)'
_computing_structure_refinement  'olex2.refine 1.5 (Bourhis et al., 2015)'
_computing_structure_solution    'SHELXT 2018/2 (Sheldrick, 2018)'
_refine_diff_density_max         0.2148
_refine_diff_density_min         -0.2774
_refine_diff_density_rms         0.0650
_refine_ls_d_res_high            0.5570
_refine_ls_d_res_low             4.6488
_refine_ls_goodness_of_fit_ref   0.8338
_refine_ls_hydrogen_treatment    refall
_refine_ls_matrix_type           full
_refine_ls_abs_structure_details 
;
 Flack x determined using 3720 quotients [(I+)-(I-)]/[(I+)+(I-)]
 (Parsons, Flack and Wagner, Acta Cryst. B69 (2013) 249-259).
;
_refine_ls_abs_structure_Flack   -0.05(4)
_refine_ls_number_constraints    0
_refine_ls_number_parameters     162
_refine_ls_number_reflns         4596
_refine_ls_number_restraints     19
_refine_ls_R_factor_all          0.0132
_refine_ls_R_factor_gt           0.0127
_refine_ls_restrained_S_all      0.8305
_refine_ls_shift/su_max          -0.0010
_refine_ls_shift/su_mean         0.0000
_refine_ls_structure_factor_coef Fsqd
_refine_ls_weighting_details     
'w=1/[\s^2^(Fo^2^)+(0.0000P)^2^] where P=(Fo^2^+2Fc^2^)/3'
_refine_ls_weighting_scheme      calc
_refine_ls_wR_factor_gt          0.0331
_refine_ls_wR_factor_ref         0.0334
_olex2_refinement_description    
;
1. Uiso/Uaniso restraints and constraints
Uanis(H1a) \\sim Ueq, Uanis(H1b) \\sim Ueq, Uanis(H3) \\sim Ueq: with sigma of
0.001 and sigma for terminal atoms of 0.002
;
_olex2_refine_details            
;
Refinement using NoSpherA2, an implementation of
NOn-SPHERical Atom-form-factors in Olex2.
Please cite:
F. Kleemiss et al. Chem. Sci. DOI 10.1039/D0SC05526C - 2021
NoSpherA2 implementation of HAR makes use of
tailor-made aspherical atomic form factors calculated
on-the-fly from a Hirshfeld-partitioned electron density (ED) - not from
spherical-atom form factors.

The ED is calculated from a gaussian basis set single determinant SCF
wavefunction - either Hartree-Fock or DFT using selected funtionals
 - for a fragment of the crystal.
This fragment can be embedded in an electrostatic crystal field by employing cluster charges
or modelled using implicit solvation models, depending on the software used.
The following options were used:
   SOFTWARE:       ORCA
   PARTITIONING:   NoSpherA2
   INT ACCURACY:   Normal
   METHOD:         B3LYP
   BASIS SET:      def2-TZVP
   CHARGE:         0
   MULTIPLICITY:   1
   DATE:           2024-12-02_11-48-43
;
loop_
_atom_site_label
_atom_site_type_symbol
_atom_site_fract_x
_atom_site_fract_y
_atom_site_fract_z
_atom_site_U_iso_or_equiv
_atom_site_adp_type
_atom_site_occupancy
_atom_site_refinement_flags_posn
_atom_site_refinement_flags_adp
As1 As 0.662528(10) 0.551400(14) 0.183887(8) 0.00775(2) Uani 1.000000 . .
O1 O 0.84099(11) 0.48819(12) 0.09741(9) 0.01273(11) Uani 1.000000 . .
O2 O 0.45539(10) 0.44999(12) 0.09479(9) 0.01189(11) Uani 1.000000 . .
O3 O 0.64360(12) 0.83159(12) 0.19601(9) 0.01348(12) Uani 1.000000 . .
N1 N 0.82970(11) 0.21272(13) 0.85801(9) 0.00998(11) Uani 1.000000 . .
C1 C 0.79214(12) 0.30201(14) 0.70087(10) 0.00898(11) Uani 1.000000 . .
C2 C 0.82874(13) 0.17074(15) 0.57944(10) 0.01097(12) Uani 1.000000 . .
C3 C 0.79120(14) 0.24929(15) 0.42647(10) 0.01097(12) Uani 1.000000 . .
C4 C 0.71656(12) 0.45819(14) 0.39695(10) 0.00919(12) Uani 1.000000 . .
C5 C 0.67892(14) 0.58903(13) 0.51880(10) 0.01069(14) Uani 1.000000 . .
C6 C 0.71804(14) 0.51086(13) 0.67269(11) 0.01098(14) Uani 1.000000 . .
H1a H 0.722(3) 0.107(4) 0.873(3) 0.016(5) Uani 1.000000 . U
H1b H 0.959(4) 0.129(5) 0.877(3) 0.026(6) Uani 1.000000 . U
H1c H 0.829(4) 0.332(5) 0.944(3) 0.028(6) Uiso 1.000000 . .
H2 H 0.888(4) 0.015(5) 0.606(3) 0.040(7) Uani 1.000000 . .
H3 H 0.608(5) 0.891(6) 0.092(5) 0.047(9) Uani 1.000000 . U
H3a H 0.811(4) 0.151(5) 0.331(3) 0.028(6) Uani 1.000000 . .
H5 H 0.621(4) 0.748(4) 0.491(3) 0.028(6) Uiso 1.000000 . .
H6 H 0.686(4) 0.608(4) 0.766(3) 0.030(7) Uani 1.000000 . .

loop_
_atom_site_aniso_label
_atom_site_aniso_U_11
_atom_site_aniso_U_22
_atom_site_aniso_U_33
_atom_site_aniso_U_12
_atom_site_aniso_U_13
_atom_site_aniso_U_23
As1 0.00798(3) 0.00993(3) 0.00537(3) -0.00052(3) 0.00136(2) -0.00074(3)
O1 0.0108(3) 0.0178(3) 0.0104(2) -0.0021(2) 0.0041(2) -0.0039(2)
O2 0.0097(2) 0.0148(3) 0.0108(2) -0.0012(2) 0.0010(2) -0.0031(2)
O3 0.0191(3) 0.0109(3) 0.0100(3) -0.0001(2) 0.0018(2) -0.0005(2)
N1 0.0093(3) 0.0129(3) 0.0077(2) 0.0007(2) 0.00162(19) 0.0011(2)
C1 0.0093(3) 0.0099(3) 0.0079(3) 0.0002(2) 0.0020(2) -0.0003(2)
C2 0.0142(3) 0.0105(3) 0.0083(3) 0.0025(2) 0.0023(2) -0.0004(2)
C3 0.0145(3) 0.0110(3) 0.0076(3) 0.0021(2) 0.0026(2) -0.0011(2)
C4 0.0105(3) 0.0111(3) 0.0061(3) 0.0002(2) 0.0020(2) 0.0001(2)
C5 0.0140(3) 0.0104(4) 0.0080(3) 0.0018(2) 0.0028(2) -0.0002(2)
C6 0.0148(3) 0.0112(4) 0.0073(3) 0.0018(2) 0.0032(2) -0.0002(2)
H1a 0.015(5) 0.016(5) 0.015(5) 0.0004(10) 0.0026(11) -0.0001(10)
H1b 0.026(6) 0.026(6) 0.025(6) -0.0004(10) 0.0051(11) -0.0001(10)
H2 0.035(14) 0.024(15) 0.052(17) 0.020(13) -0.010(12) -0.004(15)
H3 0.047(9) 0.047(9) 0.047(9) 0.0002(10) 0.0090(13) -0.0000(10)
H3a 0.024(12) 0.040(16) 0.020(11) 0.005(12) 0.006(10) 0.005(11)
H6 0.042(15) 0.033(16) 0.019(11) 0.021(11) 0.019(11) 0.009(10)

loop_
_geom_bond_atom_site_label_1
_geom_bond_atom_site_label_2
_geom_bond_distance
_geom_bond_site_symmetry_2
_geom_bond_publ_flag
As1 O2 1.6714(7) . ?
As1 O1 1.6626(7) . ?
As1 O3 1.7320(8) . ?
As1 C4 1.9083(8) . ?
O3 H3 0.96(4) . ?
N1 C1 1.4502(12) . ?
N1 H1a 1.04(2) . ?
N1 H1b 1.06(3) . ?
N1 H1c 1.05(3) . ?
C4 C5 1.3990(12) . ?
C4 C3 1.3974(13) . ?
C5 C6 1.3997(13) . ?
C5 H5 1.07(3) . ?
C3 C2 1.3930(13) . ?
C3 H3a 1.06(3) . ?
C2 C1 1.3951(13) . ?
C2 H2 1.05(3) . ?
C1 C6 1.3944(12) . ?
C6 H6 1.07(2) . ?

loop_
_geom_angle_atom_site_label_1
_geom_angle_atom_site_label_2
_geom_angle_atom_site_label_3
_geom_angle
_geom_angle_site_symmetry_1
_geom_angle_site_symmetry_3
_geom_angle_publ_flag
O1 As1 O2 114.20(4) . . ?
O3 As1 O2 108.93(4) . . ?
O3 As1 O1 109.72(4) . . ?
C4 As1 O2 109.68(4) . . ?
C4 As1 O1 109.76(4) . . ?
C4 As1 O3 104.06(4) . . ?
H3 O3 As1 109(2) . . ?
H1a N1 C1 110.3(12) . . ?
H1b N1 C1 109.6(15) . . ?
H1b N1 H1a 110(2) . . ?
H1c N1 C1 112.7(16) . . ?
H1c N1 H1a 104(2) . . ?
H1c N1 H1b 111(2) . . ?
C5 C4 As1 122.07(6) . . ?
C3 C4 As1 117.01(6) . . ?
C3 C4 C5 120.90(8) . . ?
C6 C5 C4 119.69(7) . . ?
H5 C5 C4 118.7(14) . . ?
H5 C5 C6 121.6(14) . . ?
C2 C3 C4 119.44(8) . . ?
H3a C3 C4 118.9(15) . . ?
H3a C3 C2 121.6(15) . . ?
C1 C2 C3 119.56(8) . . ?
H2 C2 C3 121.3(16) . . ?
H2 C2 C1 119.1(16) . . ?
C2 C1 N1 117.87(8) . . ?
C6 C1 N1 120.67(8) . . ?
C6 C1 C2 121.45(8) . . ?
C1 C6 C5 118.97(8) . . ?
H6 C6 C5 120.0(13) . . ?
H6 C6 C1 121.0(13) . . ?

loop_
_geom_torsion_atom_site_label_1
_geom_torsion_atom_site_label_2
_geom_torsion_atom_site_label_3
_geom_torsion_atom_site_label_4
_geom_torsion
_geom_torsion_site_symmetry_1
_geom_torsion_site_symmetry_2
_geom_torsion_site_symmetry_3
_geom_torsion_site_symmetry_4
_geom_torsion_publ_flag
As1 C4 C5 C6 178.78(7) . . . . ?
As1 C4 C3 C2 -178.35(7) . . . . ?
N1 C1 C2 C3 178.82(8) . . . . ?
N1 C1 C6 C5 -178.27(8) . . . . ?
C4 C5 C6 C1 -0.72(11) . . . . ?
C4 C3 C2 C1 -0.30(11) . . . . ?
C5 C6 C1 C2 0.35(11) . . . . ?
C3 C2 C1 C6 0.17(11) . . . . ?

loop_
_diffrn_refln_index_h
_diffrn_refln_index_k
_diffrn_refln_index_l
_diffrn_refln_intensity_net
_diffrn_refln_intensity_u
_diffrn_refln_scale_group_code
2 0 0 5606.61 252.79 1
3 0 0 938.98 38.48 1
4 0 0 880.65 50.21 1
5 0 0 94.95 6.05 1
6 0 0 2395.16 99.89 1
7 0 0 238.99 10.75 1
8 0 0 312.22 13.73 1
9 0 0 304.14 13.58 1
10 0 0 207.74 9.85 1
11 0 0 3.33 1.58 1
12 0 0 105.04 6.76 1
1 1 0 5197.76 288.87 1
2 1 0 5098.31 160.74 1
3 1 0 675.55 16.32 1
4 1 0 3247.21 140.9 1
5 1 0 1685.18 65.37 1
6 1 0 19.82 1.44 1
7 1 0 415.98 12.09 1
8 1 0 326.7 9.67 1
9 1 0 49.79 2.36 1
10 1 0 179.34 6.22 1
11 1 0 208.82 7.5 1
12 1 0 6.29 1.47 1
0 2 0 3232.49 146.46 1
1 2 0 1257.04 38.39 1
2 2 0 546.84 17.57 1
3 2 0 2514.83 88.21 1
4 2 0 435.95 16.75 1
5 2 0 984.34 37.36 1
6 2 0 1014.8 31.89 1
7 2 0 67.98 3.01 1
8 2 0 84.47 3.35 1
9 2 0 251.06 8.32 1
10 2 0 205.95 6.95 1
11 2 0 20.06 1.74 1
12 2 0 207.8 8.29 1
1 3 0 4712.07 147.13 1
2 3 0 1348.99 58.53 1
3 3 0 7.41 0.81 1
4 3 0 618.79 18.49 1
5 3 0 1558.76 54.73 1
6 3 0 34.86 1.79 1
7 3 0 780.36 23.85 1
8 3 0 544.2 17.34 1
9 3 0 18.74 1.54 1
10 3 0 127 4.92 1
11 3 0 232.32 8.71 1
12 3 0 18.98 1.76 1
0 4 0 1756.51 140.31 1
1 4 0 494.22 19.88 1
2 4 0 646.69 21.17 1
3 4 0 2554.46 78.39 1
4 4 0 449.33 14.74 1
5 4 0 125.58 4.64 1
6 4 0 634.21 19.73 1
7 4 0 545.43 17.27 1
8 4 0 26.78 1.72 1
9 4 0 483.3 14.76 1
10 4 0 59 3.05 1
11 4 0 49.66 2.85 1
1 5 0 540.47 16.45 1
2 5 0 944.27 31.62 1
3 5 0 60.94 2.56 1
4 5 0 430.28 13.97 1
5 5 0 429.66 14.14 1
6 5 0 5.77 1.06 1
7 5 0 349.13 10.92 1
8 5 0 338.18 10.91 1
9 5 0 14.95 1.36 1
10 5 0 99.73 5.03 1
11 5 0 169.2 6.67 1
0 6 0 448.71 16.85 1
1 6 0 151.33 5 1
2 6 0 146.35 4.95 1
3 6 0 726.5 20.72 1
4 6 0 275.48 8.47 1
5 6 0 61.18 2.73 1
6 6 0 422.01 13.31 1
7 6 0 163.55 5.72 1
8 6 0 20.26 1.53 1
9 6 0 202.75 8.47 1
10 6 0 72.77 3.57 1
1 7 0 323.79 10.5 1
2 7 0 697.6 20.53 1
3 7 0 17.69 1.23 1
4 7 0 347.92 10.61 1
5 7 0 239.18 7.74 1
6 7 0 51.52 2.6 1
7 7 0 91.3 3.68 1
8 7 0 375.22 14.69 1
9 7 0 18.49 1.72 1
0 8 0 401.22 19.08 1
1 8 0 130.82 4.72 1
2 8 0 48.76 2.21 1
3 8 0 284.52 8.85 1
4 8 0 96.65 3.62 1
5 8 0 24.03 1.55 1
6 8 0 204.46 7.34 1
7 8 0 98.85 4.7 1
8 8 0 19.2 1.68 1
1 9 0 79.02 3.32 1
2 9 0 132.93 4.67 1
3 9 0 1.15 0.85 1
4 9 0 145.03 5.31 1
5 9 0 107.14 4.92 1
6 9 0 7.52 1.24 1
7 9 0 34.98 2.21 1
0 10 0 155.32 8.01 1
1 10 0 74.05 3.53 1
2 10 0 12.69 1.35 1
3 10 0 150.26 6.24 1
4 10 0 30 2.12 1
5 10 0 16.83 1.7 1
-12 0 1 10.82 2.21 1
-11 0 1 244.46 11.05 1
-10 0 1 644.6 28.86 1
-9 0 1 0.19 1.35 1
-8 0 1 508.55 21.52 1
-7 0 1 453.34 19.14 1
-6 0 1 55.08 3.23 1
-5 0 1 1566.22 84.12 1
-4 0 1 4162.14 237.45 1
-3 0 1 37.67 2.41 1
-2 0 1 6429.81 309 1
2 0 1 1498.19 76.75 1
3 0 1 149.99 6.41 1
4 0 1 545.75 25.26 1
5 0 1 1917.12 107.71 1
6 0 1 534.18 24.81 1
7 0 1 100.31 5.21 1
8 0 1 520.24 21.73 1
9 0 1 232.59 10.91 1
10 0 1 0 1.45 1
11 0 1 177.18 9.08 1
12 0 1 93.52 5.91 1
-12 1 1 180.39 7.81 1
-11 1 1 113.1 4.43 1
-10 1 1 85.01 3.52 1
-9 1 1 434.52 13.24 1
-8 1 1 300.75 9.47 1
-7 1 1 64.46 2.62 1
-6 1 1 2085.26 61.9 1
-5 1 1 1302.59 43.45 1
-4 1 1 758.05 40.46 1
-3 1 1 985.09 28.97 1
-2 1 1 493.62 16.01 1
-1 1 1 368.38 16.89 1
1 1 1 1348.97 65.08 1
2 1 1 686.14 23.2 1
3 1 1 635.71 21.02 1
4 1 1 841.09 31.25 1
5 1 1 135.77 6.02 1
6 1 1 589.65 18.4 1
7 1 1 467.76 15.17 1
8 1 1 15.51 1.28 1
9 1 1 187.92 6.39 1
10 1 1 343.19 11.17 1
11 1 1 40.35 2.96 1
12 1 1 133.48 5.59 1
-12 2 1 1.73 1.38 1
-11 2 1 138.63 5.37 1
-10 2 1 307.42 10.07 1
-9 2 1 68.79 3.01 1
-8 2 1 359.98 11.08 1
-7 2 1 972.29 29.12 1
-6 2 1 38.9 1.94 1
-5 2 1 1388.23 44.99 1
-4 2 1 715.52 29.09 1
-3 2 1 129.8 5.06 1
-2 2 1 255.08 7.74 1
-1 2 1 2137.5 64.17 1
0 2 1 771.95 28.8 1
1 2 1 1081.03 40.64 1
2 2 1 779.12 30.61 1
3 2 1 204.26 9.32 1
4 2 1 170.22 6.29 1
5 2 1 836.87 26.86 1
6 2 1 323.01 10.27 1
7 2 1 137.48 4.94 1
8 2 1 471.17 14.92 1
9 2 1 130.77 4.91 1
10 2 1 70.59 3.15 1
11 2 1 211.67 7.91 1
12 2 1 31.97 2.38 1
-12 3 1 168.11 6.76 1
-11 3 1 146.49 6.18 1
-10 3 1 82.21 3.5 1
-9 3 1 642.78 19.14 1
-8 3 1 128.03 4.4 1
-7 3 1 165.13 5.75 1
-6 3 1 808.45 26.04 1
-5 3 1 591.33 18.36 1
-4 3 1 228.59 8.71 1
-3 3 1 2629.69 107.18 1
-2 3 1 929.35 34.55 1
-1 3 1 137.96 4.55 1
0 3 1 1811.87 61.69 1
1 3 1 1421.96 47.54 1
2 3 1 70.1 3.72 1
3 3 1 1116.31 35.9 1
4 3 1 998.18 30.23 1
5 3 1 112.48 4.16 1
6 3 1 623.55 19.56 1
7 3 1 732.29 21.4 1
8 3 1 9.03 1.23 1
9 3 1 254.51 8.15 1
10 3 1 178.8 6.32 1
11 3 1 6.81 1.11 1
12 3 1 56.05 2.98 1
-12 4 1 25.98 2.17 1
-11 4 1 207.61 8.18 1
-10 4 1 182.49 6.83 1
-9 4 1 14.67 1.39 1
-8 4 1 358.05 11.23 1
-7 4 1 615.89 18.05 1
-6 4 1 85.29 3.4 1
-5 4 1 672.18 22.13 1
-4 4 1 1065.82 34.27 1
-3 4 1 52.04 2.66 1
-2 4 1 581.87 21.3 1
-1 4 1 1326.21 58 1
0 4 1 143.29 6.31 1
1 4 1 738.01 24.06 1
2 4 1 2000.13 62.25 1
3 4 1 744.24 22.08 1
4 4 1 155.59 5.03 1
5 4 1 1026.55 34.58 1
6 4 1 256.63 8.32 1
7 4 1 187.89 6.13 1
8 4 1 342.58 11.15 1
9 4 1 92.5 3.81 1
10 4 1 16.62 1.58 1
11 4 1 224.22 8.44 1
-11 5 1 43.4 2.84 1
-10 5 1 11.69 1.65 1
-9 5 1 249.32 8.56 1
-8 5 1 208.14 6.98 1
-7 5 1 99.66 3.95 1
-6 5 1 382.79 11.86 1
-5 5 1 112.41 4.22 1
-4 5 1 74.92 2.83 1
-3 5 1 740.18 22.75 1
-2 5 1 631.61 18.98 1
-1 5 1 38.07 1.76 1
0 5 1 367.03 11.5 1
1 5 1 512.75 18.81 1
2 5 1 10.25 1.35 1
3 5 1 741.82 24.33 1
4 5 1 512.81 16.17 1
5 5 1 64.23 2.77 1
6 5 1 444.54 13.66 1
7 5 1 315.09 9.77 1
8 5 1 30.95 1.97 1
9 5 1 168.85 6.13 1
10 5 1 147.49 6.28 1
11 5 1 14.06 1.56 1
-10 6 1 144.18 6.18 1
-9 6 1 0.32 1.16 1
-8 6 1 259.42 8.43 1
-7 6 1 282.95 9.1 1
-6 6 1 10.52 1.13 1
-5 6 1 123.41 4.5 1
-4 6 1 410.08 12.28 1
-3 6 1 114.97 3.98 1
-2 6 1 207.59 7.03 1
-1 6 1 577.45 16.69 1
0 6 1 110.45 3.82 1
1 6 1 249.88 8.65 1
2 6 1 991.15 29.72 1
3 6 1 221.66 7.54 1
4 6 1 113.3 4.22 1
5 6 1 318.89 10.32 1
6 6 1 165.04 6.61 1
7 6 1 66.47 3 1
8 6 1 427.78 14.45 1
9 6 1 32.55 2.64 1
10 6 1 91.31 3.94 1
-9 7 1 167.88 6.3 1
-8 7 1 90.31 4.48 1
-7 7 1 69.56 2.97 1
-6 7 1 290.91 9.42 1
-5 7 1 114.98 4.35 1
-4 7 1 17.09 1.33 1
-3 7 1 504.28 14.88 1
-2 7 1 585.1 19.22 1
-1 7 1 88.48 3.4 1
0 7 1 620.85 15.96 1
1 7 1 389.69 11.81 1
2 7 1 2.65 0.85 1
3 7 1 401.09 11.46 1
4 7 1 516.65 15.29 1
5 7 1 37.92 1.9 1
6 7 1 321.57 10.31 1
7 7 1 324.66 11.05 1
8 7 1 3.62 1.08 1
9 7 1 97.69 4.46 1
-8 8 1 61.39 3 1
-7 8 1 153.03 7.1 1
-6 8 1 12.21 1.35 1
-5 8 1 97.03 3.95 1
-4 8 1 370.1 11.91 1
-3 8 1 77.01 3.32 1
-2 8 1 262.47 8.61 1
-1 8 1 350.16 11.75 1
0 8 1 46.72 2.64 1
1 8 1 24.59 2.1 1
2 8 1 453.49 12.22 1
3 8 1 183.68 6.4 1
4 8 1 247.49 6.97 1
5 8 1 289.55 9.01 1
6 8 1 9.24 1.48 1
7 8 1 17.27 1.74 1
8 8 1 97.74 4.24 1
-7 9 1 2.87 1.13 1
-6 9 1 115.08 5.41 1
-5 9 1 178.62 7.98 1
-4 9 1 1.33 1.04 1
-3 9 1 149.3 5.43 1
-2 9 1 99.86 3.99 1
-1 9 1 6.24 1.03 1
0 9 1 206.76 7.1 1
1 9 1 224.56 7.15 1
2 9 1 40.75 2.03 1
3 9 1 219.6 7.63 1
4 9 1 83.46 3.76 1
5 9 1 5.88 1.31 1
6 9 1 39.5 2.25 1
7 9 1 78.32 3.96 1
-5 10 1 27.49 2.15 1
-4 10 1 134.64 5.79 1
-3 10 1 93.08 4.42 1
-2 10 1 93.92 4.2 1
-1 10 1 367.5 11.03 1
0 10 1 26.32 1.97 1
1 10 1 77.11 3.37 1
2 10 1 94.63 4.68 1
3 10 1 22.11 1.89 1
4 10 1 38.48 2.59 1
5 10 1 152.81 5.15 1
0 11 1 143.33 7.56 1
-12 0 2 83.39 6.99 1
-11 0 2 228.94 10.86 1
-10 0 2 2.87 1.54 1
-9 0 2 372.52 15 1
-8 0 2 271.44 11.17 1
-7 0 2 4.89 1.29 1
-6 0 2 839.78 30.15 1
-5 0 2 2465.56 105.32 1
-4 0 2 221.36 17.59 1
-3 0 2 2187.97 113.74 1
-2 0 2 2549.04 122.56 1
-1 0 2 543.2 28.18 1
0 0 2 1087.18 150.02 1
1 0 2 3980.29 272.13 1
2 0 2 144.17 6.83 1
3 0 2 1352.76 58.9 1
4 0 2 2293.26 98.82 1
5 0 2 959.51 50.4 1
6 0 2 109.06 6.45 1
7 0 2 902.84 38.74 1
8 0 2 169.09 8.18 1
9 0 2 68.71 4.13 1
10 0 2 278.91 12.86 1
11 0 2 132.85 7.91 1
12 0 2 19.56 2.5 1
-12 1 2 26.02 2.49 1
-11 1 2 59.25 2.88 1
-10 1 2 396.01 12.32 1
-9 1 2 159.53 5.51 1
-8 1 2 57.54 2.54 1
-7 1 2 601 18.1 1
-6 1 2 668.34 20.13 1
-5 1 2 119.2 4.56 1
-4 1 2 1290.5 90.91 1
-3 1 2 419.6 13.22 1
-2 1 2 195.31 6.81 1
-1 1 2 2682.63 79.26 1
0 1 2 4397.75 228.97 1
1 1 2 66.07 3.25 1
2 1 2 2205.41 77.03 1
3 1 2 652.31 21.97 1
4 1 2 0.94 0.6 1
5 1 2 664.11 22.98 1
6 1 2 860.65 27.74 1
7 1 2 16.48 1.3 1
8 1 2 517.87 15.46 1
9 1 2 333.49 10.71 1
10 1 2 26.34 1.78 1
11 1 2 93.03 4.71 1
12 1 2 164.98 6.73 1
-12 2 2 97.23 4.75 1
-11 2 2 212.99 7.55 1
-10 2 2 4.53 1.11 1
-9 2 2 195.37 6.51 1
-8 2 2 245.66 8.1 1
-7 2 2 98.42 3.62 1
-6 2 2 371.86 11.5 1
-5 2 2 1653.74 52.46 1
-4 2 2 113.21 5.77 1
-3 2 2 642.97 28.15 1
-2 2 2 761.91 22.27 1
-1 2 2 803.23 25.42 1
0 2 2 324.29 11.75 1
1 2 2 2588.94 101.83 1
2 2 2 418.61 17.03 1
3 2 2 807.39 32.35 1
4 2 2 840.55 28.7 1
5 2 2 372.83 12.32 1
6 2 2 205.4 7.29 1
7 2 2 624.57 18.68 1
8 2 2 71.84 3.11 1
9 2 2 69.96 2.97 1
10 2 2 197 6.69 1
11 2 2 91.65 3.99 1
12 2 2 27.77 2.94 1
-12 3 2 23.76 2.14 1
-11 3 2 57.17 3.37 1
-10 3 2 256.46 8.45 1
-9 3 2 56.91 2.66 1
-8 3 2 97.03 3.61 1
-7 3 2 425.18 13.26 1
-6 3 2 400.3 12.36 1
-5 3 2 61.92 2.66 1
-4 3 2 1881.14 64.78 1
-3 3 2 1483.72 53.83 1
-2 3 2 421.45 19.68 1
-1 3 2 2011.03 68.77 1
0 3 2 1465.5 50.9 1
1 3 2 21.23 1.22 1
2 3 2 2132.85 99.54 1
3 3 2 1674.99 52.57 1
4 3 2 25.93 1.44 1
5 3 2 1062.99 33.34 1
6 3 2 535.12 17.67 1
7 3 2 5.99 0.93 1
8 3 2 237.07 7.72 1
9 3 2 233.54 7.96 1
10 3 2 22.16 1.77 1
11 3 2 122.21 4.94 1
-12 4 2 82.53 4.06 1
-11 4 2 66.26 3.54 1
-10 4 2 4.3 1.13 1
-9 4 2 225.24 7.74 1
-8 4 2 419.66 12.75 1
-7 4 2 12.89 1.24 1
-6 4 2 344.33 10.54 1
-5 4 2 502.49 15.38 1
-4 4 2 68.67 2.93 1
-3 4 2 588.04 20.31 1
-2 4 2 2011.31 64.7 1
-1 4 2 341.16 12.47 1
0 4 2 1320.02 41.39 1
1 4 2 2467.97 81.76 1
2 4 2 304.21 9.06 1
3 4 2 391.48 11.52 1
4 4 2 977.44 29.03 1
5 4 2 134.81 4.51 1
6 4 2 295.65 10.18 1
7 4 2 649.75 19.35 1
8 4 2 139.71 4.9 1
9 4 2 56.37 2.66 1
10 4 2 162.74 6.94 1
11 4 2 53.99 2.91 1
-11 5 2 19.13 1.86 1
-10 5 2 106.16 5.3 1
-9 5 2 47.99 2.47 1
-8 5 2 22.13 1.67 1
-7 5 2 303 9.39 1
-6 5 2 224.83 7.14 1
-5 5 2 44.09 2.09 1
-4 5 2 601.34 18.58 1
-3 5 2 634.96 20.12 1
-2 5 2 51.47 2.21 1
-1 5 2 590.38 18.53 1
0 5 2 683.85 25.99 1
1 5 2 159.4 5.91 1
2 5 2 1220.05 35.83 1
3 5 2 505.78 15.19 1
4 5 2 37.57 1.76 1
5 5 2 376.93 12.7 1
6 5 2 344.64 11.39 1
7 5 2 17.68 1.37 1
8 5 2 226.75 7.46 1
9 5 2 104.08 4.49 1
10 5 2 17.67 1.79 1
-10 6 2 4.14 1.33 1
-9 6 2 105.4 5.1 1
-8 6 2 239.65 7.5 1
-7 6 2 19.74 1.51 1
-6 6 2 112.49 4.29 1
-5 6 2 277.08 8.99 1
-4 6 2 112.82 4.15 1
-3 6 2 365.01 11.38 1
-2 6 2 1000.97 30.47 1
-1 6 2 35.33 1.84 1
0 6 2 356.23 10.75 1
1 6 2 708.39 19.95 1
2 6 2 360.39 12.93 1
3 6 2 232.36 8.81 1
4 6 2 817.71 26.78 1
5 6 2 7.07 0.92 1
6 6 2 264.92 8.72 1
7 6 2 133.34 4.68 1
8 6 2 69.52 3.04 1
9 6 2 13.82 1.76 1
10 6 2 180.7 7.03 1
-10 7 2 104.8 4.3 1
-9 7 2 33.65 2.21 1
-8 7 2 42.17 2.72 1
-7 7 2 287.65 9.31 1
-6 7 2 98.39 3.8 1
-5 7 2 71.72 2.99 1
-4 7 2 483 15.01 1
-3 7 2 390.7 12.33 1
-2 7 2 56.47 3.36 1
-1 7 2 676.07 20.15 1
0 7 2 291.1 8.87 1
1 7 2 17.97 1.69 1
2 7 2 512.34 15.72 1
3 7 2 519.36 16.02 1
4 7 2 48.25 2.63 1
5 7 2 461.87 14.17 1
6 7 2 225.17 8.32 1
7 7 2 17.45 1.68 1
8 7 2 134.52 6.28 1
9 7 2 133.62 5.58 1
-8 8 2 172.15 6.35 1
-7 8 2 26.37 2.24 1
-6 8 2 269.37 9.28 1
-5 8 2 178.59 6.18 1
-4 8 2 3.76 1.01 1
-3 8 2 100.47 3.92 1
-2 8 2 316.72 10.21 1
-1 8 2 63.89 2.75 1
0 8 2 229.67 7.19 1
1 8 2 403.25 13.11 1
2 8 2 8.94 1.1 1
3 8 2 151.78 5.46 1
4 8 2 194.6 6.72 1
5 8 2 119.23 4.21 1
6 8 2 29.6 1.98 1
7 8 2 225.67 8.45 1
8 8 2 64.86 3.41 1
-7 9 2 230.21 7.72 1
-6 9 2 27.26 2.14 1
-5 9 2 15.79 1.58 1
-4 9 2 84.1 3.71 1
-3 9 2 119.7 4.6 1
-2 9 2 59.62 2.65 1
-1 9 2 305.94 10.03 1
0 9 2 33.91 2.44 1
1 9 2 30.7 1.72 1
2 9 2 50.18 3.85 1
3 9 2 139.9 5.35 1
4 9 2 15.39 1.6 1
5 9 2 156.48 7.07 1
6 9 2 28.24 2.07 1
-5 10 2 227.3 8.25 1
-4 10 2 1.68 1.21 1
-3 10 2 174.53 6.37 1
-2 10 2 107.03 4.41 1
-1 10 2 3.94 1.13 1
0 10 2 50.51 2.7 1
1 10 2 80.35 3.55 1
2 10 2 16.64 2.7 1
3 10 2 65.09 3.57 1
4 10 2 198.95 7.68 1
-13 0 3 130.79 7.64 1
-12 0 3 191.95 13.61 1
-11 0 3 25.67 2.64 1
-10 0 3 418.97 18.58 1
-9 0 3 276.41 12.6 1
-8 0 3 3.88 1.35 1
-7 0 3 1108.81 45.07 1
-6 0 3 2036.84 81.88 1
-5 0 3 0.87 1.13 1
-4 0 3 2461.74 138.8 1
-3 0 3 709.32 42.77 1
-2 0 3 84.11 4.22 1
-1 0 3 1637.51 74.45 1
0 0 3 4892.72 222.75 1
1 0 3 622.74 28.17 1
2 0 3 1768.92 82.55 1
3 0 3 3582.81 184.27 1
4 0 3 644.62 28.92 1
5 0 3 475.75 24.73 1
6 0 3 1297.63 69.82 1
7 0 3 47.89 3.05 1
8 0 3 327.86 14.38 1
9 0 3 519.13 22.12 1
10 0 3 167.21 8.62 1
11 0 3 115.35 6.69 1
12 0 3 272.14 12.98 1
-12 1 3 44.9 3.91 1
-11 1 3 467.64 14.35 1
-10 1 3 280.65 8.81 1
-9 1 3 288.7 9.47 1
-8 1 3 708.66 21.34 1
-7 1 3 94.82 3.68 1
-6 1 3 164.06 5.6 1
-5 1 3 1826.97 58.07 1
-4 1 3 890.83 41.62 1
-3 1 3 1404.93 48.45 1
-2 1 3 2631.25 78.27 1
-1 1 3 700.74 22.61 1
0 1 3 734.23 25.15 1
1 1 3 2097.98 72.86 1
2 1 3 1392.12 54.23 1
3 1 3 356.58 13.08 1
4 1 3 1368.99 44.19 1
5 1 3 910.43 29.11 1
6 1 3 11.56 1.08 1
7 1 3 1028.08 31.69 1
8 1 3 549.48 17.37 1
9 1 3 50.22 2.37 1
10 1 3 221.52 7.48 1
11 1 3 81.16 3.74 1
-12 2 3 128.82 6.47 1
-11 2 3 47.35 2.89 1
-10 2 3 357.77 11.26 1
-9 2 3 641.18 19.7 1
-8 2 3 181.12 5.96 1
-7 2 3 717.84 21.69 1
-6 2 3 664.15 19.36 1
-5 2 3 160.22 5.41 1
-4 2 3 665.79 22.78 1
-3 2 3 1567.11 109.76 1
-2 2 3 630.68 23.4 1
-1 2 3 998.91 31.87 1
0 2 3 1711.73 61.87 1
1 2 3 304.47 12.75 1
2 2 3 912.15 45.48 1
3 2 3 1035.62 39.71 1
4 2 3 148.83 5.44 1
5 2 3 290.17 9.85 1
6 2 3 1001.68 35.25 1
7 2 3 127.85 4.49 1
8 2 3 484.24 15 1
9 2 3 391.74 11.49 1
10 2 3 10.61 1.2 1
11 2 3 62.2 2.95 1
-12 3 3 70.8 4.02 1
-11 3 3 203.6 8.56 1
-10 3 3 37.83 2.12 1
-9 3 3 90.44 3.68 1
-8 3 3 648.75 19.08 1
-7 3 3 521.3 16.11 1
-6 3 3 420.93 12.64 1
-5 3 3 1738.69 51.05 1
-4 3 3 337.94 11.35 1
-3 3 3 396.9 14.1 1
-2 3 3 1568.44 62.56 1
-1 3 3 1135.91 42.22 1
0 3 3 361.06 14.14 1
1 3 3 2717.21 103.58 1
2 3 3 853.77 25.6 1
3 3 3 60.09 2.99 1
4 3 3 958.32 32.06 1
5 3 3 857.65 27.28 1
6 3 3 58.45 2.62 1
7 3 3 653.12 20.57 1
8 3 3 271.47 8.55 1
9 3 3 0 1 1
10 3 3 227.28 9.16 1
11 3 3 191.37 7.42 1
-12 4 3 110.34 4.76 1
-11 4 3 0 1.31 1
-10 4 3 263.29 9.11 1
-9 4 3 250.28 8.19 1
-8 4 3 1.15 1.04 1
-7 4 3 264.54 8.32 1
-6 4 3 679.52 20.2 1
-5 4 3 12.16 1.13 1
-4 4 3 1702.04 53.62 1
-3 4 3 2073.38 65.85 1
-2 4 3 59.27 2.65 1
-1 4 3 1131.57 37.11 1
0 4 3 1112.43 33.68 1
1 4 3 259.91 10.08 1
2 4 3 897 28.54 1
3 4 3 1539.62 47.67 1
4 4 3 3.37 0.66 1
5 4 3 614.14 20.37 1
6 4 3 544.34 17.86 1
7 4 3 179.61 6.24 1
8 4 3 65.32 2.72 1
9 4 3 313.59 10.06 1
10 4 3 38.24 2.45 1
11 4 3 51.85 2.81 1
-11 5 3 88.12 4.08 1
-10 5 3 57.46 3.62 1
-9 5 3 72.99 3.16 1
-8 5 3 522.98 15.81 1
-7 5 3 227.66 7.54 1
-6 5 3 121.53 4.57 1
-5 5 3 492.66 15 1
-4 5 3 454.73 14.67 1
-3 5 3 95.43 3.7 1
-2 5 3 1245.34 40.41 1
-1 5 3 482.17 16.02 1
0 5 3 612.44 21.46 1
1 5 3 899.72 22.69 1
2 5 3 349.75 11.57 1
3 5 3 0.95 0.6 1
4 5 3 507.84 15.26 1
5 5 3 267.68 8.13 1
6 5 3 64.26 2.77 1
7 5 3 222.51 7.3 1
8 5 3 93.49 3.7 1
9 5 3 5.4 1.06 1
10 5 3 147.88 5.65 1
-10 6 3 62.5 3.37 1
-9 6 3 156.93 6.95 1
-8 6 3 44.55 2.41 1
-7 6 3 268.62 8.95 1
-6 6 3 414.34 12.85 1
-5 6 3 44.45 2.15 1
-4 6 3 370.76 11.4 1
-3 6 3 589.04 17.87 1
-2 6 3 143.23 5.05 1
-1 6 3 518.24 14.13 1
0 6 3 850.9 25.88 1
1 6 3 22.17 1.72 1
2 6 3 354.25 12.16 1
3 6 3 306.19 10.49 1
4 6 3 35.55 1.91 1
5 6 3 190.56 6.79 1
6 6 3 381.99 13.41 1
7 6 3 44.85 2.1 1
8 6 3 49.49 2.8 1
9 6 3 114.25 4.73 1
-10 7 3 12.12 1.49 1
-9 7 3 43.8 2.59 1
-8 7 3 211.59 9.09 1
-7 7 3 83.04 3.49 1
-6 7 3 79.41 3.4 1
-5 7 3 443.83 13.72 1
-4 7 3 188.96 6.19 1
-3 7 3 128.28 4.54 1
-2 7 3 690.03 22.07 1
-1 7 3 195.48 6.25 1
0 7 3 86.19 3.15 1
1 7 3 624.23 18.72 1
2 7 3 377.92 12.51 1
3 7 3 50.36 2.56 1
[truncated: 8,176,557 more chars]
